# Supplementary material for: NGO online disclosures index in the presence of auxiliary information
Source: PLoS One. 2020 Sep 15;15(9):e0238297. doi: 10.1371/journal.pone.0238297 (PMC7491747; doi:10.1371/journal.pone.0238297)
Supplement: S1 Data — (XLSX) [file pone.0238297.s001.xlsx]

## Sheet: Pu=Pc=0.1
Pu	Pc	Pcom
0	0	0
0	0	0.1
0	0	0.3
0	0	0.4
0	0	0.5
0	0	0.6
0	0	0.7
0	0	0.8
0	0	0.9
0	0	1
0	0.1	0
0	0.1	0.1
0	0.1	0.2
0	0.1	0.3
0	0.1	0.4
0	0.1	0.5
0	0.1	0.6
0	0.1	0.7
0	0.1	0.8
0	0.1	0.9
0	0.1	1
0	0.2	0
0	0.2	0.1
0	0.2	0.2
0	0.2	0.3
0	0.2	0.4
0	0.2	0.5
0	0.2	0.6
0	0.2	0.7
0	0.2	0.8
0	0.2	0.9
0	0.2	1
0	0.3	0
0	0.3	1
0	0.3	0.2
0	0.3	0.3
0	0.3	0.4
0	0.3	0.5
0	0.3	0.6
0	0.3	0.7
0	0.3	0.8
0	0.3	0.9
0	0.3	1
0	0.4	0
0	0.4	1
0	0.4	0.2
0	0.4	0.3
0	0.4	0.4
0	0.4	0.5
0	0.4	0.6
0	0.4	0.7
0	0.4	0.8
0	0.4	0.9
0	0.4	1
0	0.5	0
0	0.5	0.1
0	0.5	0.2

## Sheet: input to DigDB-Mixed Sets
Pu	Pc	Pcom		0	0	0
0,	0,	0,		0	0	0.1
0.1,	0.1,	0.1,		0	0	0.2
0.2,	0.2,	0.2,		0	0	0.3
0.3,	0.3,	0.3,		0	0	0.4
0.4,	0.4,	0.4,		0	0	0.5
0.5,	0.5,	0.5,		0	0	0.6
0.6,	0.6,	0.6,		0	0	0.7
0.7,	0.7,	0.7,		0	0	0.8
0.8,	0.8,	0.8,		0	0	0.9
0.9,	0.9,	0.9,		0	0	1
1,	1,	1,		0	0.1	0
				0	0.1	0.1
				0	0.1	0.2
				0	0.1	0.3
				0	0.1	0.4
				0	0.1	0.5
				0	0.1	0.6
				0	0.1	0.7
				0	0.1	0.8
				0	0.1	0.9
				0	0.1	1
				0	0.2	0
				0	0.2	0.1
				0	0.2	0.2
				0	0.2	0.3
				0	0.2	0.4
				0	0.2	0.5
				0	0.2	0.6
				0	0.2	0.7
				0	0.2	0.8
				0	0.2	0.9
				0	0.2	1
				0	0.3	0
				0	0.3	0.1
				0	0.3	0.2
				0	0.3	0.3
				0	0.3	0.4
				0	0.3	0.5
				0	0.3	0.6
				0	0.3	0.7
				0	0.3	0.8
				0	0.3	0.9
				0	0.3	1
				0	0.4	0
				0	0.4	0.1
				0	0.4	0.2
				0	0.4	0.3
				0	0.4	0.4
				0	0.4	0.5
				0	0.4	0.6
				0	0.4	0.7
				0	0.4	0.8
				0	0.4	0.9
				0	0.4	1
				0	0.5	0
				0	0.5	0.1
				0	0.5	0.2
				0	0.5	0.3
				0	0.5	0.4
				0	0.5	0.5
				0	0.5	0.6
				0	0.5	0.7
				0	0.5	0.8
				0	0.5	0.9
				0	0.5	1
				0	0.6	0
				0	0.6	0.1
				0	0.6	0.2
				0	0.6	0.3
				0	0.6	0.4
				0	0.6	0.5
				0	0.6	0.6
				0	0.6	0.7
				0	0.6	0.8
				0	0.6	0.9
				0	0.6	1
				0	0.7	0
				0	0.7	0.1
				0	0.7	0.2
				0	0.7	0.3
				0	0.7	0.4
				0	0.7	0.5
				0	0.7	0.6
				0	0.7	0.7
				0	0.7	0.8
				0	0.7	0.9
				0	0.7	1
				0	0.8	0
				0	0.8	0.1
				0	0.8	0.2
				0	0.8	0.3
				0	0.8	0.4
				0	0.8	0.5
				0	0.8	0.6
				0	0.8	0.7
				0	0.8	0.8
				0	0.8	0.9
				0	0.8	1
				0	0.9	0
				0	0.9	0.1
				0	0.9	0.2
				0	0.9	0.3
				0	0.9	0.4
				0	0.9	0.5
				0	0.9	0.6
				0	0.9	0.7
				0	0.9	0.8
				0	0.9	0.9
				0	0.9	1
				0	1	0
				0	1	0.1
				0	1	0.2
				0	1	0.3
				0	1	0.4
				0	1	0.5
				0	1	0.6
				0	1	0.7
				0	1	0.8
				0	1	0.9
				0	1	1
				0.1	0	0
				0.1	0	0.1
				0.1	0	0.2
				0.1	0	0.3
				0.1	0	0.4
				0.1	0	0.5
				0.1	0	0.6
				0.1	0	0.7
				0.1	0	0.8
				0.1	0	0.9
				0.1	0	1
				0.1	0.1	0
				0.1	0.1	0.1
				0.1	0.1	0.2
				0.1	0.1	0.3
				0.1	0.1	0.4
				0.1	0.1	0.5
				0.1	0.1	0.6
				0.1	0.1	0.7
				0.1	0.1	0.8
				0.1	0.1	0.9
				0.1	0.1	1
				0.1	0.2	0
				0.1	0.2	0.1
				0.1	0.2	0.2
				0.1	0.2	0.3
				0.1	0.2	0.4
				0.1	0.2	0.5
				0.1	0.2	0.6
				0.1	0.2	0.7
				0.1	0.2	0.8
				0.1	0.2	0.9
				0.1	0.2	1
				0.1	0.3	0
				0.1	0.3	0.1
				0.1	0.3	0.2
				0.1	0.3	0.3
				0.1	0.3	0.4
				0.1	0.3	0.5
				0.1	0.3	0.6
				0.1	0.3	0.7
				0.1	0.3	0.8
				0.1	0.3	0.9
				0.1	0.3	1
				0.1	0.4	0
				0.1	0.4	0.1
				0.1	0.4	0.2
				0.1	0.4	0.3
				0.1	0.4	0.4
				0.1	0.4	0.5
				0.1	0.4	0.6
				0.1	0.4	0.7
				0.1	0.4	0.8
				0.1	0.4	0.9
				0.1	0.4	1
				0.1	0.5	0
				0.1	0.5	0.1
				0.1	0.5	0.2
				0.1	0.5	0.3
				0.1	0.5	0.4
				0.1	0.5	0.5
				0.1	0.5	0.6
				0.1	0.5	0.7
				0.1	0.5	0.8
				0.1	0.5	0.9
				0.1	0.5	1
				0.1	0.6	0
				0.1	0.6	0.1
				0.1	0.6	0.2
				0.1	0.6	0.3
				0.1	0.6	0.4
				0.1	0.6	0.5
				0.1	0.6	0.6
				0.1	0.6	0.7
				0.1	0.6	0.8
				0.1	0.6	0.9
				0.1	0.6	1
				0.1	0.7	0
				0.1	0.7	0.1
				0.1	0.7	0.2
				0.1	0.7	0.3
				0.1	0.7	0.4
				0.1	0.7	0.5
				0.1	0.7	0.6
				0.1	0.7	0.7
				0.1	0.7	0.8
				0.1	0.7	0.9
				0.1	0.7	1
				0.1	0.8	0
				0.1	0.8	0.1
				0.1	0.8	0.2
				0.1	0.8	0.3
				0.1	0.8	0.4
				0.1	0.8	0.5
				0.1	0.8	0.6
				0.1	0.8	0.7
				0.1	0.8	0.8
				0.1	0.8	0.9
				0.1	0.8	1
				0.1	0.9	0
				0.1	0.9	0.1
				0.1	0.9	0.2
				0.1	0.9	0.3
				0.1	0.9	0.4
				0.1	0.9	0.5
				0.1	0.9	0.6
				0.1	0.9	0.7
				0.1	0.9	0.8
				0.1	0.9	0.9
				0.1	0.9	1
				0.1	1	0
				0.1	1	0.1
				0.1	1	0.2
				0.1	1	0.3
				0.1	1	0.4
				0.1	1	0.5
				0.1	1	0.6
				0.1	1	0.7
				0.1	1	0.8
				0.1	1	0.9
				0.1	1	1
				0.2	0	0
				0.2	0	0.1
				0.2	0	0.2
				0.2	0	0.3
				0.2	0	0.4
				0.2	0	0.5
				0.2	0	0.6
				0.2	0	0.7
				0.2	0	0.8
				0.2	0	0.9
				0.2	0	1
				0.2	0.1	0
				0.2	0.1	0.1
				0.2	0.1	0.2
				0.2	0.1	0.3
				0.2	0.1	0.4
				0.2	0.1	0.5
				0.2	0.1	0.6
				0.2	0.1	0.7
				0.2	0.1	0.8
				0.2	0.1	0.9
				0.2	0.1	1
				0.2	0.2	0
				0.2	0.2	0.1
				0.2	0.2	0.2
				0.2	0.2	0.3
				0.2	0.2	0.4
				0.2	0.2	0.5
				0.2	0.2	0.6
				0.2	0.2	0.7
				0.2	0.2	0.8
				0.2	0.2	0.9
				0.2	0.2	1
				0.2	0.3	0
				0.2	0.3	0.1
				0.2	0.3	0.2
				0.2	0.3	0.3
				0.2	0.3	0.4
				0.2	0.3	0.5
				0.2	0.3	0.6
				0.2	0.3	0.7
				0.2	0.3	0.8
				0.2	0.3	0.9
				0.2	0.3	1
				0.2	0.4	0
				0.2	0.4	0.1
				0.2	0.4	0.2
				0.2	0.4	0.3
				0.2	0.4	0.4
				0.2	0.4	0.5
				0.2	0.4	0.6
				0.2	0.4	0.7
				0.2	0.4	0.8
				0.2	0.4	0.9
				0.2	0.4	1
				0.2	0.5	0
				0.2	0.5	0.1
				0.2	0.5	0.2
				0.2	0.5	0.3
				0.2	0.5	0.4
				0.2	0.5	0.5
				0.2	0.5	0.6
				0.2	0.5	0.7
				0.2	0.5	0.8
				0.2	0.5	0.9
				0.2	0.5	1
				0.2	0.6	0
				0.2	0.6	0.1
				0.2	0.6	0.2
				0.2	0.6	0.3
				0.2	0.6	0.4
				0.2	0.6	0.5
				0.2	0.6	0.6
				0.2	0.6	0.7
				0.2	0.6	0.8
				0.2	0.6	0.9
				0.2	0.6	1
				0.2	0.7	0
				0.2	0.7	0.1
				0.2	0.7	0.2
				0.2	0.7	0.3
				0.2	0.7	0.4
				0.2	0.7	0.5
				0.2	0.7	0.6
				0.2	0.7	0.7
				0.2	0.7	0.8
				0.2	0.7	0.9
				0.2	0.7	1
				0.2	0.8	0
				0.2	0.8	0.1
				0.2	0.8	0.2
				0.2	0.8	0.3
				0.2	0.8	0.4
				0.2	0.8	0.5
				0.2	0.8	0.6
				0.2	0.8	0.7
				0.2	0.8	0.8
				0.2	0.8	0.9
				0.2	0.8	1
				0.2	0.9	0
				0.2	0.9	0.1
				0.2	0.9	0.2
				0.2	0.9	0.3
				0.2	0.9	0.4
				0.2	0.9	0.5
				0.2	0.9	0.6
				0.2	0.9	0.7
				0.2	0.9	0.8
				0.2	0.9	0.9
				0.2	0.9	1
				0.2	1	0
				0.2	1	0.1
				0.2	1	0.2
				0.2	1	0.3
				0.2	1	0.4
				0.2	1	0.5
				0.2	1	0.6
				0.2	1	0.7
				0.2	1	0.8
				0.2	1	0.9
				0.2	1	1
				0.3	0	0
				0.3	0	0.1
				0.3	0	0.2
				0.3	0	0.3
				0.3	0	0.4
				0.3	0	0.5
				0.3	0	0.6
				0.3	0	0.7
				0.3	0	0.8
				0.3	0	0.9
				0.3	0	1
				0.3	0.1	0
				0.3	0.1	0.1
				0.3	0.1	0.2
				0.3	0.1	0.3
				0.3	0.1	0.4
				0.3	0.1	0.5
				0.3	0.1	0.6
				0.3	0.1	0.7
				0.3	0.1	0.8
				0.3	0.1	0.9
				0.3	0.1	1
				0.3	0.2	0
				0.3	0.2	0.1
				0.3	0.2	0.2
				0.3	0.2	0.3
				0.3	0.2	0.4
				0.3	0.2	0.5
				0.3	0.2	0.6
				0.3	0.2	0.7
				0.3	0.2	0.8
				0.3	0.2	0.9
				0.3	0.2	1
				0.3	0.3	0
				0.3	0.3	0.1
				0.3	0.3	0.2
				0.3	0.3	0.3
				0.3	0.3	0.4
				0.3	0.3	0.5
				0.3	0.3	0.6
				0.3	0.3	0.7
				0.3	0.3	0.8
				0.3	0.3	0.9
				0.3	0.3	1
				0.3	0.4	0
				0.3	0.4	0.1
				0.3	0.4	0.2
				0.3	0.4	0.3
				0.3	0.4	0.4
				0.3	0.4	0.5
				0.3	0.4	0.6
				0.3	0.4	0.7
				0.3	0.4	0.8
				0.3	0.4	0.9
				0.3	0.4	1
				0.3	0.5	0
				0.3	0.5	0.1
				0.3	0.5	0.2
				0.3	0.5	0.3
				0.3	0.5	0.4
				0.3	0.5	0.5
				0.3	0.5	0.6
				0.3	0.5	0.7
				0.3	0.5	0.8
				0.3	0.5	0.9
				0.3	0.5	1
				0.3	0.6	0
				0.3	0.6	0.1
				0.3	0.6	0.2
				0.3	0.6	0.3
				0.3	0.6	0.4
				0.3	0.6	0.5
				0.3	0.6	0.6
				0.3	0.6	0.7
				0.3	0.6	0.8
				0.3	0.6	0.9
				0.3	0.6	1
				0.3	0.7	0
				0.3	0.7	0.1
				0.3	0.7	0.2
				0.3	0.7	0.3
				0.3	0.7	0.4
				0.3	0.7	0.5
				0.3	0.7	0.6
				0.3	0.7	0.7
				0.3	0.7	0.8
				0.3	0.7	0.9
				0.3	0.7	1
				0.3	0.8	0
				0.3	0.8	0.1
				0.3	0.8	0.2
				0.3	0.8	0.3
				0.3	0.8	0.4
				0.3	0.8	0.5
				0.3	0.8	0.6
				0.3	0.8	0.7
				0.3	0.8	0.8
				0.3	0.8	0.9
				0.3	0.8	1
				0.3	0.9	0
				0.3	0.9	0.1
				0.3	0.9	0.2
				0.3	0.9	0.3
				0.3	0.9	0.4
				0.3	0.9	0.5
				0.3	0.9	0.6
				0.3	0.9	0.7
				0.3	0.9	0.8
				0.3	0.9	0.9
				0.3	0.9	1
				0.3	1	0
				0.3	1	0.1
				0.3	1	0.2
				0.3	1	0.3
				0.3	1	0.4
				0.3	1	0.5
				0.3	1	0.6
				0.3	1	0.7
				0.3	1	0.8
				0.3	1	0.9
				0.3	1	1
				0.4	0	0
				0.4	0	0.1
				0.4	0	0.2
				0.4	0	0.3
				0.4	0	0.4
				0.4	0	0.5
				0.4	0	0.6
				0.4	0	0.7
				0.4	0	0.8
				0.4	0	0.9
				0.4	0	1
				0.4	0.1	0
				0.4	0.1	0.1
				0.4	0.1	0.2
				0.4	0.1	0.3
				0.4	0.1	0.4
				0.4	0.1	0.5
				0.4	0.1	0.6
				0.4	0.1	0.7
				0.4	0.1	0.8
				0.4	0.1	0.9
				0.4	0.1	1
				0.4	0.2	0
				0.4	0.2	0.1
				0.4	0.2	0.2
				0.4	0.2	0.3
				0.4	0.2	0.4
				0.4	0.2	0.5
				0.4	0.2	0.6
				0.4	0.2	0.7
				0.4	0.2	0.8
				0.4	0.2	0.9
				0.4	0.2	1
				0.4	0.3	0
				0.4	0.3	0.1
				0.4	0.3	0.2
				0.4	0.3	0.3
				0.4	0.3	0.4
				0.4	0.3	0.5
				0.4	0.3	0.6
				0.4	0.3	0.7
				0.4	0.3	0.8
				0.4	0.3	0.9
				0.4	0.3	1
				0.4	0.4	0
				0.4	0.4	0.1
				0.4	0.4	0.2
				0.4	0.4	0.3
				0.4	0.4	0.4
				0.4	0.4	0.5
				0.4	0.4	0.6
				0.4	0.4	0.7
				0.4	0.4	0.8
				0.4	0.4	0.9
				0.4	0.4	1
				0.4	0.5	0
				0.4	0.5	0.1
				0.4	0.5	0.2
				0.4	0.5	0.3
				0.4	0.5	0.4
				0.4	0.5	0.5
				0.4	0.5	0.6
				0.4	0.5	0.7
				0.4	0.5	0.8
				0.4	0.5	0.9
				0.4	0.5	1
				0.4	0.6	0
				0.4	0.6	0.1
				0.4	0.6	0.2
				0.4	0.6	0.3
				0.4	0.6	0.4
				0.4	0.6	0.5
				0.4	0.6	0.6
				0.4	0.6	0.7
				0.4	0.6	0.8
				0.4	0.6	0.9
				0.4	0.6	1
				0.4	0.7	0
				0.4	0.7	0.1
				0.4	0.7	0.2
				0.4	0.7	0.3
				0.4	0.7	0.4
				0.4	0.7	0.5
				0.4	0.7	0.6
				0.4	0.7	0.7
				0.4	0.7	0.8
				0.4	0.7	0.9
				0.4	0.7	1
				0.4	0.8	0
				0.4	0.8	0.1
				0.4	0.8	0.2
				0.4	0.8	0.3
				0.4	0.8	0.4
				0.4	0.8	0.5
				0.4	0.8	0.6
				0.4	0.8	0.7
				0.4	0.8	0.8
				0.4	0.8	0.9
				0.4	0.8	1
				0.4	0.9	0
				0.4	0.9	0.1
				0.4	0.9	0.2
				0.4	0.9	0.3
				0.4	0.9	0.4
				0.4	0.9	0.5
				0.4	0.9	0.6
				0.4	0.9	0.7
				0.4	0.9	0.8
				0.4	0.9	0.9
				0.4	0.9	1
				0.4	1	0
				0.4	1	0.1
				0.4	1	0.2
				0.4	1	0.3
				0.4	1	0.4
				0.4	1	0.5
				0.4	1	0.6
				0.4	1	0.7
				0.4	1	0.8
				0.4	1	0.9
				0.4	1	1
				0.5	0	0
				0.5	0	0.1
				0.5	0	0.2
				0.5	0	0.3
				0.5	0	0.4
				0.5	0	0.5
				0.5	0	0.6
				0.5	0	0.7
				0.5	0	0.8
				0.5	0	0.9
				0.5	0	1
				0.5	0.1	0
				0.5	0.1	0.1
				0.5	0.1	0.2
				0.5	0.1	0.3
				0.5	0.1	0.4
				0.5	0.1	0.5
				0.5	0.1	0.6
				0.5	0.1	0.7
				0.5	0.1	0.8
				0.5	0.1	0.9
				0.5	0.1	1
				0.5	0.2	0
				0.5	0.2	0.1
				0.5	0.2	0.2
				0.5	0.2	0.3
				0.5	0.2	0.4
				0.5	0.2	0.5
				0.5	0.2	0.6
				0.5	0.2	0.7
				0.5	0.2	0.8
				0.5	0.2	0.9
				0.5	0.2	1
				0.5	0.3	0
				0.5	0.3	0.1
				0.5	0.3	0.2
				0.5	0.3	0.3
				0.5	0.3	0.4
				0.5	0.3	0.5
				0.5	0.3	0.6
				0.5	0.3	0.7
				0.5	0.3	0.8
				0.5	0.3	0.9
				0.5	0.3	1
				0.5	0.4	0
				0.5	0.4	0.1
				0.5	0.4	0.2
				0.5	0.4	0.3
				0.5	0.4	0.4
				0.5	0.4	0.5
				0.5	0.4	0.6
				0.5	0.4	0.7
				0.5	0.4	0.8
				0.5	0.4	0.9
				0.5	0.4	1
				0.5	0.5	0
				0.5	0.5	0.1
				0.5	0.5	0.2
				0.5	0.5	0.3
				0.5	0.5	0.4
				0.5	0.5	0.5
				0.5	0.5	0.6
				0.5	0.5	0.7
				0.5	0.5	0.8
				0.5	0.5	0.9
				0.5	0.5	1
				0.5	0.6	0
				0.5	0.6	0.1
				0.5	0.6	0.2
				0.5	0.6	0.3
				0.5	0.6	0.4
				0.5	0.6	0.5
				0.5	0.6	0.6
				0.5	0.6	0.7
				0.5	0.6	0.8
				0.5	0.6	0.9
				0.5	0.6	1
				0.5	0.7	0
				0.5	0.7	0.1
				0.5	0.7	0.2
				0.5	0.7	0.3
				0.5	0.7	0.4
				0.5	0.7	0.5
				0.5	0.7	0.6
				0.5	0.7	0.7
				0.5	0.7	0.8
				0.5	0.7	0.9
				0.5	0.7	1
				0.5	0.8	0
				0.5	0.8	0.1
				0.5	0.8	0.2
				0.5	0.8	0.3
				0.5	0.8	0.4
				0.5	0.8	0.5
				0.5	0.8	0.6
				0.5	0.8	0.7
				0.5	0.8	0.8
				0.5	0.8	0.9
				0.5	0.8	1
				0.5	0.9	0
				0.5	0.9	0.1
				0.5	0.9	0.2
				0.5	0.9	0.3
				0.5	0.9	0.4
				0.5	0.9	0.5
				0.5	0.9	0.6
				0.5	0.9	0.7
				0.5	0.9	0.8
				0.5	0.9	0.9
				0.5	0.9	1
				0.5	1	0
				0.5	1	0.1
				0.5	1	0.2
				0.5	1	0.3
				0.5	1	0.4
				0.5	1	0.5
				0.5	1	0.6
				0.5	1	0.7
				0.5	1	0.8
				0.5	1	0.9
				0.5	1	1
				0.6	0	0
				0.6	0	0.1
				0.6	0	0.2
				0.6	0	0.3
				0.6	0	0.4
				0.6	0	0.5
				0.6	0	0.6
				0.6	0	0.7
				0.6	0	0.8
				0.6	0	0.9
				0.6	0	1
				0.6	0.1	0
				0.6	0.1	0.1
				0.6	0.1	0.2
				0.6	0.1	0.3
				0.6	0.1	0.4
				0.6	0.1	0.5
				0.6	0.1	0.6
				0.6	0.1	0.7
				0.6	0.1	0.8
				0.6	0.1	0.9
				0.6	0.1	1
				0.6	0.2	0
				0.6	0.2	0.1
				0.6	0.2	0.2
				0.6	0.2	0.3
				0.6	0.2	0.4
				0.6	0.2	0.5
				0.6	0.2	0.6
				0.6	0.2	0.7
				0.6	0.2	0.8
				0.6	0.2	0.9
				0.6	0.2	1
				0.6	0.3	0
				0.6	0.3	0.1
				0.6	0.3	0.2
				0.6	0.3	0.3
				0.6	0.3	0.4
				0.6	0.3	0.5
				0.6	0.3	0.6
				0.6	0.3	0.7
				0.6	0.3	0.8
				0.6	0.3	0.9
				0.6	0.3	1
				0.6	0.4	0
				0.6	0.4	0.1
				0.6	0.4	0.2
				0.6	0.4	0.3
				0.6	0.4	0.4
				0.6	0.4	0.5
				0.6	0.4	0.6
				0.6	0.4	0.7
				0.6	0.4	0.8
				0.6	0.4	0.9
				0.6	0.4	1
				0.6	0.5	0
				0.6	0.5	0.1
				0.6	0.5	0.2
				0.6	0.5	0.3
				0.6	0.5	0.4
				0.6	0.5	0.5
				0.6	0.5	0.6
				0.6	0.5	0.7
				0.6	0.5	0.8
				0.6	0.5	0.9
				0.6	0.5	1
				0.6	0.6	0
				0.6	0.6	0.1
				0.6	0.6	0.2
				0.6	0.6	0.3
				0.6	0.6	0.4
				0.6	0.6	0.5
				0.6	0.6	0.6
				0.6	0.6	0.7
				0.6	0.6	0.8
				0.6	0.6	0.9
				0.6	0.6	1
				0.6	0.7	0
				0.6	0.7	0.1
				0.6	0.7	0.2
				0.6	0.7	0.3
				0.6	0.7	0.4
				0.6	0.7	0.5
				0.6	0.7	0.6
				0.6	0.7	0.7
				0.6	0.7	0.8
				0.6	0.7	0.9
				0.6	0.7	1
				0.6	0.8	0
				0.6	0.8	0.1
				0.6	0.8	0.2
				0.6	0.8	0.3
				0.6	0.8	0.4
				0.6	0.8	0.5
				0.6	0.8	0.6
				0.6	0.8	0.7
				0.6	0.8	0.8
				0.6	0.8	0.9
				0.6	0.8	1
				0.6	0.9	0
				0.6	0.9	0.1
				0.6	0.9	0.2
				0.6	0.9	0.3
				0.6	0.9	0.4
				0.6	0.9	0.5
				0.6	0.9	0.6
				0.6	0.9	0.7
				0.6	0.9	0.8
				0.6	0.9	0.9
				0.6	0.9	1
				0.6	1	0
				0.6	1	0.1
				0.6	1	0.2
				0.6	1	0.3
				0.6	1	0.4
				0.6	1	0.5
				0.6	1	0.6
				0.6	1	0.7
				0.6	1	0.8
				0.6	1	0.9
				0.6	1	1
				0.7	0	0
				0.7	0	0.1
				0.7	0	0.2
				0.7	0	0.3
				0.7	0	0.4
				0.7	0	0.5
				0.7	0	0.6
				0.7	0	0.7
				0.7	0	0.8
				0.7	0	0.9
				0.7	0	1
				0.7	0.1	0
				0.7	0.1	0.1
				0.7	0.1	0.2
				0.7	0.1	0.3
				0.7	0.1	0.4
				0.7	0.1	0.5
				0.7	0.1	0.6
				0.7	0.1	0.7
				0.7	0.1	0.8
				0.7	0.1	0.9
				0.7	0.1	1
				0.7	0.2	0
				0.7	0.2	0.1
				0.7	0.2	0.2
				0.7	0.2	0.3
				0.7	0.2	0.4
				0.7	0.2	0.5
				0.7	0.2	0.6
				0.7	0.2	0.7
				0.7	0.2	0.8
				0.7	0.2	0.9
				0.7	0.2	1
				0.7	0.3	0
				0.7	0.3	0.1
				0.7	0.3	0.2
				0.7	0.3	0.3
				0.7	0.3	0.4
				0.7	0.3	0.5
				0.7	0.3	0.6
				0.7	0.3	0.7
				0.7	0.3	0.8
				0.7	0.3	0.9
				0.7	0.3	1
				0.7	0.4	0
				0.7	0.4	0.1
				0.7	0.4	0.2
				0.7	0.4	0.3
				0.7	0.4	0.4
				0.7	0.4	0.5
				0.7	0.4	0.6
				0.7	0.4	0.7
				0.7	0.4	0.8
				0.7	0.4	0.9
				0.7	0.4	1
				0.7	0.5	0
				0.7	0.5	0.1
				0.7	0.5	0.2
				0.7	0.5	0.3
				0.7	0.5	0.4
				0.7	0.5	0.5
				0.7	0.5	0.6
				0.7	0.5	0.7
				0.7	0.5	0.8
				0.7	0.5	0.9
				0.7	0.5	1
				0.7	0.6	0
				0.7	0.6	0.1
				0.7	0.6	0.2
				0.7	0.6	0.3
				0.7	0.6	0.4
				0.7	0.6	0.5
				0.7	0.6	0.6
				0.7	0.6	0.7
				0.7	0.6	0.8
				0.7	0.6	0.9
				0.7	0.6	1
				0.7	0.7	0
				0.7	0.7	0.1
				0.7	0.7	0.2
				0.7	0.7	0.3
				0.7	0.7	0.4
				0.7	0.7	0.5
				0.7	0.7	0.6
				0.7	0.7	0.7
				0.7	0.7	0.8
				0.7	0.7	0.9
				0.7	0.7	1
				0.7	0.8	0
				0.7	0.8	0.1
				0.7	0.8	0.2
				0.7	0.8	0.3
				0.7	0.8	0.4
				0.7	0.8	0.5
				0.7	0.8	0.6
				0.7	0.8	0.7
				0.7	0.8	0.8
				0.7	0.8	0.9
				0.7	0.8	1
				0.7	0.9	0
				0.7	0.9	0.1
				0.7	0.9	0.2
				0.7	0.9	0.3
				0.7	0.9	0.4
				0.7	0.9	0.5
				0.7	0.9	0.6
				0.7	0.9	0.7
				0.7	0.9	0.8
				0.7	0.9	0.9
				0.7	0.9	1
				0.7	1	0
				0.7	1	0.1
				0.7	1	0.2
				0.7	1	0.3
				0.7	1	0.4
				0.7	1	0.5
				0.7	1	0.6
				0.7	1	0.7
				0.7	1	0.8
				0.7	1	0.9
				0.7	1	1
				0.8	0	0
				0.8	0	0.1
				0.8	0	0.2
				0.8	0	0.3
				0.8	0	0.4
				0.8	0	0.5
				0.8	0	0.6
				0.8	0	0.7
				0.8	0	0.8
				0.8	0	0.9
				0.8	0	1
				0.8	0.1	0
				0.8	0.1	0.1
				0.8	0.1	0.2
				0.8	0.1	0.3
				0.8	0.1	0.4
				0.8	0.1	0.5
				0.8	0.1	0.6
				0.8	0.1	0.7
				0.8	0.1	0.8
				0.8	0.1	0.9
				0.8	0.1	1
				0.8	0.2	0
				0.8	0.2	0.1
				0.8	0.2	0.2
				0.8	0.2	0.3
				0.8	0.2	0.4
				0.8	0.2	0.5
				0.8	0.2	0.6
				0.8	0.2	0.7
				0.8	0.2	0.8
				0.8	0.2	0.9
				0.8	0.2	1
				0.8	0.3	0
				0.8	0.3	0.1
				0.8	0.3	0.2
				0.8	0.3	0.3
				0.8	0.3	0.4
				0.8	0.3	0.5
				0.8	0.3	0.6
				0.8	0.3	0.7
				0.8	0.3	0.8
				0.8	0.3	0.9
				0.8	0.3	1
				0.8	0.4	0
				0.8	0.4	0.1
				0.8	0.4	0.2
				0.8	0.4	0.3
				0.8	0.4	0.4
				0.8	0.4	0.5
				0.8	0.4	0.6
				0.8	0.4	0.7
				0.8	0.4	0.8
				0.8	0.4	0.9
				0.8	0.4	1
				0.8	0.5	0
				0.8	0.5	0.1
				0.8	0.5	0.2
				0.8	0.5	0.3
				0.8	0.5	0.4
				0.8	0.5	0.5
				0.8	0.5	0.6
				0.8	0.5	0.7
				0.8	0.5	0.8
				0.8	0.5	0.9
				0.8	0.5	1
				0.8	0.6	0
				0.8	0.6	0.1
				0.8	0.6	0.2
				0.8	0.6	0.3
				0.8	0.6	0.4
				0.8	0.6	0.5
				0.8	0.6	0.6
				0.8	0.6	0.7
				0.8	0.6	0.8
				0.8	0.6	0.9
				0.8	0.6	1
				0.8	0.7	0
				0.8	0.7	0.1
				0.8	0.7	0.2
				0.8	0.7	0.3
				0.8	0.7	0.4
				0.8	0.7	0.5
				0.8	0.7	0.6
				0.8	0.7	0.7
				0.8	0.7	0.8
				0.8	0.7	0.9
				0.8	0.7	1
				0.8	0.8	0
				0.8	0.8	0.1
				0.8	0.8	0.2
				0.8	0.8	0.3
				0.8	0.8	0.4
				0.8	0.8	0.5
				0.8	0.8	0.6
				0.8	0.8	0.7
				0.8	0.8	0.8
				0.8	0.8	0.9
				0.8	0.8	1
				0.8	0.9	0
				0.8	0.9	0.1
				0.8	0.9	0.2
				0.8	0.9	0.3
				0.8	0.9	0.4
				0.8	0.9	0.5
				0.8	0.9	0.6
				0.8	0.9	0.7
				0.8	0.9	0.8
				0.8	0.9	0.9
				0.8	0.9	1
				0.8	1	0
				0.8	1	0.1
				0.8	1	0.2
				0.8	1	0.3
				0.8	1	0.4
				0.8	1	0.5
				0.8	1	0.6
				0.8	1	0.7
				0.8	1	0.8
				0.8	1	0.9
				0.8	1	1
				0.9	0	0
				0.9	0	0.1
				0.9	0	0.2
				0.9	0	0.3
				0.9	0	0.4
				0.9	0	0.5
				0.9	0	0.6
				0.9	0	0.7
				0.9	0	0.8
				0.9	0	0.9
				0.9	0	1
				0.9	0.1	0
				0.9	0.1	0.1
				0.9	0.1	0.2
				0.9	0.1	0.3
				0.9	0.1	0.4
				0.9	0.1	0.5
				0.9	0.1	0.6
				0.9	0.1	0.7
				0.9	0.1	0.8
				0.9	0.1	0.9
				0.9	0.1	1
				0.9	0.2	0
				0.9	0.2	0.1
				0.9	0.2	0.2
				0.9	0.2	0.3
				0.9	0.2	0.4
				0.9	0.2	0.5
				0.9	0.2	0.6
				0.9	0.2	0.7
				0.9	0.2	0.8
				0.9	0.2	0.9
				0.9	0.2	1
				0.9	0.3	0
				0.9	0.3	0.1
				0.9	0.3	0.2
				0.9	0.3	0.3
				0.9	0.3	0.4
				0.9	0.3	0.5
				0.9	0.3	0.6
				0.9	0.3	0.7
				0.9	0.3	0.8
				0.9	0.3	0.9
				0.9	0.3	1
				0.9	0.4	0
				0.9	0.4	0.1
				0.9	0.4	0.2
				0.9	0.4	0.3
				0.9	0.4	0.4
				0.9	0.4	0.5
				0.9	0.4	0.6
				0.9	0.4	0.7
				0.9	0.4	0.8
				0.9	0.4	0.9
				0.9	0.4	1
				0.9	0.5	0
				0.9	0.5	0.1
				0.9	0.5	0.2
				0.9	0.5	0.3
				0.9	0.5	0.4
				0.9	0.5	0.5
				0.9	0.5	0.6
				0.9	0.5	0.7
				0.9	0.5	0.8
				0.9	0.5	0.9
				0.9	0.5	1
				0.9	0.6	0
				0.9	0.6	0.1
				0.9	0.6	0.2
				0.9	0.6	0.3
				0.9	0.6	0.4
				0.9	0.6	0.5
				0.9	0.6	0.6
				0.9	0.6	0.7
				0.9	0.6	0.8
				0.9	0.6	0.9
				0.9	0.6	1
				0.9	0.7	0
				0.9	0.7	0.1
				0.9	0.7	0.2
				0.9	0.7	0.3
				0.9	0.7	0.4
				0.9	0.7	0.5
				0.9	0.7	0.6
				0.9	0.7	0.7
				0.9	0.7	0.8
				0.9	0.7	0.9
				0.9	0.7	1
				0.9	0.8	0
				0.9	0.8	0.1
				0.9	0.8	0.2
				0.9	0.8	0.3
				0.9	0.8	0.4
				0.9	0.8	0.5
				0.9	0.8	0.6
				0.9	0.8	0.7
				0.9	0.8	0.8
				0.9	0.8	0.9
				0.9	0.8	1
				0.9	0.9	0
				0.9	0.9	0.1
				0.9	0.9	0.2
				0.9	0.9	0.3
				0.9	0.9	0.4
				0.9	0.9	0.5
				0.9	0.9	0.6
				0.9	0.9	0.7
				0.9	0.9	0.8
				0.9	0.9	0.9
				0.9	0.9	1
				0.9	1	0
				0.9	1	0.1
				0.9	1	0.2
				0.9	1	0.3
				0.9	1	0.4
				0.9	1	0.5
				0.9	1	0.6
				0.9	1	0.7
				0.9	1	0.8
				0.9	1	0.9
				0.9	1	1
				1	0	0
				1	0	0.1
				1	0	0.2
				1	0	0.3
				1	0	0.4
				1	0	0.5
				1	0	0.6
				1	0	0.7
				1	0	0.8
				1	0	0.9
				1	0	1
				1	0.1	0
				1	0.1	0.1
				1	0.1	0.2
				1	0.1	0.3
				1	0.1	0.4
				1	0.1	0.5
				1	0.1	0.6
				1	0.1	0.7
				1	0.1	0.8
				1	0.1	0.9
				1	0.1	1
				1	0.2	0
				1	0.2	0.1
				1	0.2	0.2
				1	0.2	0.3
				1	0.2	0.4
				1	0.2	0.5
				1	0.2	0.6
				1	0.2	0.7
				1	0.2	0.8
				1	0.2	0.9
				1	0.2	1
				1	0.3	0
				1	0.3	0.1
				1	0.3	0.2
				1	0.3	0.3
				1	0.3	0.4
				1	0.3	0.5
				1	0.3	0.6
				1	0.3	0.7
				1	0.3	0.8
				1	0.3	0.9
				1	0.3	1
				1	0.4	0
				1	0.4	0.1
				1	0.4	0.2
				1	0.4	0.3
				1	0.4	0.4
				1	0.4	0.5
				1	0.4	0.6
				1	0.4	0.7
				1	0.4	0.8
				1	0.4	0.9
				1	0.4	1
				1	0.5	0
				1	0.5	0.1
				1	0.5	0.2
				1	0.5	0.3
				1	0.5	0.4
				1	0.5	0.5
				1	0.5	0.6
				1	0.5	0.7
				1	0.5	0.8
				1	0.5	0.9
				1	0.5	1
				1	0.6	0
				1	0.6	0.1
				1	0.6	0.2
				1	0.6	0.3
				1	0.6	0.4
				1	0.6	0.5
				1	0.6	0.6
				1	0.6	0.7
				1	0.6	0.8
				1	0.6	0.9
				1	0.6	1
				1	0.7	0
				1	0.7	0.1
				1	0.7	0.2
				1	0.7	0.3
				1	0.7	0.4
				1	0.7	0.5
				1	0.7	0.6
				1	0.7	0.7
				1	0.7	0.8
				1	0.7	0.9
				1	0.7	1
				1	0.8	0
				1	0.8	0.1
				1	0.8	0.2
				1	0.8	0.3
				1	0.8	0.4
				1	0.8	0.5
				1	0.8	0.6
				1	0.8	0.7
				1	0.8	0.8
				1	0.8	0.9
				1	0.8	1
				1	0.9	0
				1	0.9	0.1
				1	0.9	0.2
				1	0.9	0.3
				1	0.9	0.4
				1	0.9	0.5
				1	0.9	0.6
				1	0.9	0.7
				1	0.9	0.8
				1	0.9	0.9
				1	0.9	1
				1	1	0
				1	1	0.1
				1	1	0.2
				1	1	0.3
				1	1	0.4
				1	1	0.5
				1	1	0.6
				1	1	0.7
				1	1	0.8
				1	1	0.9
				1	1	1

## Sheet: all possible samples
0,0,0,		0	0	0
0,0,0.1,		0	0	0.1
0,0,0.2,		0	0	0.2
0,0,0.3,		0	0	0.3
0,0,0.4,		0	0	0.4
0,0,0.5,		0	0	0.5
0,0,0.6,		0	0	0.6
0,0,0.7,		0	0	0.7
0,0,0.8,		0	0	0.8
0,0,0.9,		0	0	0.9
0,0,1,		0	0	1
0,0.1,0,		0	0.1	0
0,0.1,0.1,		0	0.1	0.1
0,0.1,0.2,		0	0.1	0.2
0,0.1,0.3,		0	0.1	0.3
0,0.1,0.4,		0	0.1	0.4
0,0.1,0.5,		0	0.1	0.5
0,0.1,0.6,		0	0.1	0.6
0,0.1,0.7,		0	0.1	0.7
0,0.1,0.8,		0	0.1	0.8
0,0.1,0.9,		0	0.1	0.9
0,0.1,1,		0	0.1	1
0,0.2,0,		0	0.2	0
0,0.2,0.1,		0	0.2	0.1
0,0.2,0.2,		0	0.2	0.2
0,0.2,0.3,		0	0.2	0.3
0,0.2,0.4,		0	0.2	0.4
0,0.2,0.5,		0	0.2	0.5
0,0.2,0.6,		0	0.2	0.6
0,0.2,0.7,		0	0.2	0.7
0,0.2,0.8,		0	0.2	0.8
0,0.2,0.9,		0	0.2	0.9
0,0.2,1,		0	0.2	1
0,0.3,0,		0	0.3	0
0,0.3,0.1,		0	0.3	0.1
0,0.3,0.2,		0	0.3	0.2
0,0.3,0.3,		0	0.3	0.3
0,0.3,0.4,		0	0.3	0.4
0,0.3,0.5,		0	0.3	0.5
0,0.3,0.6,		0	0.3	0.6
0,0.3,0.7,		0	0.3	0.7
0,0.3,0.8,		0	0.3	0.8
0,0.3,0.9,		0	0.3	0.9
0,0.3,1,		0	0.3	1
0,0.4,0,		0	0.4	0
0,0.4,0.1,		0	0.4	0.1
0,0.4,0.2,		0	0.4	0.2
0,0.4,0.3,		0	0.4	0.3
0,0.4,0.4,		0	0.4	0.4
0,0.4,0.5,		0	0.4	0.5
0,0.4,0.6,		0	0.4	0.6
0,0.4,0.7,		0	0.4	0.7
0,0.4,0.8,		0	0.4	0.8
0,0.4,0.9,		0	0.4	0.9
0,0.4,1,		0	0.4	1
0,0.5,0,		0	0.5	0
0,0.5,0.1,		0	0.5	0.1
0,0.5,0.2,		0	0.5	0.2
0,0.5,0.3,		0	0.5	0.3
0,0.5,0.4,		0	0.5	0.4
0,0.5,0.5,		0	0.5	0.5
0,0.5,0.6,		0	0.5	0.6
0,0.5,0.7,		0	0.5	0.7
0,0.5,0.8,		0	0.5	0.8
0,0.5,0.9,		0	0.5	0.9
0,0.5,1,		0	0.5	1
0,0.6,0,		0	0.6	0
0,0.6,0.1,		0	0.6	0.1
0,0.6,0.2,		0	0.6	0.2
0,0.6,0.3,		0	0.6	0.3
0,0.6,0.4,		0	0.6	0.4
0,0.6,0.5,		0	0.6	0.5
0,0.6,0.6,		0	0.6	0.6
0,0.6,0.7,		0	0.6	0.7
0,0.6,0.8,		0	0.6	0.8
0,0.6,0.9,		0	0.6	0.9
0,0.6,1,		0	0.6	1
0,0.7,0,		0	0.7	0
0,0.7,0.1,		0	0.7	0.1
0,0.7,0.2,		0	0.7	0.2
0,0.7,0.3,		0	0.7	0.3
0,0.7,0.4,		0	0.7	0.4
0,0.7,0.5,		0	0.7	0.5
0,0.7,0.6,		0	0.7	0.6
0,0.7,0.7,		0	0.7	0.7
0,0.7,0.8,		0	0.7	0.8
0,0.7,0.9,		0	0.7	0.9
0,0.7,1,		0	0.7	1
0,0.8,0,		0	0.8	0
0,0.8,0.1,		0	0.8	0.1
0,0.8,0.2,		0	0.8	0.2
0,0.8,0.3,		0	0.8	0.3
0,0.8,0.4,		0	0.8	0.4
0,0.8,0.5,		0	0.8	0.5
0,0.8,0.6,		0	0.8	0.6
0,0.8,0.7,		0	0.8	0.7
0,0.8,0.8,		0	0.8	0.8
0,0.8,0.9,		0	0.8	0.9
0,0.8,1,		0	0.8	1
0,0.9,0,		0	0.9	0
0,0.9,0.1,		0	0.9	0.1
0,0.9,0.2,		0	0.9	0.2
0,0.9,0.3,		0	0.9	0.3
0,0.9,0.4,		0	0.9	0.4
0,0.9,0.5,		0	0.9	0.5
0,0.9,0.6,		0	0.9	0.6
0,0.9,0.7,		0	0.9	0.7
0,0.9,0.8,		0	0.9	0.8
0,0.9,0.9,		0	0.9	0.9
0,0.9,1,		0	0.9	1
0,1,0,		0	1	0
0,1,0.1,		0	1	0.1
0,1,0.2,		0	1	0.2
0,1,0.3,		0	1	0.3
0,1,0.4,		0	1	0.4
0,1,0.5,		0	1	0.5
0,1,0.6,		0	1	0.6
0,1,0.7,		0	1	0.7
0,1,0.8,		0	1	0.8
0,1,0.9,		0	1	0.9
0,1,1,		0	1	1
0.1,0,0,		0.1	0	0
0.1,0,0.1,		0.1	0	0.1
0.1,0,0.2,		0.1	0	0.2
0.1,0,0.3,		0.1	0	0.3
0.1,0,0.4,		0.1	0	0.4
0.1,0,0.5,		0.1	0	0.5
0.1,0,0.6,		0.1	0	0.6
0.1,0,0.7,		0.1	0	0.7
0.1,0,0.8,		0.1	0	0.8
0.1,0,0.9,		0.1	0	0.9
0.1,0,1,		0.1	0	1
0.1,0.1,0,		0.1	0.1	0
0.1,0.1,0.1,		0.1	0.1	0.1
0.1,0.1,0.2,		0.1	0.1	0.2
0.1,0.1,0.3,		0.1	0.1	0.3
0.1,0.1,0.4,		0.1	0.1	0.4
0.1,0.1,0.5,		0.1	0.1	0.5
0.1,0.1,0.6,		0.1	0.1	0.6
0.1,0.1,0.7,		0.1	0.1	0.7
0.1,0.1,0.8,		0.1	0.1	0.8
0.1,0.1,0.9,		0.1	0.1	0.9
0.1,0.1,1,		0.1	0.1	1
0.1,0.2,0,		0.1	0.2	0
0.1,0.2,0.1,		0.1	0.2	0.1
0.1,0.2,0.2,		0.1	0.2	0.2
0.1,0.2,0.3,		0.1	0.2	0.3
0.1,0.2,0.4,		0.1	0.2	0.4
0.1,0.2,0.5,		0.1	0.2	0.5
0.1,0.2,0.6,		0.1	0.2	0.6
0.1,0.2,0.7,		0.1	0.2	0.7
0.1,0.2,0.8,		0.1	0.2	0.8
0.1,0.2,0.9,		0.1	0.2	0.9
0.1,0.2,1,		0.1	0.2	1
0.1,0.3,0,		0.1	0.3	0
0.1,0.3,0.1,		0.1	0.3	0.1
0.1,0.3,0.2,		0.1	0.3	0.2
0.1,0.3,0.3,		0.1	0.3	0.3
0.1,0.3,0.4,		0.1	0.3	0.4
0.1,0.3,0.5,		0.1	0.3	0.5
0.1,0.3,0.6,		0.1	0.3	0.6
0.1,0.3,0.7,		0.1	0.3	0.7
0.1,0.3,0.8,		0.1	0.3	0.8
0.1,0.3,0.9,		0.1	0.3	0.9
0.1,0.3,1,		0.1	0.3	1
0.1,0.4,0,		0.1	0.4	0
0.1,0.4,0.1,		0.1	0.4	0.1
0.1,0.4,0.2,		0.1	0.4	0.2
0.1,0.4,0.3,		0.1	0.4	0.3
0.1,0.4,0.4,		0.1	0.4	0.4
0.1,0.4,0.5,		0.1	0.4	0.5
0.1,0.4,0.6,		0.1	0.4	0.6
0.1,0.4,0.7,		0.1	0.4	0.7
0.1,0.4,0.8,		0.1	0.4	0.8
0.1,0.4,0.9,		0.1	0.4	0.9
0.1,0.4,1,		0.1	0.4	1
0.1,0.5,0,		0.1	0.5	0
0.1,0.5,0.1,		0.1	0.5	0.1
0.1,0.5,0.2,		0.1	0.5	0.2
0.1,0.5,0.3,		0.1	0.5	0.3
0.1,0.5,0.4,		0.1	0.5	0.4
0.1,0.5,0.5,		0.1	0.5	0.5
0.1,0.5,0.6,		0.1	0.5	0.6
0.1,0.5,0.7,		0.1	0.5	0.7
0.1,0.5,0.8,		0.1	0.5	0.8
0.1,0.5,0.9,		0.1	0.5	0.9
0.1,0.5,1,		0.1	0.5	1
0.1,0.6,0,		0.1	0.6	0
0.1,0.6,0.1,		0.1	0.6	0.1
0.1,0.6,0.2,		0.1	0.6	0.2
0.1,0.6,0.3,		0.1	0.6	0.3
0.1,0.6,0.4,		0.1	0.6	0.4
0.1,0.6,0.5,		0.1	0.6	0.5
0.1,0.6,0.6,		0.1	0.6	0.6
0.1,0.6,0.7,		0.1	0.6	0.7
0.1,0.6,0.8,		0.1	0.6	0.8
0.1,0.6,0.9,		0.1	0.6	0.9
0.1,0.6,1,		0.1	0.6	1
0.1,0.7,0,		0.1	0.7	0
0.1,0.7,0.1,		0.1	0.7	0.1
0.1,0.7,0.2,		0.1	0.7	0.2
0.1,0.7,0.3,		0.1	0.7	0.3
0.1,0.7,0.4,		0.1	0.7	0.4
0.1,0.7,0.5,		0.1	0.7	0.5
0.1,0.7,0.6,		0.1	0.7	0.6
0.1,0.7,0.7,		0.1	0.7	0.7
0.1,0.7,0.8,		0.1	0.7	0.8
0.1,0.7,0.9,		0.1	0.7	0.9
0.1,0.7,1,		0.1	0.7	1
0.1,0.8,0,		0.1	0.8	0
0.1,0.8,0.1,		0.1	0.8	0.1
0.1,0.8,0.2,		0.1	0.8	0.2
0.1,0.8,0.3,		0.1	0.8	0.3
0.1,0.8,0.4,		0.1	0.8	0.4
0.1,0.8,0.5,		0.1	0.8	0.5
0.1,0.8,0.6,		0.1	0.8	0.6
0.1,0.8,0.7,		0.1	0.8	0.7
0.1,0.8,0.8,		0.1	0.8	0.8
0.1,0.8,0.9,		0.1	0.8	0.9
0.1,0.8,1,		0.1	0.8	1
0.1,0.9,0,		0.1	0.9	0
0.1,0.9,0.1,		0.1	0.9	0.1
0.1,0.9,0.2,		0.1	0.9	0.2
0.1,0.9,0.3,		0.1	0.9	0.3
0.1,0.9,0.4,		0.1	0.9	0.4
0.1,0.9,0.5,		0.1	0.9	0.5
0.1,0.9,0.6,		0.1	0.9	0.6
0.1,0.9,0.7,		0.1	0.9	0.7
0.1,0.9,0.8,		0.1	0.9	0.8
0.1,0.9,0.9,		0.1	0.9	0.9
0.1,0.9,1,		0.1	0.9	1
0.1,1,0,		0.1	1	0
0.1,1,0.1,		0.1	1	0.1
0.1,1,0.2,		0.1	1	0.2
0.1,1,0.3,		0.1	1	0.3
0.1,1,0.4,		0.1	1	0.4
0.1,1,0.5,		0.1	1	0.5
0.1,1,0.6,		0.1	1	0.6
0.1,1,0.7,		0.1	1	0.7
0.1,1,0.8,		0.1	1	0.8
0.1,1,0.9,		0.1	1	0.9
0.1,1,1,		0.1	1	1
0.2,0,0,		0.2	0	0
0.2,0,0.1,		0.2	0	0.1
0.2,0,0.2,		0.2	0	0.2
0.2,0,0.3,		0.2	0	0.3
0.2,0,0.4,		0.2	0	0.4
0.2,0,0.5,		0.2	0	0.5
0.2,0,0.6,		0.2	0	0.6
0.2,0,0.7,		0.2	0	0.7
0.2,0,0.8,		0.2	0	0.8
0.2,0,0.9,		0.2	0	0.9
0.2,0,1,		0.2	0	1
0.2,0.1,0,		0.2	0.1	0
0.2,0.1,0.1,		0.2	0.1	0.1
0.2,0.1,0.2,		0.2	0.1	0.2
0.2,0.1,0.3,		0.2	0.1	0.3
0.2,0.1,0.4,		0.2	0.1	0.4
0.2,0.1,0.5,		0.2	0.1	0.5
0.2,0.1,0.6,		0.2	0.1	0.6
0.2,0.1,0.7,		0.2	0.1	0.7
0.2,0.1,0.8,		0.2	0.1	0.8
0.2,0.1,0.9,		0.2	0.1	0.9
0.2,0.1,1,		0.2	0.1	1
0.2,0.2,0,		0.2	0.2	0
0.2,0.2,0.1,		0.2	0.2	0.1
0.2,0.2,0.2,		0.2	0.2	0.2
0.2,0.2,0.3,		0.2	0.2	0.3
0.2,0.2,0.4,		0.2	0.2	0.4
0.2,0.2,0.5,		0.2	0.2	0.5
0.2,0.2,0.6,		0.2	0.2	0.6
0.2,0.2,0.7,		0.2	0.2	0.7
0.2,0.2,0.8,		0.2	0.2	0.8
0.2,0.2,0.9,		0.2	0.2	0.9
0.2,0.2,1,		0.2	0.2	1
0.2,0.3,0,		0.2	0.3	0
0.2,0.3,0.1,		0.2	0.3	0.1
0.2,0.3,0.2,		0.2	0.3	0.2
0.2,0.3,0.3,		0.2	0.3	0.3
0.2,0.3,0.4,		0.2	0.3	0.4
0.2,0.3,0.5,		0.2	0.3	0.5
0.2,0.3,0.6,		0.2	0.3	0.6
0.2,0.3,0.7,		0.2	0.3	0.7
0.2,0.3,0.8,		0.2	0.3	0.8
0.2,0.3,0.9,		0.2	0.3	0.9
0.2,0.3,1,		0.2	0.3	1
0.2,0.4,0,		0.2	0.4	0
0.2,0.4,0.1,		0.2	0.4	0.1
0.2,0.4,0.2,		0.2	0.4	0.2
0.2,0.4,0.3,		0.2	0.4	0.3
0.2,0.4,0.4,		0.2	0.4	0.4
0.2,0.4,0.5,		0.2	0.4	0.5
0.2,0.4,0.6,		0.2	0.4	0.6
0.2,0.4,0.7,		0.2	0.4	0.7
0.2,0.4,0.8,		0.2	0.4	0.8
0.2,0.4,0.9,		0.2	0.4	0.9
0.2,0.4,1,		0.2	0.4	1
0.2,0.5,0,		0.2	0.5	0
0.2,0.5,0.1,		0.2	0.5	0.1
0.2,0.5,0.2,		0.2	0.5	0.2
0.2,0.5,0.3,		0.2	0.5	0.3
0.2,0.5,0.4,		0.2	0.5	0.4
0.2,0.5,0.5,		0.2	0.5	0.5
0.2,0.5,0.6,		0.2	0.5	0.6
0.2,0.5,0.7,		0.2	0.5	0.7
0.2,0.5,0.8,		0.2	0.5	0.8
0.2,0.5,0.9,		0.2	0.5	0.9
0.2,0.5,1,		0.2	0.5	1
0.2,0.6,0,		0.2	0.6	0
0.2,0.6,0.1,		0.2	0.6	0.1
0.2,0.6,0.2,		0.2	0.6	0.2
0.2,0.6,0.3,		0.2	0.6	0.3
0.2,0.6,0.4,		0.2	0.6	0.4
0.2,0.6,0.5,		0.2	0.6	0.5
0.2,0.6,0.6,		0.2	0.6	0.6
0.2,0.6,0.7,		0.2	0.6	0.7
0.2,0.6,0.8,		0.2	0.6	0.8
0.2,0.6,0.9,		0.2	0.6	0.9
0.2,0.6,1,		0.2	0.6	1
0.2,0.7,0,		0.2	0.7	0
0.2,0.7,0.1,		0.2	0.7	0.1
0.2,0.7,0.2,		0.2	0.7	0.2
0.2,0.7,0.3,		0.2	0.7	0.3
0.2,0.7,0.4,		0.2	0.7	0.4
0.2,0.7,0.5,		0.2	0.7	0.5
0.2,0.7,0.6,		0.2	0.7	0.6
0.2,0.7,0.7,		0.2	0.7	0.7
0.2,0.7,0.8,		0.2	0.7	0.8
0.2,0.7,0.9,		0.2	0.7	0.9
0.2,0.7,1,		0.2	0.7	1
0.2,0.8,0,		0.2	0.8	0
0.2,0.8,0.1,		0.2	0.8	0.1
0.2,0.8,0.2,		0.2	0.8	0.2
0.2,0.8,0.3,		0.2	0.8	0.3
0.2,0.8,0.4,		0.2	0.8	0.4
0.2,0.8,0.5,		0.2	0.8	0.5
0.2,0.8,0.6,		0.2	0.8	0.6
0.2,0.8,0.7,		0.2	0.8	0.7
0.2,0.8,0.8,		0.2	0.8	0.8
0.2,0.8,0.9,		0.2	0.8	0.9
0.2,0.8,1,		0.2	0.8	1
0.2,0.9,0,		0.2	0.9	0
0.2,0.9,0.1,		0.2	0.9	0.1
0.2,0.9,0.2,		0.2	0.9	0.2
0.2,0.9,0.3,		0.2	0.9	0.3
0.2,0.9,0.4,		0.2	0.9	0.4
0.2,0.9,0.5,		0.2	0.9	0.5
0.2,0.9,0.6,		0.2	0.9	0.6
0.2,0.9,0.7,		0.2	0.9	0.7
0.2,0.9,0.8,		0.2	0.9	0.8
0.2,0.9,0.9,		0.2	0.9	0.9
0.2,0.9,1,		0.2	0.9	1
0.2,1,0,		0.2	1	0
0.2,1,0.1,		0.2	1	0.1
0.2,1,0.2,		0.2	1	0.2
0.2,1,0.3,		0.2	1	0.3
0.2,1,0.4,		0.2	1	0.4
0.2,1,0.5,		0.2	1	0.5
0.2,1,0.6,		0.2	1	0.6
0.2,1,0.7,		0.2	1	0.7
0.2,1,0.8,		0.2	1	0.8
0.2,1,0.9,		0.2	1	0.9
0.2,1,1,		0.2	1	1
0.3,0,0,		0.3	0	0
0.3,0,0.1,		0.3	0	0.1
0.3,0,0.2,		0.3	0	0.2
0.3,0,0.3,		0.3	0	0.3
0.3,0,0.4,		0.3	0	0.4
0.3,0,0.5,		0.3	0	0.5
0.3,0,0.6,		0.3	0	0.6
0.3,0,0.7,		0.3	0	0.7
0.3,0,0.8,		0.3	0	0.8
0.3,0,0.9,		0.3	0	0.9
0.3,0,1,		0.3	0	1
0.3,0.1,0,		0.3	0.1	0
0.3,0.1,0.1,		0.3	0.1	0.1
0.3,0.1,0.2,		0.3	0.1	0.2
0.3,0.1,0.3,		0.3	0.1	0.3
0.3,0.1,0.4,		0.3	0.1	0.4
0.3,0.1,0.5,		0.3	0.1	0.5
0.3,0.1,0.6,		0.3	0.1	0.6
0.3,0.1,0.7,		0.3	0.1	0.7
0.3,0.1,0.8,		0.3	0.1	0.8
0.3,0.1,0.9,		0.3	0.1	0.9
0.3,0.1,1,		0.3	0.1	1
0.3,0.2,0,		0.3	0.2	0
0.3,0.2,0.1,		0.3	0.2	0.1
0.3,0.2,0.2,		0.3	0.2	0.2
0.3,0.2,0.3,		0.3	0.2	0.3
0.3,0.2,0.4,		0.3	0.2	0.4
0.3,0.2,0.5,		0.3	0.2	0.5
0.3,0.2,0.6,		0.3	0.2	0.6
0.3,0.2,0.7,		0.3	0.2	0.7
0.3,0.2,0.8,		0.3	0.2	0.8
0.3,0.2,0.9,		0.3	0.2	0.9
0.3,0.2,1,		0.3	0.2	1
0.3,0.3,0,		0.3	0.3	0
0.3,0.3,0.1,		0.3	0.3	0.1
0.3,0.3,0.2,		0.3	0.3	0.2
0.3,0.3,0.3,		0.3	0.3	0.3
0.3,0.3,0.4,		0.3	0.3	0.4
0.3,0.3,0.5,		0.3	0.3	0.5
0.3,0.3,0.6,		0.3	0.3	0.6
0.3,0.3,0.7,		0.3	0.3	0.7
0.3,0.3,0.8,		0.3	0.3	0.8
0.3,0.3,0.9,		0.3	0.3	0.9
0.3,0.3,1,		0.3	0.3	1
0.3,0.4,0,		0.3	0.4	0
0.3,0.4,0.1,		0.3	0.4	0.1
0.3,0.4,0.2,		0.3	0.4	0.2
0.3,0.4,0.3,		0.3	0.4	0.3
0.3,0.4,0.4,		0.3	0.4	0.4
0.3,0.4,0.5,		0.3	0.4	0.5
0.3,0.4,0.6,		0.3	0.4	0.6
0.3,0.4,0.7,		0.3	0.4	0.7
0.3,0.4,0.8,		0.3	0.4	0.8
0.3,0.4,0.9,		0.3	0.4	0.9
0.3,0.4,1,		0.3	0.4	1
0.3,0.5,0,		0.3	0.5	0
0.3,0.5,0.1,		0.3	0.5	0.1
0.3,0.5,0.2,		0.3	0.5	0.2
0.3,0.5,0.3,		0.3	0.5	0.3
0.3,0.5,0.4,		0.3	0.5	0.4
0.3,0.5,0.5,		0.3	0.5	0.5
0.3,0.5,0.6,		0.3	0.5	0.6
0.3,0.5,0.7,		0.3	0.5	0.7
0.3,0.5,0.8,		0.3	0.5	0.8
0.3,0.5,0.9,		0.3	0.5	0.9
0.3,0.5,1,		0.3	0.5	1
0.3,0.6,0,		0.3	0.6	0
0.3,0.6,0.1,		0.3	0.6	0.1
0.3,0.6,0.2,		0.3	0.6	0.2
0.3,0.6,0.3,		0.3	0.6	0.3
0.3,0.6,0.4,		0.3	0.6	0.4
0.3,0.6,0.5,		0.3	0.6	0.5
0.3,0.6,0.6,		0.3	0.6	0.6
0.3,0.6,0.7,		0.3	0.6	0.7
0.3,0.6,0.8,		0.3	0.6	0.8
0.3,0.6,0.9,		0.3	0.6	0.9
0.3,0.6,1,		0.3	0.6	1
0.3,0.7,0,		0.3	0.7	0
0.3,0.7,0.1,		0.3	0.7	0.1
0.3,0.7,0.2,		0.3	0.7	0.2
0.3,0.7,0.3,		0.3	0.7	0.3
0.3,0.7,0.4,		0.3	0.7	0.4
0.3,0.7,0.5,		0.3	0.7	0.5
0.3,0.7,0.6,		0.3	0.7	0.6
0.3,0.7,0.7,		0.3	0.7	0.7
0.3,0.7,0.8,		0.3	0.7	0.8
0.3,0.7,0.9,		0.3	0.7	0.9
0.3,0.7,1,		0.3	0.7	1
0.3,0.8,0,		0.3	0.8	0
0.3,0.8,0.1,		0.3	0.8	0.1
0.3,0.8,0.2,		0.3	0.8	0.2
0.3,0.8,0.3,		0.3	0.8	0.3
0.3,0.8,0.4,		0.3	0.8	0.4
0.3,0.8,0.5,		0.3	0.8	0.5
0.3,0.8,0.6,		0.3	0.8	0.6
0.3,0.8,0.7,		0.3	0.8	0.7
0.3,0.8,0.8,		0.3	0.8	0.8
0.3,0.8,0.9,		0.3	0.8	0.9
0.3,0.8,1,		0.3	0.8	1
0.3,0.9,0,		0.3	0.9	0
0.3,0.9,0.1,		0.3	0.9	0.1
0.3,0.9,0.2,		0.3	0.9	0.2
0.3,0.9,0.3,		0.3	0.9	0.3
0.3,0.9,0.4,		0.3	0.9	0.4
0.3,0.9,0.5,		0.3	0.9	0.5
0.3,0.9,0.6,		0.3	0.9	0.6
0.3,0.9,0.7,		0.3	0.9	0.7
0.3,0.9,0.8,		0.3	0.9	0.8
0.3,0.9,0.9,		0.3	0.9	0.9
0.3,0.9,1,		0.3	0.9	1
0.3,1,0,		0.3	1	0
0.3,1,0.1,		0.3	1	0.1
0.3,1,0.2,		0.3	1	0.2
0.3,1,0.3,		0.3	1	0.3
0.3,1,0.4,		0.3	1	0.4
0.3,1,0.5,		0.3	1	0.5
0.3,1,0.6,		0.3	1	0.6
0.3,1,0.7,		0.3	1	0.7
0.3,1,0.8,		0.3	1	0.8
0.3,1,0.9,		0.3	1	0.9
0.3,1,1,		0.3	1	1
0.4,0,0,		0.4	0	0
0.4,0,0.1,		0.4	0	0.1
0.4,0,0.2,		0.4	0	0.2
0.4,0,0.3,		0.4	0	0.3
0.4,0,0.4,		0.4	0	0.4
0.4,0,0.5,		0.4	0	0.5
0.4,0,0.6,		0.4	0	0.6
0.4,0,0.7,		0.4	0	0.7
0.4,0,0.8,		0.4	0	0.8
0.4,0,0.9,		0.4	0	0.9
0.4,0,1,		0.4	0	1
0.4,0.1,0,		0.4	0.1	0
0.4,0.1,0.1,		0.4	0.1	0.1
0.4,0.1,0.2,		0.4	0.1	0.2
0.4,0.1,0.3,		0.4	0.1	0.3
0.4,0.1,0.4,		0.4	0.1	0.4
0.4,0.1,0.5,		0.4	0.1	0.5
0.4,0.1,0.6,		0.4	0.1	0.6
0.4,0.1,0.7,		0.4	0.1	0.7
0.4,0.1,0.8,		0.4	0.1	0.8
0.4,0.1,0.9,		0.4	0.1	0.9
0.4,0.1,1,		0.4	0.1	1
0.4,0.2,0,		0.4	0.2	0
0.4,0.2,0.1,		0.4	0.2	0.1
0.4,0.2,0.2,		0.4	0.2	0.2
0.4,0.2,0.3,		0.4	0.2	0.3
0.4,0.2,0.4,		0.4	0.2	0.4
0.4,0.2,0.5,		0.4	0.2	0.5
0.4,0.2,0.6,		0.4	0.2	0.6
0.4,0.2,0.7,		0.4	0.2	0.7
0.4,0.2,0.8,		0.4	0.2	0.8
0.4,0.2,0.9,		0.4	0.2	0.9
0.4,0.2,1,		0.4	0.2	1
0.4,0.3,0,		0.4	0.3	0
0.4,0.3,0.1,		0.4	0.3	0.1
0.4,0.3,0.2,		0.4	0.3	0.2
0.4,0.3,0.3,		0.4	0.3	0.3
0.4,0.3,0.4,		0.4	0.3	0.4
0.4,0.3,0.5,		0.4	0.3	0.5
0.4,0.3,0.6,		0.4	0.3	0.6
0.4,0.3,0.7,		0.4	0.3	0.7
0.4,0.3,0.8,		0.4	0.3	0.8
0.4,0.3,0.9,		0.4	0.3	0.9
0.4,0.3,1,		0.4	0.3	1
0.4,0.4,0,		0.4	0.4	0
0.4,0.4,0.1,		0.4	0.4	0.1
0.4,0.4,0.2,		0.4	0.4	0.2
0.4,0.4,0.3,		0.4	0.4	0.3
0.4,0.4,0.4,		0.4	0.4	0.4
0.4,0.4,0.5,		0.4	0.4	0.5
0.4,0.4,0.6,		0.4	0.4	0.6
0.4,0.4,0.7,		0.4	0.4	0.7
0.4,0.4,0.8,		0.4	0.4	0.8
0.4,0.4,0.9,		0.4	0.4	0.9
0.4,0.4,1,		0.4	0.4	1
0.4,0.5,0,		0.4	0.5	0
0.4,0.5,0.1,		0.4	0.5	0.1
0.4,0.5,0.2,		0.4	0.5	0.2
0.4,0.5,0.3,		0.4	0.5	0.3
0.4,0.5,0.4,		0.4	0.5	0.4
0.4,0.5,0.5,		0.4	0.5	0.5
0.4,0.5,0.6,		0.4	0.5	0.6
0.4,0.5,0.7,		0.4	0.5	0.7
0.4,0.5,0.8,		0.4	0.5	0.8
0.4,0.5,0.9,		0.4	0.5	0.9
0.4,0.5,1,		0.4	0.5	1
0.4,0.6,0,		0.4	0.6	0
0.4,0.6,0.1,		0.4	0.6	0.1
0.4,0.6,0.2,		0.4	0.6	0.2
0.4,0.6,0.3,		0.4	0.6	0.3
0.4,0.6,0.4,		0.4	0.6	0.4
0.4,0.6,0.5,		0.4	0.6	0.5
0.4,0.6,0.6,		0.4	0.6	0.6
0.4,0.6,0.7,		0.4	0.6	0.7
0.4,0.6,0.8,		0.4	0.6	0.8
0.4,0.6,0.9,		0.4	0.6	0.9
0.4,0.6,1,		0.4	0.6	1
0.4,0.7,0,		0.4	0.7	0
0.4,0.7,0.1,		0.4	0.7	0.1
0.4,0.7,0.2,		0.4	0.7	0.2
0.4,0.7,0.3,		0.4	0.7	0.3
0.4,0.7,0.4,		0.4	0.7	0.4
0.4,0.7,0.5,		0.4	0.7	0.5
0.4,0.7,0.6,		0.4	0.7	0.6
0.4,0.7,0.7,		0.4	0.7	0.7
0.4,0.7,0.8,		0.4	0.7	0.8
0.4,0.7,0.9,		0.4	0.7	0.9
0.4,0.7,1,		0.4	0.7	1
0.4,0.8,0,		0.4	0.8	0
0.4,0.8,0.1,		0.4	0.8	0.1
0.4,0.8,0.2,		0.4	0.8	0.2
0.4,0.8,0.3,		0.4	0.8	0.3
0.4,0.8,0.4,		0.4	0.8	0.4
0.4,0.8,0.5,		0.4	0.8	0.5
0.4,0.8,0.6,		0.4	0.8	0.6
0.4,0.8,0.7,		0.4	0.8	0.7
0.4,0.8,0.8,		0.4	0.8	0.8
0.4,0.8,0.9,		0.4	0.8	0.9
0.4,0.8,1,		0.4	0.8	1
0.4,0.9,0,		0.4	0.9	0
0.4,0.9,0.1,		0.4	0.9	0.1
0.4,0.9,0.2,		0.4	0.9	0.2
0.4,0.9,0.3,		0.4	0.9	0.3
0.4,0.9,0.4,		0.4	0.9	0.4
0.4,0.9,0.5,		0.4	0.9	0.5
0.4,0.9,0.6,		0.4	0.9	0.6
0.4,0.9,0.7,		0.4	0.9	0.7
0.4,0.9,0.8,		0.4	0.9	0.8
0.4,0.9,0.9,		0.4	0.9	0.9
0.4,0.9,1,		0.4	0.9	1
0.4,1,0,		0.4	1	0
0.4,1,0.1,		0.4	1	0.1
0.4,1,0.2,		0.4	1	0.2
0.4,1,0.3,		0.4	1	0.3
0.4,1,0.4,		0.4	1	0.4
0.4,1,0.5,		0.4	1	0.5
0.4,1,0.6,		0.4	1	0.6
0.4,1,0.7,		0.4	1	0.7
0.4,1,0.8,		0.4	1	0.8
0.4,1,0.9,		0.4	1	0.9
0.4,1,1,		0.4	1	1
0.5,0,0,		0.5	0	0
0.5,0,0.1,		0.5	0	0.1
0.5,0,0.2,		0.5	0	0.2
0.5,0,0.3,		0.5	0	0.3
0.5,0,0.4,		0.5	0	0.4
0.5,0,0.5,		0.5	0	0.5
0.5,0,0.6,		0.5	0	0.6
0.5,0,0.7,		0.5	0	0.7
0.5,0,0.8,		0.5	0	0.8
0.5,0,0.9,		0.5	0	0.9
0.5,0,1,		0.5	0	1
0.5,0.1,0,		0.5	0.1	0
0.5,0.1,0.1,		0.5	0.1	0.1
0.5,0.1,0.2,		0.5	0.1	0.2
0.5,0.1,0.3,		0.5	0.1	0.3
0.5,0.1,0.4,		0.5	0.1	0.4
0.5,0.1,0.5,		0.5	0.1	0.5
0.5,0.1,0.6,		0.5	0.1	0.6
0.5,0.1,0.7,		0.5	0.1	0.7
0.5,0.1,0.8,		0.5	0.1	0.8
0.5,0.1,0.9,		0.5	0.1	0.9
0.5,0.1,1,		0.5	0.1	1
0.5,0.2,0,		0.5	0.2	0
0.5,0.2,0.1,		0.5	0.2	0.1
0.5,0.2,0.2,		0.5	0.2	0.2
0.5,0.2,0.3,		0.5	0.2	0.3
0.5,0.2,0.4,		0.5	0.2	0.4
0.5,0.2,0.5,		0.5	0.2	0.5
0.5,0.2,0.6,		0.5	0.2	0.6
0.5,0.2,0.7,		0.5	0.2	0.7
0.5,0.2,0.8,		0.5	0.2	0.8
0.5,0.2,0.9,		0.5	0.2	0.9
0.5,0.2,1,		0.5	0.2	1
0.5,0.3,0,		0.5	0.3	0
0.5,0.3,0.1,		0.5	0.3	0.1
0.5,0.3,0.2,		0.5	0.3	0.2
0.5,0.3,0.3,		0.5	0.3	0.3
0.5,0.3,0.4,		0.5	0.3	0.4
0.5,0.3,0.5,		0.5	0.3	0.5
0.5,0.3,0.6,		0.5	0.3	0.6
0.5,0.3,0.7,		0.5	0.3	0.7
0.5,0.3,0.8,		0.5	0.3	0.8
0.5,0.3,0.9,		0.5	0.3	0.9
0.5,0.3,1,		0.5	0.3	1
0.5,0.4,0,		0.5	0.4	0
0.5,0.4,0.1,		0.5	0.4	0.1
0.5,0.4,0.2,		0.5	0.4	0.2
0.5,0.4,0.3,		0.5	0.4	0.3
0.5,0.4,0.4,		0.5	0.4	0.4
0.5,0.4,0.5,		0.5	0.4	0.5
0.5,0.4,0.6,		0.5	0.4	0.6
0.5,0.4,0.7,		0.5	0.4	0.7
0.5,0.4,0.8,		0.5	0.4	0.8
0.5,0.4,0.9,		0.5	0.4	0.9
0.5,0.4,1,		0.5	0.4	1
0.5,0.5,0,		0.5	0.5	0
0.5,0.5,0.1,		0.5	0.5	0.1
0.5,0.5,0.2,		0.5	0.5	0.2
0.5,0.5,0.3,		0.5	0.5	0.3
0.5,0.5,0.4,		0.5	0.5	0.4
0.5,0.5,0.5,		0.5	0.5	0.5
0.5,0.5,0.6,		0.5	0.5	0.6
0.5,0.5,0.7,		0.5	0.5	0.7
0.5,0.5,0.8,		0.5	0.5	0.8
0.5,0.5,0.9,		0.5	0.5	0.9
0.5,0.5,1,		0.5	0.5	1
0.5,0.6,0,		0.5	0.6	0
0.5,0.6,0.1,		0.5	0.6	0.1
0.5,0.6,0.2,		0.5	0.6	0.2
0.5,0.6,0.3,		0.5	0.6	0.3
0.5,0.6,0.4,		0.5	0.6	0.4
0.5,0.6,0.5,		0.5	0.6	0.5
0.5,0.6,0.6,		0.5	0.6	0.6
0.5,0.6,0.7,		0.5	0.6	0.7
0.5,0.6,0.8,		0.5	0.6	0.8
0.5,0.6,0.9,		0.5	0.6	0.9
0.5,0.6,1,		0.5	0.6	1
0.5,0.7,0,		0.5	0.7	0
0.5,0.7,0.1,		0.5	0.7	0.1
0.5,0.7,0.2,		0.5	0.7	0.2
0.5,0.7,0.3,		0.5	0.7	0.3
0.5,0.7,0.4,		0.5	0.7	0.4
0.5,0.7,0.5,		0.5	0.7	0.5
0.5,0.7,0.6,		0.5	0.7	0.6
0.5,0.7,0.7,		0.5	0.7	0.7
0.5,0.7,0.8,		0.5	0.7	0.8
0.5,0.7,0.9,		0.5	0.7	0.9
0.5,0.7,1,		0.5	0.7	1
0.5,0.8,0,		0.5	0.8	0
0.5,0.8,0.1,		0.5	0.8	0.1
0.5,0.8,0.2,		0.5	0.8	0.2
0.5,0.8,0.3,		0.5	0.8	0.3
0.5,0.8,0.4,		0.5	0.8	0.4
0.5,0.8,0.5,		0.5	0.8	0.5
0.5,0.8,0.6,		0.5	0.8	0.6
0.5,0.8,0.7,		0.5	0.8	0.7
0.5,0.8,0.8,		0.5	0.8	0.8
0.5,0.8,0.9,		0.5	0.8	0.9
0.5,0.8,1,		0.5	0.8	1
0.5,0.9,0,		0.5	0.9	0
0.5,0.9,0.1,		0.5	0.9	0.1
0.5,0.9,0.2,		0.5	0.9	0.2
0.5,0.9,0.3,		0.5	0.9	0.3
0.5,0.9,0.4,		0.5	0.9	0.4
0.5,0.9,0.5,		0.5	0.9	0.5
0.5,0.9,0.6,		0.5	0.9	0.6
0.5,0.9,0.7,		0.5	0.9	0.7
0.5,0.9,0.8,		0.5	0.9	0.8
0.5,0.9,0.9,		0.5	0.9	0.9
0.5,0.9,1,		0.5	0.9	1
0.5,1,0,		0.5	1	0
0.5,1,0.1,		0.5	1	0.1
0.5,1,0.2,		0.5	1	0.2
0.5,1,0.3,		0.5	1	0.3
0.5,1,0.4,		0.5	1	0.4
0.5,1,0.5,		0.5	1	0.5
0.5,1,0.6,		0.5	1	0.6
0.5,1,0.7,		0.5	1	0.7
0.5,1,0.8,		0.5	1	0.8
0.5,1,0.9,		0.5	1	0.9
0.5,1,1,		0.5	1	1
0.6,0,0,		0.6	0	0
0.6,0,0.1,		0.6	0	0.1
0.6,0,0.2,		0.6	0	0.2
0.6,0,0.3,		0.6	0	0.3
0.6,0,0.4,		0.6	0	0.4
0.6,0,0.5,		0.6	0	0.5
0.6,0,0.6,		0.6	0	0.6
0.6,0,0.7,		0.6	0	0.7
0.6,0,0.8,		0.6	0	0.8
0.6,0,0.9,		0.6	0	0.9
0.6,0,1,		0.6	0	1
0.6,0.1,0,		0.6	0.1	0
0.6,0.1,0.1,		0.6	0.1	0.1
0.6,0.1,0.2,		0.6	0.1	0.2
0.6,0.1,0.3,		0.6	0.1	0.3
0.6,0.1,0.4,		0.6	0.1	0.4
0.6,0.1,0.5,		0.6	0.1	0.5
0.6,0.1,0.6,		0.6	0.1	0.6
0.6,0.1,0.7,		0.6	0.1	0.7
0.6,0.1,0.8,		0.6	0.1	0.8
0.6,0.1,0.9,		0.6	0.1	0.9
0.6,0.1,1,		0.6	0.1	1
0.6,0.2,0,		0.6	0.2	0
0.6,0.2,0.1,		0.6	0.2	0.1
0.6,0.2,0.2,		0.6	0.2	0.2
0.6,0.2,0.3,		0.6	0.2	0.3
0.6,0.2,0.4,		0.6	0.2	0.4
0.6,0.2,0.5,		0.6	0.2	0.5
0.6,0.2,0.6,		0.6	0.2	0.6
0.6,0.2,0.7,		0.6	0.2	0.7
0.6,0.2,0.8,		0.6	0.2	0.8
0.6,0.2,0.9,		0.6	0.2	0.9
0.6,0.2,1,		0.6	0.2	1
0.6,0.3,0,		0.6	0.3	0
0.6,0.3,0.1,		0.6	0.3	0.1
0.6,0.3,0.2,		0.6	0.3	0.2
0.6,0.3,0.3,		0.6	0.3	0.3
0.6,0.3,0.4,		0.6	0.3	0.4
0.6,0.3,0.5,		0.6	0.3	0.5
0.6,0.3,0.6,		0.6	0.3	0.6
0.6,0.3,0.7,		0.6	0.3	0.7
0.6,0.3,0.8,		0.6	0.3	0.8
0.6,0.3,0.9,		0.6	0.3	0.9
0.6,0.3,1,		0.6	0.3	1
0.6,0.4,0,		0.6	0.4	0
0.6,0.4,0.1,		0.6	0.4	0.1
0.6,0.4,0.2,		0.6	0.4	0.2
0.6,0.4,0.3,		0.6	0.4	0.3
0.6,0.4,0.4,		0.6	0.4	0.4
0.6,0.4,0.5,		0.6	0.4	0.5
0.6,0.4,0.6,		0.6	0.4	0.6
0.6,0.4,0.7,		0.6	0.4	0.7
0.6,0.4,0.8,		0.6	0.4	0.8
0.6,0.4,0.9,		0.6	0.4	0.9
0.6,0.4,1,		0.6	0.4	1
0.6,0.5,0,		0.6	0.5	0
0.6,0.5,0.1,		0.6	0.5	0.1
0.6,0.5,0.2,		0.6	0.5	0.2
0.6,0.5,0.3,		0.6	0.5	0.3
0.6,0.5,0.4,		0.6	0.5	0.4
0.6,0.5,0.5,		0.6	0.5	0.5
0.6,0.5,0.6,		0.6	0.5	0.6
0.6,0.5,0.7,		0.6	0.5	0.7
0.6,0.5,0.8,		0.6	0.5	0.8
0.6,0.5,0.9,		0.6	0.5	0.9
0.6,0.5,1,		0.6	0.5	1
0.6,0.6,0,		0.6	0.6	0
0.6,0.6,0.1,		0.6	0.6	0.1
0.6,0.6,0.2,		0.6	0.6	0.2
0.6,0.6,0.3,		0.6	0.6	0.3
0.6,0.6,0.4,		0.6	0.6	0.4
0.6,0.6,0.5,		0.6	0.6	0.5
0.6,0.6,0.6,		0.6	0.6	0.6
0.6,0.6,0.7,		0.6	0.6	0.7
0.6,0.6,0.8,		0.6	0.6	0.8
0.6,0.6,0.9,		0.6	0.6	0.9
0.6,0.6,1,		0.6	0.6	1
0.6,0.7,0,		0.6	0.7	0
0.6,0.7,0.1,		0.6	0.7	0.1
0.6,0.7,0.2,		0.6	0.7	0.2
0.6,0.7,0.3,		0.6	0.7	0.3
0.6,0.7,0.4,		0.6	0.7	0.4
0.6,0.7,0.5,		0.6	0.7	0.5
0.6,0.7,0.6,		0.6	0.7	0.6
0.6,0.7,0.7,		0.6	0.7	0.7
0.6,0.7,0.8,		0.6	0.7	0.8
0.6,0.7,0.9,		0.6	0.7	0.9
0.6,0.7,1,		0.6	0.7	1
0.6,0.8,0,		0.6	0.8	0
0.6,0.8,0.1,		0.6	0.8	0.1
0.6,0.8,0.2,		0.6	0.8	0.2
0.6,0.8,0.3,		0.6	0.8	0.3
0.6,0.8,0.4,		0.6	0.8	0.4
0.6,0.8,0.5,		0.6	0.8	0.5
0.6,0.8,0.6,		0.6	0.8	0.6
0.6,0.8,0.7,		0.6	0.8	0.7
0.6,0.8,0.8,		0.6	0.8	0.8
0.6,0.8,0.9,		0.6	0.8	0.9
0.6,0.8,1,		0.6	0.8	1
0.6,0.9,0,		0.6	0.9	0
0.6,0.9,0.1,		0.6	0.9	0.1
0.6,0.9,0.2,		0.6	0.9	0.2
0.6,0.9,0.3,		0.6	0.9	0.3
0.6,0.9,0.4,		0.6	0.9	0.4
0.6,0.9,0.5,		0.6	0.9	0.5
0.6,0.9,0.6,		0.6	0.9	0.6
0.6,0.9,0.7,		0.6	0.9	0.7
0.6,0.9,0.8,		0.6	0.9	0.8
0.6,0.9,0.9,		0.6	0.9	0.9
0.6,0.9,1,		0.6	0.9	1
0.6,1,0,		0.6	1	0
0.6,1,0.1,		0.6	1	0.1
0.6,1,0.2,		0.6	1	0.2
0.6,1,0.3,		0.6	1	0.3
0.6,1,0.4,		0.6	1	0.4
0.6,1,0.5,		0.6	1	0.5
0.6,1,0.6,		0.6	1	0.6
0.6,1,0.7,		0.6	1	0.7
0.6,1,0.8,		0.6	1	0.8
0.6,1,0.9,		0.6	1	0.9
0.6,1,1,		0.6	1	1
0.7,0,0,		0.7	0	0
0.7,0,0.1,		0.7	0	0.1
0.7,0,0.2,		0.7	0	0.2
0.7,0,0.3,		0.7	0	0.3
0.7,0,0.4,		0.7	0	0.4
0.7,0,0.5,		0.7	0	0.5
0.7,0,0.6,		0.7	0	0.6
0.7,0,0.7,		0.7	0	0.7
0.7,0,0.8,		0.7	0	0.8
0.7,0,0.9,		0.7	0	0.9
0.7,0,1,		0.7	0	1
0.7,0.1,0,		0.7	0.1	0
0.7,0.1,0.1,		0.7	0.1	0.1
0.7,0.1,0.2,		0.7	0.1	0.2
0.7,0.1,0.3,		0.7	0.1	0.3
0.7,0.1,0.4,		0.7	0.1	0.4
0.7,0.1,0.5,		0.7	0.1	0.5
0.7,0.1,0.6,		0.7	0.1	0.6
0.7,0.1,0.7,		0.7	0.1	0.7
0.7,0.1,0.8,		0.7	0.1	0.8
0.7,0.1,0.9,		0.7	0.1	0.9
0.7,0.1,1,		0.7	0.1	1
0.7,0.2,0,		0.7	0.2	0
0.7,0.2,0.1,		0.7	0.2	0.1
0.7,0.2,0.2,		0.7	0.2	0.2
0.7,0.2,0.3,		0.7	0.2	0.3
0.7,0.2,0.4,		0.7	0.2	0.4
0.7,0.2,0.5,		0.7	0.2	0.5
0.7,0.2,0.6,		0.7	0.2	0.6
0.7,0.2,0.7,		0.7	0.2	0.7
0.7,0.2,0.8,		0.7	0.2	0.8
0.7,0.2,0.9,		0.7	0.2	0.9
0.7,0.2,1,		0.7	0.2	1
0.7,0.3,0,		0.7	0.3	0
0.7,0.3,0.1,		0.7	0.3	0.1
0.7,0.3,0.2,		0.7	0.3	0.2
0.7,0.3,0.3,		0.7	0.3	0.3
0.7,0.3,0.4,		0.7	0.3	0.4
0.7,0.3,0.5,		0.7	0.3	0.5
0.7,0.3,0.6,		0.7	0.3	0.6
0.7,0.3,0.7,		0.7	0.3	0.7
0.7,0.3,0.8,		0.7	0.3	0.8
0.7,0.3,0.9,		0.7	0.3	0.9
0.7,0.3,1,		0.7	0.3	1
0.7,0.4,0,		0.7	0.4	0
0.7,0.4,0.1,		0.7	0.4	0.1
0.7,0.4,0.2,		0.7	0.4	0.2
0.7,0.4,0.3,		0.7	0.4	0.3
0.7,0.4,0.4,		0.7	0.4	0.4
0.7,0.4,0.5,		0.7	0.4	0.5
0.7,0.4,0.6,		0.7	0.4	0.6
0.7,0.4,0.7,		0.7	0.4	0.7
0.7,0.4,0.8,		0.7	0.4	0.8
0.7,0.4,0.9,		0.7	0.4	0.9
0.7,0.4,1,		0.7	0.4	1
0.7,0.5,0,		0.7	0.5	0
0.7,0.5,0.1,		0.7	0.5	0.1
0.7,0.5,0.2,		0.7	0.5	0.2
0.7,0.5,0.3,		0.7	0.5	0.3
0.7,0.5,0.4,		0.7	0.5	0.4
0.7,0.5,0.5,		0.7	0.5	0.5
0.7,0.5,0.6,		0.7	0.5	0.6
0.7,0.5,0.7,		0.7	0.5	0.7
0.7,0.5,0.8,		0.7	0.5	0.8
0.7,0.5,0.9,		0.7	0.5	0.9
0.7,0.5,1,		0.7	0.5	1
0.7,0.6,0,		0.7	0.6	0
0.7,0.6,0.1,		0.7	0.6	0.1
0.7,0.6,0.2,		0.7	0.6	0.2
0.7,0.6,0.3,		0.7	0.6	0.3
0.7,0.6,0.4,		0.7	0.6	0.4
0.7,0.6,0.5,		0.7	0.6	0.5
0.7,0.6,0.6,		0.7	0.6	0.6
0.7,0.6,0.7,		0.7	0.6	0.7
0.7,0.6,0.8,		0.7	0.6	0.8
0.7,0.6,0.9,		0.7	0.6	0.9
0.7,0.6,1,		0.7	0.6	1
0.7,0.7,0,		0.7	0.7	0
0.7,0.7,0.1,		0.7	0.7	0.1
0.7,0.7,0.2,		0.7	0.7	0.2
0.7,0.7,0.3,		0.7	0.7	0.3
0.7,0.7,0.4,		0.7	0.7	0.4
0.7,0.7,0.5,		0.7	0.7	0.5
0.7,0.7,0.6,		0.7	0.7	0.6
0.7,0.7,0.7,		0.7	0.7	0.7
0.7,0.7,0.8,		0.7	0.7	0.8
0.7,0.7,0.9,		0.7	0.7	0.9
0.7,0.7,1,		0.7	0.7	1
0.7,0.8,0,		0.7	0.8	0
0.7,0.8,0.1,		0.7	0.8	0.1
0.7,0.8,0.2,		0.7	0.8	0.2
0.7,0.8,0.3,		0.7	0.8	0.3
0.7,0.8,0.4,		0.7	0.8	0.4
0.7,0.8,0.5,		0.7	0.8	0.5
0.7,0.8,0.6,		0.7	0.8	0.6
0.7,0.8,0.7,		0.7	0.8	0.7
0.7,0.8,0.8,		0.7	0.8	0.8
0.7,0.8,0.9,		0.7	0.8	0.9
0.7,0.8,1,		0.7	0.8	1
0.7,0.9,0,		0.7	0.9	0
0.7,0.9,0.1,		0.7	0.9	0.1
0.7,0.9,0.2,		0.7	0.9	0.2
0.7,0.9,0.3,		0.7	0.9	0.3
0.7,0.9,0.4,		0.7	0.9	0.4
0.7,0.9,0.5,		0.7	0.9	0.5
0.7,0.9,0.6,		0.7	0.9	0.6
0.7,0.9,0.7,		0.7	0.9	0.7
0.7,0.9,0.8,		0.7	0.9	0.8
0.7,0.9,0.9,		0.7	0.9	0.9
0.7,0.9,1,		0.7	0.9	1
0.7,1,0,		0.7	1	0
0.7,1,0.1,		0.7	1	0.1
0.7,1,0.2,		0.7	1	0.2
0.7,1,0.3,		0.7	1	0.3
0.7,1,0.4,		0.7	1	0.4
0.7,1,0.5,		0.7	1	0.5
0.7,1,0.6,		0.7	1	0.6
0.7,1,0.7,		0.7	1	0.7
0.7,1,0.8,		0.7	1	0.8
0.7,1,0.9,		0.7	1	0.9
0.7,1,1,		0.7	1	1
0.8,0,0,		0.8	0	0
0.8,0,0.1,		0.8	0	0.1
0.8,0,0.2,		0.8	0	0.2
0.8,0,0.3,		0.8	0	0.3
0.8,0,0.4,		0.8	0	0.4
0.8,0,0.5,		0.8	0	0.5
0.8,0,0.6,		0.8	0	0.6
0.8,0,0.7,		0.8	0	0.7
0.8,0,0.8,		0.8	0	0.8
0.8,0,0.9,		0.8	0	0.9
0.8,0,1,		0.8	0	1
0.8,0.1,0,		0.8	0.1	0
0.8,0.1,0.1,		0.8	0.1	0.1
0.8,0.1,0.2,		0.8	0.1	0.2
0.8,0.1,0.3,		0.8	0.1	0.3
0.8,0.1,0.4,		0.8	0.1	0.4
0.8,0.1,0.5,		0.8	0.1	0.5
0.8,0.1,0.6,		0.8	0.1	0.6
0.8,0.1,0.7,		0.8	0.1	0.7
0.8,0.1,0.8,		0.8	0.1	0.8
0.8,0.1,0.9,		0.8	0.1	0.9
0.8,0.1,1,		0.8	0.1	1
0.8,0.2,0,		0.8	0.2	0
0.8,0.2,0.1,		0.8	0.2	0.1
0.8,0.2,0.2,		0.8	0.2	0.2
0.8,0.2,0.3,		0.8	0.2	0.3
0.8,0.2,0.4,		0.8	0.2	0.4
0.8,0.2,0.5,		0.8	0.2	0.5
0.8,0.2,0.6,		0.8	0.2	0.6
0.8,0.2,0.7,		0.8	0.2	0.7
0.8,0.2,0.8,		0.8	0.2	0.8
0.8,0.2,0.9,		0.8	0.2	0.9
0.8,0.2,1,		0.8	0.2	1
0.8,0.3,0,		0.8	0.3	0
0.8,0.3,0.1,		0.8	0.3	0.1
0.8,0.3,0.2,		0.8	0.3	0.2
0.8,0.3,0.3,		0.8	0.3	0.3
0.8,0.3,0.4,		0.8	0.3	0.4
0.8,0.3,0.5,		0.8	0.3	0.5
0.8,0.3,0.6,		0.8	0.3	0.6
0.8,0.3,0.7,		0.8	0.3	0.7
0.8,0.3,0.8,		0.8	0.3	0.8
0.8,0.3,0.9,		0.8	0.3	0.9
0.8,0.3,1,		0.8	0.3	1
0.8,0.4,0,		0.8	0.4	0
0.8,0.4,0.1,		0.8	0.4	0.1
0.8,0.4,0.2,		0.8	0.4	0.2
0.8,0.4,0.3,		0.8	0.4	0.3
0.8,0.4,0.4,		0.8	0.4	0.4
0.8,0.4,0.5,		0.8	0.4	0.5
0.8,0.4,0.6,		0.8	0.4	0.6
0.8,0.4,0.7,		0.8	0.4	0.7
0.8,0.4,0.8,		0.8	0.4	0.8
0.8,0.4,0.9,		0.8	0.4	0.9
0.8,0.4,1,		0.8	0.4	1
0.8,0.5,0,		0.8	0.5	0
0.8,0.5,0.1,		0.8	0.5	0.1
0.8,0.5,0.2,		0.8	0.5	0.2
0.8,0.5,0.3,		0.8	0.5	0.3
0.8,0.5,0.4,		0.8	0.5	0.4
0.8,0.5,0.5,		0.8	0.5	0.5
0.8,0.5,0.6,		0.8	0.5	0.6
0.8,0.5,0.7,		0.8	0.5	0.7
0.8,0.5,0.8,		0.8	0.5	0.8
0.8,0.5,0.9,		0.8	0.5	0.9
0.8,0.5,1,		0.8	0.5	1
0.8,0.6,0,		0.8	0.6	0
0.8,0.6,0.1,		0.8	0.6	0.1
0.8,0.6,0.2,		0.8	0.6	0.2
0.8,0.6,0.3,		0.8	0.6	0.3
0.8,0.6,0.4,		0.8	0.6	0.4
0.8,0.6,0.5,		0.8	0.6	0.5
0.8,0.6,0.6,		0.8	0.6	0.6
0.8,0.6,0.7,		0.8	0.6	0.7
0.8,0.6,0.8,		0.8	0.6	0.8
0.8,0.6,0.9,		0.8	0.6	0.9
0.8,0.6,1,		0.8	0.6	1
0.8,0.7,0,		0.8	0.7	0
0.8,0.7,0.1,		0.8	0.7	0.1
0.8,0.7,0.2,		0.8	0.7	0.2
0.8,0.7,0.3,		0.8	0.7	0.3
0.8,0.7,0.4,		0.8	0.7	0.4
0.8,0.7,0.5,		0.8	0.7	0.5
0.8,0.7,0.6,		0.8	0.7	0.6
0.8,0.7,0.7,		0.8	0.7	0.7
0.8,0.7,0.8,		0.8	0.7	0.8
0.8,0.7,0.9,		0.8	0.7	0.9
0.8,0.7,1,		0.8	0.7	1
0.8,0.8,0,		0.8	0.8	0
0.8,0.8,0.1,		0.8	0.8	0.1
0.8,0.8,0.2,		0.8	0.8	0.2
0.8,0.8,0.3,		0.8	0.8	0.3
0.8,0.8,0.4,		0.8	0.8	0.4
0.8,0.8,0.5,		0.8	0.8	0.5
0.8,0.8,0.6,		0.8	0.8	0.6
0.8,0.8,0.7,		0.8	0.8	0.7
0.8,0.8,0.8,		0.8	0.8	0.8
0.8,0.8,0.9,		0.8	0.8	0.9
0.8,0.8,1,		0.8	0.8	1
0.8,0.9,0,		0.8	0.9	0
0.8,0.9,0.1,		0.8	0.9	0.1
0.8,0.9,0.2,		0.8	0.9	0.2
0.8,0.9,0.3,		0.8	0.9	0.3
0.8,0.9,0.4,		0.8	0.9	0.4
0.8,0.9,0.5,		0.8	0.9	0.5
0.8,0.9,0.6,		0.8	0.9	0.6
0.8,0.9,0.7,		0.8	0.9	0.7
0.8,0.9,0.8,		0.8	0.9	0.8
0.8,0.9,0.9,		0.8	0.9	0.9
0.8,0.9,1,		0.8	0.9	1
0.8,1,0,		0.8	1	0
0.8,1,0.1,		0.8	1	0.1
0.8,1,0.2,		0.8	1	0.2
0.8,1,0.3,		0.8	1	0.3
0.8,1,0.4,		0.8	1	0.4
0.8,1,0.5,		0.8	1	0.5
0.8,1,0.6,		0.8	1	0.6
0.8,1,0.7,		0.8	1	0.7
0.8,1,0.8,		0.8	1	0.8
0.8,1,0.9,		0.8	1	0.9
0.8,1,1,		0.8	1	1
0.9,0,0,		0.9	0	0
0.9,0,0.1,		0.9	0	0.1
0.9,0,0.2,		0.9	0	0.2
0.9,0,0.3,		0.9	0	0.3
0.9,0,0.4,		0.9	0	0.4
0.9,0,0.5,		0.9	0	0.5
0.9,0,0.6,		0.9	0	0.6
0.9,0,0.7,		0.9	0	0.7
0.9,0,0.8,		0.9	0	0.8
0.9,0,0.9,		0.9	0	0.9
0.9,0,1,		0.9	0	1
0.9,0.1,0,		0.9	0.1	0
0.9,0.1,0.1,		0.9	0.1	0.1
0.9,0.1,0.2,		0.9	0.1	0.2
0.9,0.1,0.3,		0.9	0.1	0.3
0.9,0.1,0.4,		0.9	0.1	0.4
0.9,0.1,0.5,		0.9	0.1	0.5
0.9,0.1,0.6,		0.9	0.1	0.6
0.9,0.1,0.7,		0.9	0.1	0.7
0.9,0.1,0.8,		0.9	0.1	0.8
0.9,0.1,0.9,		0.9	0.1	0.9
0.9,0.1,1,		0.9	0.1	1
0.9,0.2,0,		0.9	0.2	0
0.9,0.2,0.1,		0.9	0.2	0.1
0.9,0.2,0.2,		0.9	0.2	0.2
0.9,0.2,0.3,		0.9	0.2	0.3
0.9,0.2,0.4,		0.9	0.2	0.4
0.9,0.2,0.5,		0.9	0.2	0.5
0.9,0.2,0.6,		0.9	0.2	0.6
0.9,0.2,0.7,		0.9	0.2	0.7
0.9,0.2,0.8,		0.9	0.2	0.8
0.9,0.2,0.9,		0.9	0.2	0.9
0.9,0.2,1,		0.9	0.2	1
0.9,0.3,0,		0.9	0.3	0
0.9,0.3,0.1,		0.9	0.3	0.1
0.9,0.3,0.2,		0.9	0.3	0.2
0.9,0.3,0.3,		0.9	0.3	0.3
0.9,0.3,0.4,		0.9	0.3	0.4
0.9,0.3,0.5,		0.9	0.3	0.5
0.9,0.3,0.6,		0.9	0.3	0.6
0.9,0.3,0.7,		0.9	0.3	0.7
0.9,0.3,0.8,		0.9	0.3	0.8
0.9,0.3,0.9,		0.9	0.3	0.9
0.9,0.3,1,		0.9	0.3	1
0.9,0.4,0,		0.9	0.4	0
0.9,0.4,0.1,		0.9	0.4	0.1
0.9,0.4,0.2,		0.9	0.4	0.2
0.9,0.4,0.3,		0.9	0.4	0.3
0.9,0.4,0.4,		0.9	0.4	0.4
0.9,0.4,0.5,		0.9	0.4	0.5
0.9,0.4,0.6,		0.9	0.4	0.6
0.9,0.4,0.7,		0.9	0.4	0.7
0.9,0.4,0.8,		0.9	0.4	0.8
0.9,0.4,0.9,		0.9	0.4	0.9
0.9,0.4,1,		0.9	0.4	1
0.9,0.5,0,		0.9	0.5	0
0.9,0.5,0.1,		0.9	0.5	0.1
0.9,0.5,0.2,		0.9	0.5	0.2
0.9,0.5,0.3,		0.9	0.5	0.3
0.9,0.5,0.4,		0.9	0.5	0.4
0.9,0.5,0.5,		0.9	0.5	0.5
0.9,0.5,0.6,		0.9	0.5	0.6
0.9,0.5,0.7,		0.9	0.5	0.7
0.9,0.5,0.8,		0.9	0.5	0.8
0.9,0.5,0.9,		0.9	0.5	0.9
0.9,0.5,1,		0.9	0.5	1
0.9,0.6,0,		0.9	0.6	0
0.9,0.6,0.1,		0.9	0.6	0.1
0.9,0.6,0.2,		0.9	0.6	0.2
0.9,0.6,0.3,		0.9	0.6	0.3
0.9,0.6,0.4,		0.9	0.6	0.4
0.9,0.6,0.5,		0.9	0.6	0.5
0.9,0.6,0.6,		0.9	0.6	0.6
0.9,0.6,0.7,		0.9	0.6	0.7
0.9,0.6,0.8,		0.9	0.6	0.8
0.9,0.6,0.9,		0.9	0.6	0.9
0.9,0.6,1,		0.9	0.6	1
0.9,0.7,0,		0.9	0.7	0
0.9,0.7,0.1,		0.9	0.7	0.1
0.9,0.7,0.2,		0.9	0.7	0.2
0.9,0.7,0.3,		0.9	0.7	0.3
0.9,0.7,0.4,		0.9	0.7	0.4
0.9,0.7,0.5,		0.9	0.7	0.5
0.9,0.7,0.6,		0.9	0.7	0.6
0.9,0.7,0.7,		0.9	0.7	0.7
0.9,0.7,0.8,		0.9	0.7	0.8
0.9,0.7,0.9,		0.9	0.7	0.9
0.9,0.7,1,		0.9	0.7	1
0.9,0.8,0,		0.9	0.8	0
0.9,0.8,0.1,		0.9	0.8	0.1
0.9,0.8,0.2,		0.9	0.8	0.2
0.9,0.8,0.3,		0.9	0.8	0.3
0.9,0.8,0.4,		0.9	0.8	0.4
0.9,0.8,0.5,		0.9	0.8	0.5
0.9,0.8,0.6,		0.9	0.8	0.6
0.9,0.8,0.7,		0.9	0.8	0.7
0.9,0.8,0.8,		0.9	0.8	0.8
0.9,0.8,0.9,		0.9	0.8	0.9
0.9,0.8,1,		0.9	0.8	1
0.9,0.9,0,		0.9	0.9	0
0.9,0.9,0.1,		0.9	0.9	0.1
0.9,0.9,0.2,		0.9	0.9	0.2
0.9,0.9,0.3,		0.9	0.9	0.3
0.9,0.9,0.4,		0.9	0.9	0.4
0.9,0.9,0.5,		0.9	0.9	0.5
0.9,0.9,0.6,		0.9	0.9	0.6
0.9,0.9,0.7,		0.9	0.9	0.7
0.9,0.9,0.8,		0.9	0.9	0.8
0.9,0.9,0.9,		0.9	0.9	0.9
0.9,0.9,1,		0.9	0.9	1
0.9,1,0,		0.9	1	0
0.9,1,0.1,		0.9	1	0.1
0.9,1,0.2,		0.9	1	0.2
0.9,1,0.3,		0.9	1	0.3
0.9,1,0.4,		0.9	1	0.4
0.9,1,0.5,		0.9	1	0.5
0.9,1,0.6,		0.9	1	0.6
0.9,1,0.7,		0.9	1	0.7
0.9,1,0.8,		0.9	1	0.8
0.9,1,0.9,		0.9	1	0.9
0.9,1,1,		0.9	1	1
1,0,0,		1	0	0
1,0,0.1,		1	0	0.1
1,0,0.2,		1	0	0.2
1,0,0.3,		1	0	0.3
1,0,0.4,		1	0	0.4
1,0,0.5,		1	0	0.5
1,0,0.6,		1	0	0.6
1,0,0.7,		1	0	0.7
1,0,0.8,		1	0	0.8
1,0,0.9,		1	0	0.9
1,0,1,		1	0	1
1,0.1,0,		1	0.1	0
1,0.1,0.1,		1	0.1	0.1
1,0.1,0.2,		1	0.1	0.2
1,0.1,0.3,		1	0.1	0.3
1,0.1,0.4,		1	0.1	0.4
1,0.1,0.5,		1	0.1	0.5
1,0.1,0.6,		1	0.1	0.6
1,0.1,0.7,		1	0.1	0.7
1,0.1,0.8,		1	0.1	0.8
1,0.1,0.9,		1	0.1	0.9
1,0.1,1,		1	0.1	1
1,0.2,0,		1	0.2	0
1,0.2,0.1,		1	0.2	0.1
1,0.2,0.2,		1	0.2	0.2
1,0.2,0.3,		1	0.2	0.3
1,0.2,0.4,		1	0.2	0.4
1,0.2,0.5,		1	0.2	0.5
1,0.2,0.6,		1	0.2	0.6
1,0.2,0.7,		1	0.2	0.7
1,0.2,0.8,		1	0.2	0.8
1,0.2,0.9,		1	0.2	0.9
1,0.2,1,		1	0.2	1
1,0.3,0,		1	0.3	0
1,0.3,0.1,		1	0.3	0.1
1,0.3,0.2,		1	0.3	0.2
1,0.3,0.3,		1	0.3	0.3
1,0.3,0.4,		1	0.3	0.4
1,0.3,0.5,		1	0.3	0.5
1,0.3,0.6,		1	0.3	0.6
1,0.3,0.7,		1	0.3	0.7
1,0.3,0.8,		1	0.3	0.8
1,0.3,0.9,		1	0.3	0.9
1,0.3,1,		1	0.3	1
1,0.4,0,		1	0.4	0
1,0.4,0.1,		1	0.4	0.1
1,0.4,0.2,		1	0.4	0.2
1,0.4,0.3,		1	0.4	0.3
1,0.4,0.4,		1	0.4	0.4
1,0.4,0.5,		1	0.4	0.5
1,0.4,0.6,		1	0.4	0.6
1,0.4,0.7,		1	0.4	0.7
1,0.4,0.8,		1	0.4	0.8
1,0.4,0.9,		1	0.4	0.9
1,0.4,1,		1	0.4	1
1,0.5,0,		1	0.5	0
1,0.5,0.1,		1	0.5	0.1
1,0.5,0.2,		1	0.5	0.2
1,0.5,0.3,		1	0.5	0.3
1,0.5,0.4,		1	0.5	0.4
1,0.5,0.5,		1	0.5	0.5
1,0.5,0.6,		1	0.5	0.6
1,0.5,0.7,		1	0.5	0.7
1,0.5,0.8,		1	0.5	0.8
1,0.5,0.9,		1	0.5	0.9
1,0.5,1,		1	0.5	1
1,0.6,0,		1	0.6	0
1,0.6,0.1,		1	0.6	0.1
1,0.6,0.2,		1	0.6	0.2
1,0.6,0.3,		1	0.6	0.3
1,0.6,0.4,		1	0.6	0.4
1,0.6,0.5,		1	0.6	0.5
1,0.6,0.6,		1	0.6	0.6
1,0.6,0.7,		1	0.6	0.7
1,0.6,0.8,		1	0.6	0.8
1,0.6,0.9,		1	0.6	0.9
1,0.6,1,		1	0.6	1
1,0.7,0,		1	0.7	0
1,0.7,0.1,		1	0.7	0.1
1,0.7,0.2,		1	0.7	0.2
1,0.7,0.3,		1	0.7	0.3
1,0.7,0.4,		1	0.7	0.4
1,0.7,0.5,		1	0.7	0.5
1,0.7,0.6,		1	0.7	0.6
1,0.7,0.7,		1	0.7	0.7
1,0.7,0.8,		1	0.7	0.8
1,0.7,0.9,		1	0.7	0.9
1,0.7,1,		1	0.7	1
1,0.8,0,		1	0.8	0
1,0.8,0.1,		1	0.8	0.1
1,0.8,0.2,		1	0.8	0.2
1,0.8,0.3,		1	0.8	0.3
1,0.8,0.4,		1	0.8	0.4
1,0.8,0.5,		1	0.8	0.5
1,0.8,0.6,		1	0.8	0.6
1,0.8,0.7,		1	0.8	0.7
1,0.8,0.8,		1	0.8	0.8
1,0.8,0.9,		1	0.8	0.9
1,0.8,1,		1	0.8	1
1,0.9,0,		1	0.9	0
1,0.9,0.1,		1	0.9	0.1
1,0.9,0.2,		1	0.9	0.2
1,0.9,0.3,		1	0.9	0.3
1,0.9,0.4,		1	0.9	0.4
1,0.9,0.5,		1	0.9	0.5
1,0.9,0.6,		1	0.9	0.6
1,0.9,0.7,		1	0.9	0.7
1,0.9,0.8,		1	0.9	0.8
1,0.9,0.9,		1	0.9	0.9
1,0.9,1,		1	0.9	1
1,1,0,		1	1	0
1,1,0.1,		1	1	0.1
1,1,0.2,		1	1	0.2
1,1,0.3,		1	1	0.3
1,1,0.4,		1	1	0.4
1,1,0.5,		1	1	0.5
1,1,0.6,		1	1	0.6
1,1,0.7,		1	1	0.7
1,1,0.8,		1	1	0.8
1,1,0.9,		1	1	0.9
1,1,1,		1	1	1

## Sheet: Simulations For Dumont Index
Pu	Pc	Pcom	Qu	Qc	Qcom	A=Pu*Qu	B=Pc*Qc	C=Pcom*Qcom		B+C	A+C	CA	BC	W1	W2	W3	Var(Iu)	Var(Ic)	VAR(Icom)	Var(Id)		var(y)	var(x)	Rho(X,Y)	m	r	Sum(VarRSS(Xi:m)		Term1-Var(IRSS)	Term2-Var(IRSS)	Var(IRSS)
0.1	0.1	0.9	0.9	0.9	0.1	0.09	0.09	0.09		0.18	0.18	0.0081	0.0081	0.333333	0.333333	0.333333	0.09	0.09	0.09	0.03		10,	10,	0.1,	2,	2,	100,		#VALUE!	#VALUE!
0.1	0.9	0.1	0.9	0.1	0.9	0.09	0.09	0.09		0.18	0.18	0.0081	0.0081	0.333333	0.333333	0.333333	0.09	0.09	0.09	0.03		100,	80,	0.2,	5,	5,	200,
0.1	0.9	0.9	0.9	0.1	0.1	0.09	0.09	0.09		0.18	0.18	0.0081	0.0081	0.333333	0.333333	0.333333	0.09	0.09	0.09	0.03		200,	150,	0.3,	10,	6,	300,
0.9	0.1	0.1	0.1	0.9	0.9	0.09	0.09	0.09		0.18	0.18	0.0081	0.0081	0.333333	0.333333	0.333333	0.09	0.09	0.09	0.03		500,	450,	0.4,	25,	8,	400,
0.9	0.1	0.9	0.1	0.9	0.1	0.09	0.09	0.09		0.18	0.18	0.0081	0.0081	0.333333	0.333333	0.333333	0.09	0.09	0.09	0.03		1000,	900,	0.5,	50,	10,	500,
0.9	0.9	0.1	0.1	0.1	0.9	0.09	0.09	0.09		0.18	0.18	0.0081	0.0081	0.333333	0.333333	0.333333	0.09	0.09	0.09	0.03		5000,	3000,	0.6,	100,	20,	1000,
0.9	0.9	0.9	0.1	0.1	0.1	0.09	0.09	0.09		0.18	0.18	0.0081	0.0081	0.333333	0.333333	0.333333	0.09	0.09	0.09	0.03		10000,	6000,	0.7,	200,	30,	5000,
0.1	0.1	0.1	0.9	0.9	0.9	0.09	0.09	0.09		0.18	0.18	0.0081	0.0081	0.333333	0.333333	0.333333	0.09	0.09	0.09	0.03		20000,	18000,	0.8,	500,	50,	10000,
0.2	0.9	0.9	0.8	0.1	0.1	0.16	0.09	0.09		0.18	0.25	0.0144	0.0081	0.219512	0.390244	0.390244	0.16	0.09	0.09	0.035122		50000,	45000,	0.9,	1000,	100,	90000,
0.1	0.9	0.2	0.9	0.1	0.8	0.09	0.09	0.16		0.25	0.25	0.0144	0.0144	0.390244	0.390244	0.219512	0.09	0.09	0.16	0.035122		100000,	90000,	0.99,	5000,	200,	100000,
0.2	0.1	0.9	0.8	0.9	0.1	0.16	0.09	0.09		0.18	0.25	0.0144	0.0081	0.219512	0.390244	0.390244	0.16	0.09	0.09	0.035122
0.2	0.9	0.1	0.8	0.1	0.9	0.16	0.09	0.09		0.18	0.25	0.0144	0.0081	0.219512	0.390244	0.390244	0.16	0.09	0.09	0.035122
0.8	0.9	0.9	0.2	0.1	0.1	0.16	0.09	0.09		0.18	0.25	0.0144	0.0081	0.219512	0.390244	0.390244	0.16	0.09	0.09	0.035122
0.9	0.1	0.2	0.1	0.9	0.8	0.09	0.09	0.16		0.25	0.25	0.0144	0.0144	0.390244	0.390244	0.219512	0.09	0.09	0.16	0.035122
0.9	0.2	0.9	0.1	0.8	0.1	0.09	0.16	0.09		0.25	0.18	0.0081	0.0144	0.390244	0.219512	0.390244	0.09	0.16	0.09	0.035122
0.9	0.8	0.9	0.1	0.2	0.1	0.09	0.16	0.09		0.25	0.18	0.0081	0.0144	0.390244	0.219512	0.390244	0.09	0.16	0.09	0.035122
0.9	0.9	0.2	0.1	0.1	0.8	0.09	0.09	0.16		0.25	0.25	0.0144	0.0144	0.390244	0.390244	0.219512	0.09	0.09	0.16	0.035122
0.9	0.9	0.8	0.1	0.1	0.2	0.09	0.09	0.16		0.25	0.25	0.0144	0.0144	0.390244	0.390244	0.219512	0.09	0.09	0.16	0.035122
0.1	0.1	0.2	0.9	0.9	0.8	0.09	0.09	0.16		0.25	0.25	0.0144	0.0144	0.390244	0.390244	0.219512	0.09	0.09	0.16	0.035122
0.1	0.1	0.8	0.9	0.9	0.2	0.09	0.09	0.16		0.25	0.25	0.0144	0.0144	0.390244	0.390244	0.219512	0.09	0.09	0.16	0.035122
0.1	0.2	0.1	0.9	0.8	0.9	0.09	0.16	0.09		0.25	0.18	0.0081	0.0144	0.390244	0.219512	0.390244	0.09	0.16	0.09	0.035122
0.1	0.2	0.9	0.9	0.8	0.1	0.09	0.16	0.09		0.25	0.18	0.0081	0.0144	0.390244	0.219512	0.390244	0.09	0.16	0.09	0.035122
0.1	0.8	0.1	0.9	0.2	0.9	0.09	0.16	0.09		0.25	0.18	0.0081	0.0144	0.390244	0.219512	0.390244	0.09	0.16	0.09	0.035122
0.1	0.8	0.9	0.9	0.2	0.1	0.09	0.16	0.09		0.25	0.18	0.0081	0.0144	0.390244	0.219512	0.390244	0.09	0.16	0.09	0.035122
0.1	0.9	0.8	0.9	0.1	0.2	0.09	0.09	0.16		0.25	0.25	0.0144	0.0144	0.390244	0.390244	0.219512	0.09	0.09	0.16	0.035122
0.2	0.1	0.1	0.8	0.9	0.9	0.16	0.09	0.09		0.18	0.25	0.0144	0.0081	0.219512	0.390244	0.390244	0.16	0.09	0.09	0.035122
0.8	0.1	0.1	0.2	0.9	0.9	0.16	0.09	0.09		0.18	0.25	0.0144	0.0081	0.219512	0.390244	0.390244	0.16	0.09	0.09	0.035122
0.8	0.1	0.9	0.2	0.9	0.1	0.16	0.09	0.09		0.18	0.25	0.0144	0.0081	0.219512	0.390244	0.390244	0.16	0.09	0.09	0.035122
0.8	0.9	0.1	0.2	0.1	0.9	0.16	0.09	0.09		0.18	0.25	0.0144	0.0081	0.219512	0.390244	0.390244	0.16	0.09	0.09	0.035122
0.9	0.1	0.8	0.1	0.9	0.2	0.09	0.09	0.16		0.25	0.25	0.0144	0.0144	0.390244	0.390244	0.219512	0.09	0.09	0.16	0.035122
0.9	0.2	0.1	0.1	0.8	0.9	0.09	0.16	0.09		0.25	0.18	0.0081	0.0144	0.390244	0.219512	0.390244	0.09	0.16	0.09	0.035122
0.9	0.8	0.1	0.1	0.2	0.9	0.09	0.16	0.09		0.25	0.18	0.0081	0.0144	0.390244	0.219512	0.390244	0.09	0.16	0.09	0.035122
0.3	0.1	0.9	0.7	0.9	0.1	0.21	0.09	0.09		0.18	0.3	0.0189	0.0081	0.176471	0.411765	0.411765	0.21	0.09	0.09	0.0370588
0.3	0.9	0.1	0.7	0.1	0.9	0.21	0.09	0.09		0.18	0.3	0.0189	0.0081	0.176471	0.411765	0.411765	0.21	0.09	0.09	0.0370588
0.3	0.9	0.9	0.7	0.1	0.1	0.21	0.09	0.09		0.18	0.3	0.0189	0.0081	0.176471	0.411765	0.411765	0.21	0.09	0.09	0.0370588
0.7	0.9	0.1	0.3	0.1	0.9	0.21	0.09	0.09		0.18	0.3	0.0189	0.0081	0.176471	0.411765	0.411765	0.21	0.09	0.09	0.0370588
0.7	0.9	0.9	0.3	0.1	0.1	0.21	0.09	0.09		0.18	0.3	0.0189	0.0081	0.176471	0.411765	0.411765	0.21	0.09	0.09	0.0370588
0.9	0.3	0.9	0.1	0.7	0.1	0.09	0.21	0.09		0.3	0.18	0.0081	0.0189	0.411765	0.176471	0.411765	0.09	0.21	0.09	0.0370588
0.9	0.7	0.1	0.1	0.3	0.9	0.09	0.21	0.09		0.3	0.18	0.0081	0.0189	0.411765	0.176471	0.411765	0.09	0.21	0.09	0.0370588
0.9	0.7	0.9	0.1	0.3	0.1	0.09	0.21	0.09		0.3	0.18	0.0081	0.0189	0.411765	0.176471	0.411765	0.09	0.21	0.09	0.0370588
0.9	0.9	0.3	0.1	0.1	0.7	0.09	0.09	0.21		0.3	0.3	0.0189	0.0189	0.411765	0.411765	0.176471	0.09	0.09	0.21	0.0370588
0.9	0.9	0.7	0.1	0.1	0.3	0.09	0.09	0.21		0.3	0.3	0.0189	0.0189	0.411765	0.411765	0.176471	0.09	0.09	0.21	0.0370588
0.1	0.3	0.9	0.9	0.7	0.1	0.09	0.21	0.09		0.3	0.18	0.0081	0.0189	0.411765	0.176471	0.411765	0.09	0.21	0.09	0.0370588
0.1	0.7	0.9	0.9	0.3	0.1	0.09	0.21	0.09		0.3	0.18	0.0081	0.0189	0.411765	0.176471	0.411765	0.09	0.21	0.09	0.0370588
0.1	0.9	0.3	0.9	0.1	0.7	0.09	0.09	0.21		0.3	0.3	0.0189	0.0189	0.411765	0.411765	0.176471	0.09	0.09	0.21	0.0370588
0.1	0.9	0.7	0.9	0.1	0.3	0.09	0.09	0.21		0.3	0.3	0.0189	0.0189	0.411765	0.411765	0.176471	0.09	0.09	0.21	0.0370588
0.7	0.1	0.9	0.3	0.9	0.1	0.21	0.09	0.09		0.18	0.3	0.0189	0.0081	0.176471	0.411765	0.411765	0.21	0.09	0.09	0.0370588
0.9	0.1	0.3	0.1	0.9	0.7	0.09	0.09	0.21		0.3	0.3	0.0189	0.0189	0.411765	0.411765	0.176471	0.09	0.09	0.21	0.0370588
0.9	0.1	0.7	0.1	0.9	0.3	0.09	0.09	0.21		0.3	0.3	0.0189	0.0189	0.411765	0.411765	0.176471	0.09	0.09	0.21	0.0370588
0.9	0.3	0.1	0.1	0.7	0.9	0.09	0.21	0.09		0.3	0.18	0.0081	0.0189	0.411765	0.176471	0.411765	0.09	0.21	0.09	0.0370588
0.1	0.1	0.3	0.9	0.9	0.7	0.09	0.09	0.21		0.3	0.3	0.0189	0.0189	0.411765	0.411765	0.176471	0.09	0.09	0.21	0.0370588
0.1	0.1	0.7	0.9	0.9	0.3	0.09	0.09	0.21		0.3	0.3	0.0189	0.0189	0.411765	0.411765	0.176471	0.09	0.09	0.21	0.0370588
0.1	0.3	0.1	0.9	0.7	0.9	0.09	0.21	0.09		0.3	0.18	0.0081	0.0189	0.411765	0.176471	0.411765	0.09	0.21	0.09	0.0370588
0.1	0.7	0.1	0.9	0.3	0.9	0.09	0.21	0.09		0.3	0.18	0.0081	0.0189	0.411765	0.176471	0.411765	0.09	0.21	0.09	0.0370588
0.3	0.1	0.1	0.7	0.9	0.9	0.21	0.09	0.09		0.18	0.3	0.0189	0.0081	0.176471	0.411765	0.411765	0.21	0.09	0.09	0.0370588
0.7	0.1	0.1	0.3	0.9	0.9	0.21	0.09	0.09		0.18	0.3	0.0189	0.0081	0.176471	0.411765	0.411765	0.21	0.09	0.09	0.0370588
0.1	0.1	0.4	0.9	0.9	0.6	0.09	0.09	0.24		0.33	0.33	0.0216	0.0216	0.421053	0.421053	0.157895	0.09	0.09	0.24	0.0378947
0.1	0.1	0.6	0.9	0.9	0.4	0.09	0.09	0.24		0.33	0.33	0.0216	0.0216	0.421053	0.421053	0.157895	0.09	0.09	0.24	0.0378947
0.1	0.4	0.1	0.9	0.6	0.9	0.09	0.24	0.09		0.33	0.18	0.0081	0.0216	0.421053	0.157895	0.421053	0.09	0.24	0.09	0.0378947
0.1	0.4	0.9	0.9	0.6	0.1	0.09	0.24	0.09		0.33	0.18	0.0081	0.0216	0.421053	0.157895	0.421053	0.09	0.24	0.09	0.0378947
0.1	0.6	0.1	0.9	0.4	0.9	0.09	0.24	0.09		0.33	0.18	0.0081	0.0216	0.421053	0.157895	0.421053	0.09	0.24	0.09	0.0378947
0.1	0.6	0.9	0.9	0.4	0.1	0.09	0.24	0.09		0.33	0.18	0.0081	0.0216	0.421053	0.157895	0.421053	0.09	0.24	0.09	0.0378947
0.1	0.9	0.4	0.9	0.1	0.6	0.09	0.09	0.24		0.33	0.33	0.0216	0.0216	0.421053	0.421053	0.157895	0.09	0.09	0.24	0.0378947
0.1	0.9	0.6	0.9	0.1	0.4	0.09	0.09	0.24		0.33	0.33	0.0216	0.0216	0.421053	0.421053	0.157895	0.09	0.09	0.24	0.0378947
0.4	0.1	0.1	0.6	0.9	0.9	0.24	0.09	0.09		0.18	0.33	0.0216	0.0081	0.157895	0.421053	0.421053	0.24	0.09	0.09	0.0378947
0.4	0.1	0.9	0.6	0.9	0.1	0.24	0.09	0.09		0.18	0.33	0.0216	0.0081	0.157895	0.421053	0.421053	0.24	0.09	0.09	0.0378947
0.4	0.9	0.1	0.6	0.1	0.9	0.24	0.09	0.09		0.18	0.33	0.0216	0.0081	0.157895	0.421053	0.421053	0.24	0.09	0.09	0.0378947
0.4	0.9	0.9	0.6	0.1	0.1	0.24	0.09	0.09		0.18	0.33	0.0216	0.0081	0.157895	0.421053	0.421053	0.24	0.09	0.09	0.0378947
0.6	0.1	0.1	0.4	0.9	0.9	0.24	0.09	0.09		0.18	0.33	0.0216	0.0081	0.157895	0.421053	0.421053	0.24	0.09	0.09	0.0378947
0.6	0.1	0.9	0.4	0.9	0.1	0.24	0.09	0.09		0.18	0.33	0.0216	0.0081	0.157895	0.421053	0.421053	0.24	0.09	0.09	0.0378947
0.6	0.9	0.1	0.4	0.1	0.9	0.24	0.09	0.09		0.18	0.33	0.0216	0.0081	0.157895	0.421053	0.421053	0.24	0.09	0.09	0.0378947
0.6	0.9	0.9	0.4	0.1	0.1	0.24	0.09	0.09		0.18	0.33	0.0216	0.0081	0.157895	0.421053	0.421053	0.24	0.09	0.09	0.0378947
0.9	0.4	0.1	0.1	0.6	0.9	0.09	0.24	0.09		0.33	0.18	0.0081	0.0216	0.421053	0.157895	0.421053	0.09	0.24	0.09	0.0378947
0.9	0.4	0.9	0.1	0.6	0.1	0.09	0.24	0.09		0.33	0.18	0.0081	0.0216	0.421053	0.157895	0.421053	0.09	0.24	0.09	0.0378947
0.9	0.6	0.1	0.1	0.4	0.9	0.09	0.24	0.09		0.33	0.18	0.0081	0.0216	0.421053	0.157895	0.421053	0.09	0.24	0.09	0.0378947
0.9	0.6	0.9	0.1	0.4	0.1	0.09	0.24	0.09		0.33	0.18	0.0081	0.0216	0.421053	0.157895	0.421053	0.09	0.24	0.09	0.0378947
0.9	0.9	0.4	0.1	0.1	0.6	0.09	0.09	0.24		0.33	0.33	0.0216	0.0216	0.421053	0.421053	0.157895	0.09	0.09	0.24	0.0378947
0.9	0.9	0.6	0.1	0.1	0.4	0.09	0.09	0.24		0.33	0.33	0.0216	0.0216	0.421053	0.421053	0.157895	0.09	0.09	0.24	0.0378947
0.9	0.1	0.4	0.1	0.9	0.6	0.09	0.09	0.24		0.33	0.33	0.0216	0.0216	0.421053	0.421053	0.157895	0.09	0.09	0.24	0.0378947
0.9	0.1	0.6	0.1	0.9	0.4	0.09	0.09	0.24		0.33	0.33	0.0216	0.0216	0.421053	0.421053	0.157895	0.09	0.09	0.24	0.0378947
0.1	0.1	0.5	0.9	0.9	0.5	0.09	0.09	0.25		0.34	0.34	0.0225	0.0225	0.423729	0.423729	0.152542	0.09	0.09	0.25	0.0381356
0.1	0.5	0.1	0.9	0.5	0.9	0.09	0.25	0.09		0.34	0.18	0.0081	0.0225	0.423729	0.152542	0.423729	0.09	0.25	0.09	0.0381356
0.1	0.5	0.9	0.9	0.5	0.1	0.09	0.25	0.09		0.34	0.18	0.0081	0.0225	0.423729	0.152542	0.423729	0.09	0.25	0.09	0.0381356
0.1	0.9	0.5	0.9	0.1	0.5	0.09	0.09	0.25		0.34	0.34	0.0225	0.0225	0.423729	0.423729	0.152542	0.09	0.09	0.25	0.0381356
0.5	0.1	0.9	0.5	0.9	0.1	0.25	0.09	0.09		0.18	0.34	0.0225	0.0081	0.152542	0.423729	0.423729	0.25	0.09	0.09	0.0381356
0.5	0.9	0.1	0.5	0.1	0.9	0.25	0.09	0.09		0.18	0.34	0.0225	0.0081	0.152542	0.423729	0.423729	0.25	0.09	0.09	0.0381356
0.9	0.1	0.5	0.1	0.9	0.5	0.09	0.09	0.25		0.34	0.34	0.0225	0.0225	0.423729	0.423729	0.152542	0.09	0.09	0.25	0.0381356
0.9	0.5	0.1	0.1	0.5	0.9	0.09	0.25	0.09		0.34	0.18	0.0081	0.0225	0.423729	0.152542	0.423729	0.09	0.25	0.09	0.0381356
0.5	0.1	0.1	0.5	0.9	0.9	0.25	0.09	0.09		0.18	0.34	0.0225	0.0081	0.152542	0.423729	0.423729	0.25	0.09	0.09	0.0381356
0.5	0.9	0.9	0.5	0.1	0.1	0.25	0.09	0.09		0.18	0.34	0.0225	0.0081	0.152542	0.423729	0.423729	0.25	0.09	0.09	0.0381356
0.9	0.5	0.9	0.1	0.5	0.1	0.09	0.25	0.09		0.34	0.18	0.0081	0.0225	0.423729	0.152542	0.423729	0.09	0.25	0.09	0.0381356
0.9	0.9	0.5	0.1	0.1	0.5	0.09	0.09	0.25		0.34	0.34	0.0225	0.0225	0.423729	0.423729	0.152542	0.09	0.09	0.25	0.0381356
0.2	0.8	0.9	0.8	0.2	0.1	0.16	0.16	0.09		0.25	0.25	0.0144	0.0144	0.264706	0.264706	0.470588	0.16	0.16	0.09	0.0423529
0.2	0.9	0.8	0.8	0.1	0.2	0.16	0.09	0.16		0.25	0.32	0.0256	0.0144	0.264706	0.470588	0.264706	0.16	0.09	0.16	0.0423529
0.9	0.8	0.8	0.1	0.2	0.2	0.09	0.16	0.16		0.32	0.25	0.0144	0.0256	0.470588	0.264706	0.264706	0.09	0.16	0.16	0.0423529
0.1	0.8	0.8	0.9	0.2	0.2	0.09	0.16	0.16		0.32	0.25	0.0144	0.0256	0.470588	0.264706	0.264706	0.09	0.16	0.16	0.0423529
0.8	0.1	0.8	0.2	0.9	0.2	0.16	0.09	0.16		0.25	0.32	0.0256	0.0144	0.264706	0.470588	0.264706	0.16	0.09	0.16	0.0423529
0.8	0.2	0.9	0.2	0.8	0.1	0.16	0.16	0.09		0.25	0.25	0.0144	0.0144	0.264706	0.264706	0.470588	0.16	0.16	0.09	0.0423529
0.8	0.8	0.1	0.2	0.2	0.9	0.16	0.16	0.09		0.25	0.25	0.0144	0.0144	0.264706	0.264706	0.470588	0.16	0.16	0.09	0.0423529
0.8	0.8	0.9	0.2	0.2	0.1	0.16	0.16	0.09		0.25	0.25	0.0144	0.0144	0.264706	0.264706	0.470588	0.16	0.16	0.09	0.0423529
0.8	0.9	0.2	0.2	0.1	0.8	0.16	0.09	0.16		0.25	0.32	0.0256	0.0144	0.264706	0.470588	0.264706	0.16	0.09	0.16	0.0423529
0.8	0.9	0.8	0.2	0.1	0.2	0.16	0.09	0.16		0.25	0.32	0.0256	0.0144	0.264706	0.470588	0.264706	0.16	0.09	0.16	0.0423529
0.9	0.2	0.8	0.1	0.8	0.2	0.09	0.16	0.16		0.32	0.25	0.0144	0.0256	0.470588	0.264706	0.264706	0.09	0.16	0.16	0.0423529
0.9	0.8	0.2	0.1	0.2	0.8	0.09	0.16	0.16		0.32	0.25	0.0144	0.0256	0.470588	0.264706	0.264706	0.09	0.16	0.16	0.0423529
0.1	0.2	0.2	0.9	0.8	0.8	0.09	0.16	0.16		0.32	0.25	0.0144	0.0256	0.470588	0.264706	0.264706	0.09	0.16	0.16	0.0423529
0.1	0.2	0.8	0.9	0.8	0.2	0.09	0.16	0.16		0.32	0.25	0.0144	0.0256	0.470588	0.264706	0.264706	0.09	0.16	0.16	0.0423529
0.1	0.8	0.2	0.9	0.2	0.8	0.09	0.16	0.16		0.32	0.25	0.0144	0.0256	0.470588	0.264706	0.264706	0.09	0.16	0.16	0.0423529
0.2	0.1	0.8	0.8	0.9	0.2	0.16	0.09	0.16		0.25	0.32	0.0256	0.0144	0.264706	0.470588	0.264706	0.16	0.09	0.16	0.0423529
0.2	0.2	0.9	0.8	0.8	0.1	0.16	0.16	0.09		0.25	0.25	0.0144	0.0144	0.264706	0.264706	0.470588	0.16	0.16	0.09	0.0423529
0.2	0.8	0.1	0.8	0.2	0.9	0.16	0.16	0.09		0.25	0.25	0.0144	0.0144	0.264706	0.264706	0.470588	0.16	0.16	0.09	0.0423529
0.2	0.9	0.2	0.8	0.1	0.8	0.16	0.09	0.16		0.25	0.32	0.0256	0.0144	0.264706	0.470588	0.264706	0.16	0.09	0.16	0.0423529
0.8	0.1	0.2	0.2	0.9	0.8	0.16	0.09	0.16		0.25	0.32	0.0256	0.0144	0.264706	0.470588	0.264706	0.16	0.09	0.16	0.0423529
0.8	0.2	0.1	0.2	0.8	0.9	0.16	0.16	0.09		0.25	0.25	0.0144	0.0144	0.264706	0.264706	0.470588	0.16	0.16	0.09	0.0423529
0.9	0.2	0.2	0.1	0.8	0.8	0.09	0.16	0.16		0.32	0.25	0.0144	0.0256	0.470588	0.264706	0.264706	0.09	0.16	0.16	0.0423529
0.2	0.1	0.2	0.8	0.9	0.8	0.16	0.09	0.16		0.25	0.32	0.0256	0.0144	0.264706	0.470588	0.264706	0.16	0.09	0.16	0.0423529
0.2	0.2	0.1	0.8	0.8	0.9	0.16	0.16	0.09		0.25	0.25	0.0144	0.0144	0.264706	0.264706	0.470588	0.16	0.16	0.09	0.0423529
0.3	0.9	0.8	0.7	0.1	0.2	0.21	0.09	0.16		0.25	0.37	0.0336	0.0144	0.215247	0.502242	0.282511	0.21	0.09	0.16	0.0452018
0.9	0.3	0.8	0.1	0.7	0.2	0.09	0.21	0.16		0.37	0.25	0.0144	0.0336	0.502242	0.215247	0.282511	0.09	0.21	0.16	0.0452018
0.9	0.8	0.7	0.1	0.2	0.3	0.09	0.16	0.21		0.37	0.3	0.0189	0.0336	0.502242	0.282511	0.215247	0.09	0.16	0.21	0.0452018
0.1	0.8	0.3	0.9	0.2	0.7	0.09	0.16	0.21		0.37	0.3	0.0189	0.0336	0.502242	0.282511	0.215247	0.09	0.16	0.21	0.0452018
0.1	0.8	0.7	0.9	0.2	0.3	0.09	0.16	0.21		0.37	0.3	0.0189	0.0336	0.502242	0.282511	0.215247	0.09	0.16	0.21	0.0452018
0.2	0.9	0.3	0.8	0.1	0.7	0.16	0.09	0.21		0.3	0.37	0.0336	0.0189	0.282511	0.502242	0.215247	0.16	0.09	0.21	0.0452018
0.7	0.9	0.8	0.3	0.1	0.2	0.21	0.09	0.16		0.25	0.37	0.0336	0.0144	0.215247	0.502242	0.282511	0.21	0.09	0.16	0.0452018
0.8	0.1	0.3	0.2	0.9	0.7	0.16	0.09	0.21		0.3	0.37	0.0336	0.0189	0.282511	0.502242	0.215247	0.16	0.09	0.21	0.0452018
0.8	0.1	0.7	0.2	0.9	0.3	0.16	0.09	0.21		0.3	0.37	0.0336	0.0189	0.282511	0.502242	0.215247	0.16	0.09	0.21	0.0452018
0.8	0.9	0.3	0.2	0.1	0.7	0.16	0.09	0.21		0.3	0.37	0.0336	0.0189	0.282511	0.502242	0.215247	0.16	0.09	0.21	0.0452018
0.8	0.9	0.7	0.2	0.1	0.3	0.16	0.09	0.21		0.3	0.37	0.0336	0.0189	0.282511	0.502242	0.215247	0.16	0.09	0.21	0.0452018
0.9	0.2	0.3	0.1	0.8	0.7	0.09	0.16	0.21		0.37	0.3	0.0189	0.0336	0.502242	0.282511	0.215247	0.09	0.16	0.21	0.0452018
0.9	0.7	0.8	0.1	0.3	0.2	0.09	0.21	0.16		0.37	0.25	0.0144	0.0336	0.502242	0.215247	0.282511	0.09	0.21	0.16	0.0452018
0.9	0.8	0.3	0.1	0.2	0.7	0.09	0.16	0.21		0.37	0.3	0.0189	0.0336	0.502242	0.282511	0.215247	0.09	0.16	0.21	0.0452018
0.1	0.2	0.3	0.9	0.8	0.7	0.09	0.16	0.21		0.37	0.3	0.0189	0.0336	0.502242	0.282511	0.215247	0.09	0.16	0.21	0.0452018
0.1	0.2	0.7	0.9	0.8	0.3	0.09	0.16	0.21		0.37	0.3	0.0189	0.0336	0.502242	0.282511	0.215247	0.09	0.16	0.21	0.0452018
0.1	0.3	0.2	0.9	0.7	0.8	0.09	0.21	0.16		0.37	0.25	0.0144	0.0336	0.502242	0.215247	0.282511	0.09	0.21	0.16	0.0452018
0.1	0.3	0.8	0.9	0.7	0.2	0.09	0.21	0.16		0.37	0.25	0.0144	0.0336	0.502242	0.215247	0.282511	0.09	0.21	0.16	0.0452018
0.1	0.7	0.2	0.9	0.3	0.8	0.09	0.21	0.16		0.37	0.25	0.0144	0.0336	0.502242	0.215247	0.282511	0.09	0.21	0.16	0.0452018
0.1	0.7	0.8	0.9	0.3	0.2	0.09	0.21	0.16		0.37	0.25	0.0144	0.0336	0.502242	0.215247	0.282511	0.09	0.21	0.16	0.0452018
0.2	0.3	0.9	0.8	0.7	0.1	0.16	0.21	0.09		0.3	0.25	0.0144	0.0189	0.282511	0.215247	0.502242	0.16	0.21	0.09	0.0452018
0.2	0.7	0.9	0.8	0.3	0.1	0.16	0.21	0.09		0.3	0.25	0.0144	0.0189	0.282511	0.215247	0.502242	0.16	0.21	0.09	0.0452018
0.2	0.9	0.7	0.8	0.1	0.3	0.16	0.09	0.21		0.3	0.37	0.0336	0.0189	0.282511	0.502242	0.215247	0.16	0.09	0.21	0.0452018
0.3	0.1	0.2	0.7	0.9	0.8	0.21	0.09	0.16		0.25	0.37	0.0336	0.0144	0.215247	0.502242	0.282511	0.21	0.09	0.16	0.0452018
0.3	0.1	0.8	0.7	0.9	0.2	0.21	0.09	0.16		0.25	0.37	0.0336	0.0144	0.215247	0.502242	0.282511	0.21	0.09	0.16	0.0452018
0.3	0.2	0.9	0.7	0.8	0.1	0.21	0.16	0.09		0.25	0.3	0.0189	0.0144	0.215247	0.282511	0.502242	0.21	0.16	0.09	0.0452018
0.3	0.8	0.1	0.7	0.2	0.9	0.21	0.16	0.09		0.25	0.3	0.0189	0.0144	0.215247	0.282511	0.502242	0.21	0.16	0.09	0.0452018
0.3	0.8	0.9	0.7	0.2	0.1	0.21	0.16	0.09		0.25	0.3	0.0189	0.0144	0.215247	0.282511	0.502242	0.21	0.16	0.09	0.0452018
0.3	0.9	0.2	0.7	0.1	0.8	0.21	0.09	0.16		0.25	0.37	0.0336	0.0144	0.215247	0.502242	0.282511	0.21	0.09	0.16	0.0452018
0.7	0.1	0.2	0.3	0.9	0.8	0.21	0.09	0.16		0.25	0.37	0.0336	0.0144	0.215247	0.502242	0.282511	0.21	0.09	0.16	0.0452018
0.7	0.1	0.8	0.3	0.9	0.2	0.21	0.09	0.16		0.25	0.37	0.0336	0.0144	0.215247	0.502242	0.282511	0.21	0.09	0.16	0.0452018
0.7	0.2	0.9	0.3	0.8	0.1	0.21	0.16	0.09		0.25	0.3	0.0189	0.0144	0.215247	0.282511	0.502242	0.21	0.16	0.09	0.0452018
0.7	0.8	0.1	0.3	0.2	0.9	0.21	0.16	0.09		0.25	0.3	0.0189	0.0144	0.215247	0.282511	0.502242	0.21	0.16	0.09	0.0452018
0.7	0.8	0.9	0.3	0.2	0.1	0.21	0.16	0.09		0.25	0.3	0.0189	0.0144	0.215247	0.282511	0.502242	0.21	0.16	0.09	0.0452018
0.7	0.9	0.2	0.3	0.1	0.8	0.21	0.09	0.16		0.25	0.37	0.0336	0.0144	0.215247	0.502242	0.282511	0.21	0.09	0.16	0.0452018
0.8	0.3	0.1	0.2	0.7	0.9	0.16	0.21	0.09		0.3	0.25	0.0144	0.0189	0.282511	0.215247	0.502242	0.16	0.21	0.09	0.0452018
0.8	0.3	0.9	0.2	0.7	0.1	0.16	0.21	0.09		0.3	0.25	0.0144	0.0189	0.282511	0.215247	0.502242	0.16	0.21	0.09	0.0452018
0.8	0.7	0.1	0.2	0.3	0.9	0.16	0.21	0.09		0.3	0.25	0.0144	0.0189	0.282511	0.215247	0.502242	0.16	0.21	0.09	0.0452018
0.8	0.7	0.9	0.2	0.3	0.1	0.16	0.21	0.09		0.3	0.25	0.0144	0.0189	0.282511	0.215247	0.502242	0.16	0.21	0.09	0.0452018
0.9	0.2	0.7	0.1	0.8	0.3	0.09	0.16	0.21		0.37	0.3	0.0189	0.0336	0.502242	0.282511	0.215247	0.09	0.16	0.21	0.0452018
0.9	0.3	0.2	0.1	0.7	0.8	0.09	0.21	0.16		0.37	0.25	0.0144	0.0336	0.502242	0.215247	0.282511	0.09	0.21	0.16	0.0452018
0.9	0.7	0.2	0.1	0.3	0.8	0.09	0.21	0.16		0.37	0.25	0.0144	0.0336	0.502242	0.215247	0.282511	0.09	0.21	0.16	0.0452018
0.2	0.1	0.3	0.8	0.9	0.7	0.16	0.09	0.21		0.3	0.37	0.0336	0.0189	0.282511	0.502242	0.215247	0.16	0.09	0.21	0.0452018
0.2	0.1	0.7	0.8	0.9	0.3	0.16	0.09	0.21		0.3	0.37	0.0336	0.0189	0.282511	0.502242	0.215247	0.16	0.09	0.21	0.0452018
0.2	0.3	0.1	0.8	0.7	0.9	0.16	0.21	0.09		0.3	0.25	0.0144	0.0189	0.282511	0.215247	0.502242	0.16	0.21	0.09	0.0452018
0.2	0.7	0.1	0.8	0.3	0.9	0.16	0.21	0.09		0.3	0.25	0.0144	0.0189	0.282511	0.215247	0.502242	0.16	0.21	0.09	0.0452018
0.3	0.2	0.1	0.7	0.8	0.9	0.21	0.16	0.09		0.25	0.3	0.0189	0.0144	0.215247	0.282511	0.502242	0.21	0.16	0.09	0.0452018
0.7	0.2	0.1	0.3	0.8	0.9	0.21	0.16	0.09		0.25	0.3	0.0189	0.0144	0.215247	0.282511	0.502242	0.21	0.16	0.09	0.0452018
0.2	0.4	0.9	0.8	0.6	0.1	0.16	0.24	0.09		0.33	0.25	0.0144	0.0216	0.290323	0.193548	0.516129	0.16	0.24	0.09	0.0464516
0.2	0.6	0.9	0.8	0.4	0.1	0.16	0.24	0.09		0.33	0.25	0.0144	0.0216	0.290323	0.193548	0.516129	0.16	0.24	0.09	0.0464516
0.4	0.2	0.9	0.6	0.8	0.1	0.24	0.16	0.09		0.25	0.33	0.0216	0.0144	0.193548	0.290323	0.516129	0.24	0.16	0.09	0.0464516
0.4	0.8	0.9	0.6	0.2	0.1	0.24	0.16	0.09		0.25	0.33	0.0216	0.0144	0.193548	0.290323	0.516129	0.24	0.16	0.09	0.0464516
0.6	0.2	0.9	0.4	0.8	0.1	0.24	0.16	0.09		0.25	0.33	0.0216	0.0144	0.193548	0.290323	0.516129	0.24	0.16	0.09	0.0464516
0.6	0.8	0.9	0.4	0.2	0.1	0.24	0.16	0.09		0.25	0.33	0.0216	0.0144	0.193548	0.290323	0.516129	0.24	0.16	0.09	0.0464516
0.8	0.4	0.9	0.2	0.6	0.1	0.16	0.24	0.09		0.33	0.25	0.0144	0.0216	0.290323	0.193548	0.516129	0.16	0.24	0.09	0.0464516
0.8	0.6	0.9	0.2	0.4	0.1	0.16	0.24	0.09		0.33	0.25	0.0144	0.0216	0.290323	0.193548	0.516129	0.16	0.24	0.09	0.0464516
0.4	0.9	0.8	0.6	0.1	0.2	0.24	0.09	0.16		0.25	0.4	0.0384	0.0144	0.193548	0.516129	0.290323	0.24	0.09	0.16	0.0464516
0.6	0.9	0.8	0.4	0.1	0.2	0.24	0.09	0.16		0.25	0.4	0.0384	0.0144	0.193548	0.516129	0.290323	0.24	0.09	0.16	0.0464516
0.1	0.4	0.8	0.9	0.6	0.2	0.09	0.24	0.16		0.4	0.25	0.0144	0.0384	0.516129	0.193548	0.290323	0.09	0.24	0.16	0.0464516
0.1	0.6	0.8	0.9	0.4	0.2	0.09	0.24	0.16		0.4	0.25	0.0144	0.0384	0.516129	0.193548	0.290323	0.09	0.24	0.16	0.0464516
0.1	0.8	0.4	0.9	0.2	0.6	0.09	0.16	0.24		0.4	0.33	0.0216	0.0384	0.516129	0.290323	0.193548	0.09	0.16	0.24	0.0464516
0.1	0.8	0.6	0.9	0.2	0.4	0.09	0.16	0.24		0.4	0.33	0.0216	0.0384	0.516129	0.290323	0.193548	0.09	0.16	0.24	0.0464516
0.2	0.4	0.1	0.8	0.6	0.9	0.16	0.24	0.09		0.33	0.25	0.0144	0.0216	0.290323	0.193548	0.516129	0.16	0.24	0.09	0.0464516
0.2	0.6	0.1	0.8	0.4	0.9	0.16	0.24	0.09		0.33	0.25	0.0144	0.0216	0.290323	0.193548	0.516129	0.16	0.24	0.09	0.0464516
0.2	0.9	0.4	0.8	0.1	0.6	0.16	0.09	0.24		0.33	0.4	0.0384	0.0216	0.290323	0.516129	0.193548	0.16	0.09	0.24	0.0464516
0.2	0.9	0.6	0.8	0.1	0.4	0.16	0.09	0.24		0.33	0.4	0.0384	0.0216	0.290323	0.516129	0.193548	0.16	0.09	0.24	0.0464516
0.4	0.1	0.8	0.6	0.9	0.2	0.24	0.09	0.16		0.25	0.4	0.0384	0.0144	0.193548	0.516129	0.290323	0.24	0.09	0.16	0.0464516
0.4	0.2	0.1	0.6	0.8	0.9	0.24	0.16	0.09		0.25	0.33	0.0216	0.0144	0.193548	0.290323	0.516129	0.24	0.16	0.09	0.0464516
0.4	0.8	0.1	0.6	0.2	0.9	0.24	0.16	0.09		0.25	0.33	0.0216	0.0144	0.193548	0.290323	0.516129	0.24	0.16	0.09	0.0464516
0.4	0.9	0.2	0.6	0.1	0.8	0.24	0.09	0.16		0.25	0.4	0.0384	0.0144	0.193548	0.516129	0.290323	0.24	0.09	0.16	0.0464516
0.6	0.1	0.8	0.4	0.9	0.2	0.24	0.09	0.16		0.25	0.4	0.0384	0.0144	0.193548	0.516129	0.290323	0.24	0.09	0.16	0.0464516
0.6	0.2	0.1	0.4	0.8	0.9	0.24	0.16	0.09		0.25	0.33	0.0216	0.0144	0.193548	0.290323	0.516129	0.24	0.16	0.09	0.0464516
0.6	0.8	0.1	0.4	0.2	0.9	0.24	0.16	0.09		0.25	0.33	0.0216	0.0144	0.193548	0.290323	0.516129	0.24	0.16	0.09	0.0464516
0.6	0.9	0.2	0.4	0.1	0.8	0.24	0.09	0.16		0.25	0.4	0.0384	0.0144	0.193548	0.516129	0.290323	0.24	0.09	0.16	0.0464516
0.8	0.4	0.1	0.2	0.6	0.9	0.16	0.24	0.09		0.33	0.25	0.0144	0.0216	0.290323	0.193548	0.516129	0.16	0.24	0.09	0.0464516
0.8	0.6	0.1	0.2	0.4	0.9	0.16	0.24	0.09		0.33	0.25	0.0144	0.0216	0.290323	0.193548	0.516129	0.16	0.24	0.09	0.0464516
0.8	0.9	0.4	0.2	0.1	0.6	0.16	0.09	0.24		0.33	0.4	0.0384	0.0216	0.290323	0.516129	0.193548	0.16	0.09	0.24	0.0464516
0.8	0.9	0.6	0.2	0.1	0.4	0.16	0.09	0.24		0.33	0.4	0.0384	0.0216	0.290323	0.516129	0.193548	0.16	0.09	0.24	0.0464516
0.9	0.2	0.4	0.1	0.8	0.6	0.09	0.16	0.24		0.4	0.33	0.0216	0.0384	0.516129	0.290323	0.193548	0.09	0.16	0.24	0.0464516
0.9	0.2	0.6	0.1	0.8	0.4	0.09	0.16	0.24		0.4	0.33	0.0216	0.0384	0.516129	0.290323	0.193548	0.09	0.16	0.24	0.0464516
0.9	0.4	0.2	0.1	0.6	0.8	0.09	0.24	0.16		0.4	0.25	0.0144	0.0384	0.516129	0.193548	0.290323	0.09	0.24	0.16	0.0464516
0.9	0.4	0.8	0.1	0.6	0.2	0.09	0.24	0.16		0.4	0.25	0.0144	0.0384	0.516129	0.193548	0.290323	0.09	0.24	0.16	0.0464516
0.9	0.6	0.2	0.1	0.4	0.8	0.09	0.24	0.16		0.4	0.25	0.0144	0.0384	0.516129	0.193548	0.290323	0.09	0.24	0.16	0.0464516
0.9	0.6	0.8	0.1	0.4	0.2	0.09	0.24	0.16		0.4	0.25	0.0144	0.0384	0.516129	0.193548	0.290323	0.09	0.24	0.16	0.0464516
0.9	0.8	0.4	0.1	0.2	0.6	0.09	0.16	0.24		0.4	0.33	0.0216	0.0384	0.516129	0.290323	0.193548	0.09	0.16	0.24	0.0464516
0.9	0.8	0.6	0.1	0.2	0.4	0.09	0.16	0.24		0.4	0.33	0.0216	0.0384	0.516129	0.290323	0.193548	0.09	0.16	0.24	0.0464516
0.1	0.2	0.4	0.9	0.8	0.6	0.09	0.16	0.24		0.4	0.33	0.0216	0.0384	0.516129	0.290323	0.193548	0.09	0.16	0.24	0.0464516
0.1	0.2	0.6	0.9	0.8	0.4	0.09	0.16	0.24		0.4	0.33	0.0216	0.0384	0.516129	0.290323	0.193548	0.09	0.16	0.24	0.0464516
0.1	0.4	0.2	0.9	0.6	0.8	0.09	0.24	0.16		0.4	0.25	0.0144	0.0384	0.516129	0.193548	0.290323	0.09	0.24	0.16	0.0464516
0.1	0.6	0.2	0.9	0.4	0.8	0.09	0.24	0.16		0.4	0.25	0.0144	0.0384	0.516129	0.193548	0.290323	0.09	0.24	0.16	0.0464516
0.2	0.1	0.4	0.8	0.9	0.6	0.16	0.09	0.24		0.33	0.4	0.0384	0.0216	0.290323	0.516129	0.193548	0.16	0.09	0.24	0.0464516
0.2	0.1	0.6	0.8	0.9	0.4	0.16	0.09	0.24		0.33	0.4	0.0384	0.0216	0.290323	0.516129	0.193548	0.16	0.09	0.24	0.0464516
0.4	0.1	0.2	0.6	0.9	0.8	0.24	0.09	0.16		0.25	0.4	0.0384	0.0144	0.193548	0.516129	0.290323	0.24	0.09	0.16	0.0464516
0.6	0.1	0.2	0.4	0.9	0.8	0.24	0.09	0.16		0.25	0.4	0.0384	0.0144	0.193548	0.516129	0.290323	0.24	0.09	0.16	0.0464516
0.8	0.1	0.4	0.2	0.9	0.6	0.16	0.09	0.24		0.33	0.4	0.0384	0.0216	0.290323	0.516129	0.193548	0.16	0.09	0.24	0.0464516
0.8	0.1	0.6	0.2	0.9	0.4	0.16	0.09	0.24		0.33	0.4	0.0384	0.0216	0.290323	0.516129	0.193548	0.16	0.09	0.24	0.0464516
0.2	0.5	0.9	0.8	0.5	0.1	0.16	0.25	0.09		0.34	0.25	0.0144	0.0225	0.292588	0.187256	0.520156	0.16	0.25	0.09	0.046814
0.1	0.5	0.2	0.9	0.5	0.8	0.09	0.25	0.16		0.41	0.25	0.0144	0.04	0.520156	0.187256	0.292588	0.09	0.25	0.16	0.046814
0.1	0.5	0.8	0.9	0.5	0.2	0.09	0.25	0.16		0.41	0.25	0.0144	0.04	0.520156	0.187256	0.292588	0.09	0.25	0.16	0.046814
0.1	0.8	0.5	0.9	0.2	0.5	0.09	0.16	0.25		0.41	0.34	0.0225	0.04	0.520156	0.292588	0.187256	0.09	0.16	0.25	0.046814
0.2	0.1	0.5	0.8	0.9	0.5	0.16	0.09	0.25		0.34	0.41	0.04	0.0225	0.292588	0.520156	0.187256	0.16	0.09	0.25	0.046814
0.2	0.5	0.1	0.8	0.5	0.9	0.16	0.25	0.09		0.34	0.25	0.0144	0.0225	0.292588	0.187256	0.520156	0.16	0.25	0.09	0.046814
0.2	0.9	0.5	0.8	0.1	0.5	0.16	0.09	0.25		0.34	0.41	0.04	0.0225	0.292588	0.520156	0.187256	0.16	0.09	0.25	0.046814
0.5	0.1	0.2	0.5	0.9	0.8	0.25	0.09	0.16		0.25	0.41	0.04	0.0144	0.187256	0.520156	0.292588	0.25	0.09	0.16	0.046814
0.5	0.1	0.8	0.5	0.9	0.2	0.25	0.09	0.16		0.25	0.41	0.04	0.0144	0.187256	0.520156	0.292588	0.25	0.09	0.16	0.046814
0.5	0.8	0.1	0.5	0.2	0.9	0.25	0.16	0.09		0.25	0.34	0.0225	0.0144	0.187256	0.292588	0.520156	0.25	0.16	0.09	0.046814
0.5	0.8	0.9	0.5	0.2	0.1	0.25	0.16	0.09		0.25	0.34	0.0225	0.0144	0.187256	0.292588	0.520156	0.25	0.16	0.09	0.046814
0.5	0.9	0.2	0.5	0.1	0.8	0.25	0.09	0.16		0.25	0.41	0.04	0.0144	0.187256	0.520156	0.292588	0.25	0.09	0.16	0.046814
0.5	0.9	0.8	0.5	0.1	0.2	0.25	0.09	0.16		0.25	0.41	0.04	0.0144	0.187256	0.520156	0.292588	0.25	0.09	0.16	0.046814
0.8	0.1	0.5	0.2	0.9	0.5	0.16	0.09	0.25		0.34	0.41	0.04	0.0225	0.292588	0.520156	0.187256	0.16	0.09	0.25	0.046814
0.8	0.5	0.1	0.2	0.5	0.9	0.16	0.25	0.09		0.34	0.25	0.0144	0.0225	0.292588	0.187256	0.520156	0.16	0.25	0.09	0.046814
0.8	0.5	0.9	0.2	0.5	0.1	0.16	0.25	0.09		0.34	0.25	0.0144	0.0225	0.292588	0.187256	0.520156	0.16	0.25	0.09	0.046814
0.8	0.9	0.5	0.2	0.1	0.5	0.16	0.09	0.25		0.34	0.41	0.04	0.0225	0.292588	0.520156	0.187256	0.16	0.09	0.25	0.046814
0.9	0.5	0.2	0.1	0.5	0.8	0.09	0.25	0.16		0.41	0.25	0.0144	0.04	0.520156	0.187256	0.292588	0.09	0.25	0.16	0.046814
0.9	0.5	0.8	0.1	0.5	0.2	0.09	0.25	0.16		0.41	0.25	0.0144	0.04	0.520156	0.187256	0.292588	0.09	0.25	0.16	0.046814
0.9	0.8	0.5	0.1	0.2	0.5	0.09	0.16	0.25		0.41	0.34	0.0225	0.04	0.520156	0.292588	0.187256	0.09	0.16	0.25	0.046814
0.1	0.2	0.5	0.9	0.8	0.5	0.09	0.16	0.25		0.41	0.34	0.0225	0.04	0.520156	0.292588	0.187256	0.09	0.16	0.25	0.046814
0.5	0.2	0.9	0.5	0.8	0.1	0.25	0.16	0.09		0.25	0.34	0.0225	0.0144	0.187256	0.292588	0.520156	0.25	0.16	0.09	0.046814
0.9	0.2	0.5	0.1	0.8	0.5	0.09	0.16	0.25		0.41	0.34	0.0225	0.04	0.520156	0.292588	0.187256	0.09	0.16	0.25	0.046814
0.5	0.2	0.1	0.5	0.8	0.9	0.25	0.16	0.09		0.25	0.34	0.0225	0.0144	0.187256	0.292588	0.520156	0.25	0.16	0.09	0.046814
0.3	0.9	0.3	0.7	0.1	0.7	0.21	0.09	0.21		0.3	0.42	0.0441	0.0189	0.230769	0.538462	0.230769	0.21	0.09	0.21	0.0484615
0.9	0.3	0.3	0.1	0.7	0.7	0.09	0.21	0.21		0.42	0.3	0.0189	0.0441	0.538462	0.230769	0.230769	0.09	0.21	0.21	0.0484615
0.3	0.3	0.1	0.7	0.7	0.9	0.21	0.21	0.09		0.3	0.3	0.0189	0.0189	0.230769	0.230769	0.538462	0.21	0.21	0.09	0.0484615
0.3	0.3	0.9	0.7	0.7	0.1	0.21	0.21	0.09		0.3	0.3	0.0189	0.0189	0.230769	0.230769	0.538462	0.21	0.21	0.09	0.0484615
0.3	0.7	0.9	0.7	0.3	0.1	0.21	0.21	0.09		0.3	0.3	0.0189	0.0189	0.230769	0.230769	0.538462	0.21	0.21	0.09	0.0484615
0.3	0.9	0.7	0.7	0.1	0.3	0.21	0.09	0.21		0.3	0.42	0.0441	0.0189	0.230769	0.538462	0.230769	0.21	0.09	0.21	0.0484615
0.7	0.3	0.9	0.3	0.7	0.1	0.21	0.21	0.09		0.3	0.3	0.0189	0.0189	0.230769	0.230769	0.538462	0.21	0.21	0.09	0.0484615
0.7	0.7	0.9	0.3	0.3	0.1	0.21	0.21	0.09		0.3	0.3	0.0189	0.0189	0.230769	0.230769	0.538462	0.21	0.21	0.09	0.0484615
0.7	0.9	0.3	0.3	0.1	0.7	0.21	0.09	0.21		0.3	0.42	0.0441	0.0189	0.230769	0.538462	0.230769	0.21	0.09	0.21	0.0484615
0.7	0.9	0.7	0.3	0.1	0.3	0.21	0.09	0.21		0.3	0.42	0.0441	0.0189	0.230769	0.538462	0.230769	0.21	0.09	0.21	0.0484615
0.9	0.3	0.7	0.1	0.7	0.3	0.09	0.21	0.21		0.42	0.3	0.0189	0.0441	0.538462	0.230769	0.230769	0.09	0.21	0.21	0.0484615
0.9	0.7	0.3	0.1	0.3	0.7	0.09	0.21	0.21		0.42	0.3	0.0189	0.0441	0.538462	0.230769	0.230769	0.09	0.21	0.21	0.0484615
0.9	0.7	0.7	0.1	0.3	0.3	0.09	0.21	0.21		0.42	0.3	0.0189	0.0441	0.538462	0.230769	0.230769	0.09	0.21	0.21	0.0484615
0.1	0.3	0.3	0.9	0.7	0.7	0.09	0.21	0.21		0.42	0.3	0.0189	0.0441	0.538462	0.230769	0.230769	0.09	0.21	0.21	0.0484615
0.1	0.3	0.7	0.9	0.7	0.3	0.09	0.21	0.21		0.42	0.3	0.0189	0.0441	0.538462	0.230769	0.230769	0.09	0.21	0.21	0.0484615
0.1	0.7	0.3	0.9	0.3	0.7	0.09	0.21	0.21		0.42	0.3	0.0189	0.0441	0.538462	0.230769	0.230769	0.09	0.21	0.21	0.0484615
0.1	0.7	0.7	0.9	0.3	0.3	0.09	0.21	0.21		0.42	0.3	0.0189	0.0441	0.538462	0.230769	0.230769	0.09	0.21	0.21	0.0484615
0.3	0.1	0.3	0.7	0.9	0.7	0.21	0.09	0.21		0.3	0.42	0.0441	0.0189	0.230769	0.538462	0.230769	0.21	0.09	0.21	0.0484615
0.3	0.1	0.7	0.7	0.9	0.3	0.21	0.09	0.21		0.3	0.42	0.0441	0.0189	0.230769	0.538462	0.230769	0.21	0.09	0.21	0.0484615
0.3	0.7	0.1	0.7	0.3	0.9	0.21	0.21	0.09		0.3	0.3	0.0189	0.0189	0.230769	0.230769	0.538462	0.21	0.21	0.09	0.0484615
0.7	0.1	0.3	0.3	0.9	0.7	0.21	0.09	0.21		0.3	0.42	0.0441	0.0189	0.230769	0.538462	0.230769	0.21	0.09	0.21	0.0484615
0.7	0.1	0.7	0.3	0.9	0.3	0.21	0.09	0.21		0.3	0.42	0.0441	0.0189	0.230769	0.538462	0.230769	0.21	0.09	0.21	0.0484615
0.7	0.3	0.1	0.3	0.7	0.9	0.21	0.21	0.09		0.3	0.3	0.0189	0.0189	0.230769	0.230769	0.538462	0.21	0.21	0.09	0.0484615
0.7	0.7	0.1	0.3	0.3	0.9	0.21	0.21	0.09		0.3	0.3	0.0189	0.0189	0.230769	0.230769	0.538462	0.21	0.21	0.09	0.0484615
0.3	0.4	0.9	0.7	0.6	0.1	0.21	0.24	0.09		0.33	0.3	0.0189	0.0216	0.237624	0.207921	0.554455	0.21	0.24	0.09	0.049901
0.3	0.6	0.9	0.7	0.4	0.1	0.21	0.24	0.09		0.33	0.3	0.0189	0.0216	0.237624	0.207921	0.554455	0.21	0.24	0.09	0.049901
0.4	0.3	0.9	0.6	0.7	0.1	0.24	0.21	0.09		0.3	0.33	0.0216	0.0189	0.207921	0.237624	0.554455	0.24	0.21	0.09	0.049901
0.6	0.3	0.9	0.4	0.7	0.1	0.24	0.21	0.09		0.3	0.33	0.0216	0.0189	0.207921	0.237624	0.554455	0.24	0.21	0.09	0.049901
0.1	0.3	0.4	0.9	0.7	0.6	0.09	0.21	0.24		0.45	0.33	0.0216	0.0504	0.554455	0.237624	0.207921	0.09	0.21	0.24	0.049901
0.1	0.3	0.6	0.9	0.7	0.4	0.09	0.21	0.24		0.45	0.33	0.0216	0.0504	0.554455	0.237624	0.207921	0.09	0.21	0.24	0.049901
0.3	0.9	0.4	0.7	0.1	0.6	0.21	0.09	0.24		0.33	0.45	0.0504	0.0216	0.237624	0.554455	0.207921	0.21	0.09	0.24	0.049901
0.3	0.9	0.6	0.7	0.1	0.4	0.21	0.09	0.24		0.33	0.45	0.0504	0.0216	0.237624	0.554455	0.207921	0.21	0.09	0.24	0.049901
0.4	0.7	0.9	0.6	0.3	0.1	0.24	0.21	0.09		0.3	0.33	0.0216	0.0189	0.207921	0.237624	0.554455	0.24	0.21	0.09	0.049901
0.4	0.9	0.3	0.6	0.1	0.7	0.24	0.09	0.21		0.3	0.45	0.0504	0.0189	0.207921	0.554455	0.237624	0.24	0.09	0.21	0.049901
0.4	0.9	0.7	0.6	0.1	0.3	0.24	0.09	0.21		0.3	0.45	0.0504	0.0189	0.207921	0.554455	0.237624	0.24	0.09	0.21	0.049901
0.6	0.7	0.9	0.4	0.3	0.1	0.24	0.21	0.09		0.3	0.33	0.0216	0.0189	0.207921	0.237624	0.554455	0.24	0.21	0.09	0.049901
0.6	0.9	0.3	0.4	0.1	0.7	0.24	0.09	0.21		0.3	0.45	0.0504	0.0189	0.207921	0.554455	0.237624	0.24	0.09	0.21	0.049901
0.6	0.9	0.7	0.4	0.1	0.3	0.24	0.09	0.21		0.3	0.45	0.0504	0.0189	0.207921	0.554455	0.237624	0.24	0.09	0.21	0.049901
0.7	0.4	0.9	0.3	0.6	0.1	0.21	0.24	0.09		0.33	0.3	0.0189	0.0216	0.237624	0.207921	0.554455	0.21	0.24	0.09	0.049901
0.7	0.6	0.9	0.3	0.4	0.1	0.21	0.24	0.09		0.33	0.3	0.0189	0.0216	0.237624	0.207921	0.554455	0.21	0.24	0.09	0.049901
0.7	0.9	0.4	0.3	0.1	0.6	0.21	0.09	0.24		0.33	0.45	0.0504	0.0216	0.237624	0.554455	0.207921	0.21	0.09	0.24	0.049901
0.7	0.9	0.6	0.3	0.1	0.4	0.21	0.09	0.24		0.33	0.45	0.0504	0.0216	0.237624	0.554455	0.207921	0.21	0.09	0.24	0.049901
0.9	0.3	0.4	0.1	0.7	0.6	0.09	0.21	0.24		0.45	0.33	0.0216	0.0504	0.554455	0.237624	0.207921	0.09	0.21	0.24	0.049901
0.9	0.3	0.6	0.1	0.7	0.4	0.09	0.21	0.24		0.45	0.33	0.0216	0.0504	0.554455	0.237624	0.207921	0.09	0.21	0.24	0.049901
0.9	0.4	0.3	0.1	0.6	0.7	0.09	0.24	0.21		0.45	0.3	0.0189	0.0504	0.554455	0.207921	0.237624	0.09	0.24	0.21	0.049901
0.9	0.4	0.7	0.1	0.6	0.3	0.09	0.24	0.21		0.45	0.3	0.0189	0.0504	0.554455	0.207921	0.237624	0.09	0.24	0.21	0.049901
0.9	0.6	0.3	0.1	0.4	0.7	0.09	0.24	0.21		0.45	0.3	0.0189	0.0504	0.554455	0.207921	0.237624	0.09	0.24	0.21	0.049901
0.9	0.6	0.7	0.1	0.4	0.3	0.09	0.24	0.21		0.45	0.3	0.0189	0.0504	0.554455	0.207921	0.237624	0.09	0.24	0.21	0.049901
0.9	0.7	0.4	0.1	0.3	0.6	0.09	0.21	0.24		0.45	0.33	0.0216	0.0504	0.554455	0.237624	0.207921	0.09	0.21	0.24	0.049901
0.9	0.7	0.6	0.1	0.3	0.4	0.09	0.21	0.24		0.45	0.33	0.0216	0.0504	0.554455	0.237624	0.207921	0.09	0.21	0.24	0.049901
0.1	0.4	0.3	0.9	0.6	0.7	0.09	0.24	0.21		0.45	0.3	0.0189	0.0504	0.554455	0.207921	0.237624	0.09	0.24	0.21	0.049901
0.1	0.4	0.7	0.9	0.6	0.3	0.09	0.24	0.21		0.45	0.3	0.0189	0.0504	0.554455	0.207921	0.237624	0.09	0.24	0.21	0.049901
0.1	0.6	0.3	0.9	0.4	0.7	0.09	0.24	0.21		0.45	0.3	0.0189	0.0504	0.554455	0.207921	0.237624	0.09	0.24	0.21	0.049901
0.1	0.6	0.7	0.9	0.4	0.3	0.09	0.24	0.21		0.45	0.3	0.0189	0.0504	0.554455	0.207921	0.237624	0.09	0.24	0.21	0.049901
0.1	0.7	0.4	0.9	0.3	0.6	0.09	0.21	0.24		0.45	0.33	0.0216	0.0504	0.554455	0.237624	0.207921	0.09	0.21	0.24	0.049901
0.1	0.7	0.6	0.9	0.3	0.4	0.09	0.21	0.24		0.45	0.33	0.0216	0.0504	0.554455	0.237624	0.207921	0.09	0.21	0.24	0.049901
0.3	0.1	0.4	0.7	0.9	0.6	0.21	0.09	0.24		0.33	0.45	0.0504	0.0216	0.237624	0.554455	0.207921	0.21	0.09	0.24	0.049901
0.3	0.1	0.6	0.7	0.9	0.4	0.21	0.09	0.24		0.33	0.45	0.0504	0.0216	0.237624	0.554455	0.207921	0.21	0.09	0.24	0.049901
0.7	0.1	0.4	0.3	0.9	0.6	0.21	0.09	0.24		0.33	0.45	0.0504	0.0216	0.237624	0.554455	0.207921	0.21	0.09	0.24	0.049901
0.7	0.1	0.6	0.3	0.9	0.4	0.21	0.09	0.24		0.33	0.45	0.0504	0.0216	0.237624	0.554455	0.207921	0.21	0.09	0.24	0.049901
0.4	0.1	0.3	0.6	0.9	0.7	0.24	0.09	0.21		0.3	0.45	0.0504	0.0189	0.207921	0.554455	0.237624	0.24	0.09	0.21	0.049901
0.4	0.1	0.7	0.6	0.9	0.3	0.24	0.09	0.21		0.3	0.45	0.0504	0.0189	0.207921	0.554455	0.237624	0.24	0.09	0.21	0.049901
0.6	0.1	0.3	0.4	0.9	0.7	0.24	0.09	0.21		0.3	0.45	0.0504	0.0189	0.207921	0.554455	0.237624	0.24	0.09	0.21	0.049901
0.6	0.1	0.7	0.4	0.9	0.3	0.24	0.09	0.21		0.3	0.45	0.0504	0.0189	0.207921	0.554455	0.237624	0.24	0.09	0.21	0.049901
0.3	0.4	0.1	0.7	0.6	0.9	0.21	0.24	0.09		0.33	0.3	0.0189	0.0216	0.237624	0.207921	0.554455	0.21	0.24	0.09	0.049901
0.3	0.6	0.1	0.7	0.4	0.9	0.21	0.24	0.09		0.33	0.3	0.0189	0.0216	0.237624	0.207921	0.554455	0.21	0.24	0.09	0.049901
0.4	0.3	0.1	0.6	0.7	0.9	0.24	0.21	0.09		0.3	0.33	0.0216	0.0189	0.207921	0.237624	0.554455	0.24	0.21	0.09	0.049901
0.4	0.7	0.1	0.6	0.3	0.9	0.24	0.21	0.09		0.3	0.33	0.0216	0.0189	0.207921	0.237624	0.554455	0.24	0.21	0.09	0.049901
0.6	0.3	0.1	0.4	0.7	0.9	0.24	0.21	0.09		0.3	0.33	0.0216	0.0189	0.207921	0.237624	0.554455	0.24	0.21	0.09	0.049901
0.6	0.7	0.1	0.4	0.3	0.9	0.24	0.21	0.09		0.3	0.33	0.0216	0.0189	0.207921	0.237624	0.554455	0.24	0.21	0.09	0.049901
0.7	0.4	0.1	0.3	0.6	0.9	0.21	0.24	0.09		0.33	0.3	0.0189	0.0216	0.237624	0.207921	0.554455	0.21	0.24	0.09	0.049901
0.7	0.6	0.1	0.3	0.4	0.9	0.21	0.24	0.09		0.33	0.3	0.0189	0.0216	0.237624	0.207921	0.554455	0.21	0.24	0.09	0.049901
0.5	0.3	0.9	0.5	0.7	0.1	0.25	0.21	0.09		0.3	0.34	0.0225	0.0189	0.201278	0.239617	0.559105	0.25	0.21	0.09	0.0503195
0.5	0.7	0.9	0.5	0.3	0.1	0.25	0.21	0.09		0.3	0.34	0.0225	0.0189	0.201278	0.239617	0.559105	0.25	0.21	0.09	0.0503195
0.5	0.9	0.3	0.5	0.1	0.7	0.25	0.09	0.21		0.3	0.46	0.0525	0.0189	0.201278	0.559105	0.239617	0.25	0.09	0.21	0.0503195
0.5	0.9	0.7	0.5	0.1	0.3	0.25	0.09	0.21		0.3	0.46	0.0525	0.0189	0.201278	0.559105	0.239617	0.25	0.09	0.21	0.0503195
0.3	0.9	0.5	0.7	0.1	0.5	0.21	0.09	0.25		0.34	0.46	0.0525	0.0225	0.239617	0.559105	0.201278	0.21	0.09	0.25	0.0503195
0.7	0.9	0.5	0.3	0.1	0.5	0.21	0.09	0.25		0.34	0.46	0.0525	0.0225	0.239617	0.559105	0.201278	0.21	0.09	0.25	0.0503195
0.9	0.3	0.5	0.1	0.7	0.5	0.09	0.21	0.25		0.46	0.34	0.0225	0.0525	0.559105	0.239617	0.201278	0.09	0.21	0.25	0.0503195
0.9	0.5	0.3	0.1	0.5	0.7	0.09	0.25	0.21		0.46	0.3	0.0189	0.0525	0.559105	0.201278	0.239617	0.09	0.25	0.21	0.0503195
0.9	0.5	0.7	0.1	0.5	0.3	0.09	0.25	0.21		0.46	0.3	0.0189	0.0525	0.559105	0.201278	0.239617	0.09	0.25	0.21	0.0503195
0.9	0.7	0.5	0.1	0.3	0.5	0.09	0.21	0.25		0.46	0.34	0.0225	0.0525	0.559105	0.239617	0.201278	0.09	0.21	0.25	0.0503195
0.1	0.5	0.3	0.9	0.5	0.7	0.09	0.25	0.21		0.46	0.3	0.0189	0.0525	0.559105	0.201278	0.239617	0.09	0.25	0.21	0.0503195
0.3	0.1	0.5	0.7	0.9	0.5	0.21	0.09	0.25		0.34	0.46	0.0525	0.0225	0.239617	0.559105	0.201278	0.21	0.09	0.25	0.0503195
0.3	0.5	0.9	0.7	0.5	0.1	0.21	0.25	0.09		0.34	0.3	0.0189	0.0225	0.239617	0.201278	0.559105	0.21	0.25	0.09	0.0503195
0.5	0.1	0.3	0.5	0.9	0.7	0.25	0.09	0.21		0.3	0.46	0.0525	0.0189	0.201278	0.559105	0.239617	0.25	0.09	0.21	0.0503195
0.5	0.1	0.7	0.5	0.9	0.3	0.25	0.09	0.21		0.3	0.46	0.0525	0.0189	0.201278	0.559105	0.239617	0.25	0.09	0.21	0.0503195
0.5	0.3	0.1	0.5	0.7	0.9	0.25	0.21	0.09		0.3	0.34	0.0225	0.0189	0.201278	0.239617	0.559105	0.25	0.21	0.09	0.0503195
0.5	0.7	0.1	0.5	0.3	0.9	0.25	0.21	0.09		0.3	0.34	0.0225	0.0189	0.201278	0.239617	0.559105	0.25	0.21	0.09	0.0503195
0.7	0.1	0.5	0.3	0.9	0.5	0.21	0.09	0.25		0.34	0.46	0.0525	0.0225	0.239617	0.559105	0.201278	0.21	0.09	0.25	0.0503195
0.7	0.5	0.9	0.3	0.5	0.1	0.21	0.25	0.09		0.34	0.3	0.0189	0.0225	0.239617	0.201278	0.559105	0.21	0.25	0.09	0.0503195
0.1	0.3	0.5	0.9	0.7	0.5	0.09	0.21	0.25		0.46	0.34	0.0225	0.0525	0.559105	0.239617	0.201278	0.09	0.21	0.25	0.0503195
0.1	0.5	0.7	0.9	0.5	0.3	0.09	0.25	0.21		0.46	0.3	0.0189	0.0525	0.559105	0.201278	0.239617	0.09	0.25	0.21	0.0503195
0.1	0.7	0.5	0.9	0.3	0.5	0.09	0.21	0.25		0.46	0.34	0.0225	0.0525	0.559105	0.239617	0.201278	0.09	0.21	0.25	0.0503195
0.3	0.5	0.1	0.7	0.5	0.9	0.21	0.25	0.09		0.34	0.3	0.0189	0.0225	0.239617	0.201278	0.559105	0.21	0.25	0.09	0.0503195
0.7	0.5	0.1	0.3	0.5	0.9	0.21	0.25	0.09		0.34	0.3	0.0189	0.0225	0.239617	0.201278	0.559105	0.21	0.25	0.09	0.0503195
0.4	0.4	0.9	0.6	0.6	0.1	0.24	0.24	0.09		0.33	0.33	0.0216	0.0216	0.214286	0.214286	0.571429	0.24	0.24	0.09	0.0514286
0.4	0.6	0.9	0.6	0.4	0.1	0.24	0.24	0.09		0.33	0.33	0.0216	0.0216	0.214286	0.214286	0.571429	0.24	0.24	0.09	0.0514286
0.4	0.9	0.4	0.6	0.1	0.6	0.24	0.09	0.24		0.33	0.48	0.0576	0.0216	0.214286	0.571429	0.214286	0.24	0.09	0.24	0.0514286
0.4	0.9	0.6	0.6	0.1	0.4	0.24	0.09	0.24		0.33	0.48	0.0576	0.0216	0.214286	0.571429	0.214286	0.24	0.09	0.24	0.0514286
0.6	0.4	0.9	0.4	0.6	0.1	0.24	0.24	0.09		0.33	0.33	0.0216	0.0216	0.214286	0.214286	0.571429	0.24	0.24	0.09	0.0514286
0.6	0.6	0.9	0.4	0.4	0.1	0.24	0.24	0.09		0.33	0.33	0.0216	0.0216	0.214286	0.214286	0.571429	0.24	0.24	0.09	0.0514286
0.6	0.9	0.4	0.4	0.1	0.6	0.24	0.09	0.24		0.33	0.48	0.0576	0.0216	0.214286	0.571429	0.214286	0.24	0.09	0.24	0.0514286
0.6	0.9	0.6	0.4	0.1	0.4	0.24	0.09	0.24		0.33	0.48	0.0576	0.0216	0.214286	0.571429	0.214286	0.24	0.09	0.24	0.0514286
0.9	0.4	0.4	0.1	0.6	0.6	0.09	0.24	0.24		0.48	0.33	0.0216	0.0576	0.571429	0.214286	0.214286	0.09	0.24	0.24	0.0514286
0.9	0.4	0.6	0.1	0.6	0.4	0.09	0.24	0.24		0.48	0.33	0.0216	0.0576	0.571429	0.214286	0.214286	0.09	0.24	0.24	0.0514286
0.9	0.6	0.4	0.1	0.4	0.6	0.09	0.24	0.24		0.48	0.33	0.0216	0.0576	0.571429	0.214286	0.214286	0.09	0.24	0.24	0.0514286
0.9	0.6	0.6	0.1	0.4	0.4	0.09	0.24	0.24		0.48	0.33	0.0216	0.0576	0.571429	0.214286	0.214286	0.09	0.24	0.24	0.0514286
0.4	0.1	0.4	0.6	0.9	0.6	0.24	0.09	0.24		0.33	0.48	0.0576	0.0216	0.214286	0.571429	0.214286	0.24	0.09	0.24	0.0514286
0.4	0.1	0.6	0.6	0.9	0.4	0.24	0.09	0.24		0.33	0.48	0.0576	0.0216	0.214286	0.571429	0.214286	0.24	0.09	0.24	0.0514286
0.4	0.4	0.1	0.6	0.6	0.9	0.24	0.24	0.09		0.33	0.33	0.0216	0.0216	0.214286	0.214286	0.571429	0.24	0.24	0.09	0.0514286
0.4	0.6	0.1	0.6	0.4	0.9	0.24	0.24	0.09		0.33	0.33	0.0216	0.0216	0.214286	0.214286	0.571429	0.24	0.24	0.09	0.0514286
0.6	0.1	0.4	0.4	0.9	0.6	0.24	0.09	0.24		0.33	0.48	0.0576	0.0216	0.214286	0.571429	0.214286	0.24	0.09	0.24	0.0514286
0.6	0.1	0.6	0.4	0.9	0.4	0.24	0.09	0.24		0.33	0.48	0.0576	0.0216	0.214286	0.571429	0.214286	0.24	0.09	0.24	0.0514286
0.6	0.4	0.1	0.4	0.6	0.9	0.24	0.24	0.09		0.33	0.33	0.0216	0.0216	0.214286	0.214286	0.571429	0.24	0.24	0.09	0.0514286
0.6	0.6	0.1	0.4	0.4	0.9	0.24	0.24	0.09		0.33	0.33	0.0216	0.0216	0.214286	0.214286	0.571429	0.24	0.24	0.09	0.0514286
0.1	0.4	0.4	0.9	0.6	0.6	0.09	0.24	0.24		0.48	0.33	0.0216	0.0576	0.571429	0.214286	0.214286	0.09	0.24	0.24	0.0514286
0.1	0.4	0.6	0.9	0.6	0.4	0.09	0.24	0.24		0.48	0.33	0.0216	0.0576	0.571429	0.214286	0.214286	0.09	0.24	0.24	0.0514286
0.1	0.6	0.4	0.9	0.4	0.6	0.09	0.24	0.24		0.48	0.33	0.0216	0.0576	0.571429	0.214286	0.214286	0.09	0.24	0.24	0.0514286
0.1	0.6	0.6	0.9	0.4	0.4	0.09	0.24	0.24		0.48	0.33	0.0216	0.0576	0.571429	0.214286	0.214286	0.09	0.24	0.24	0.0514286
0.4	0.5	0.9	0.6	0.5	0.1	0.24	0.25	0.09		0.34	0.33	0.0216	0.0225	0.216138	0.207493	0.576369	0.24	0.25	0.09	0.0518732
0.4	0.9	0.5	0.6	0.1	0.5	0.24	0.09	0.25		0.34	0.49	0.06	0.0225	0.216138	0.576369	0.207493	0.24	0.09	0.25	0.0518732
0.5	0.4	0.9	0.5	0.6	0.1	0.25	0.24	0.09		0.33	0.34	0.0225	0.0216	0.207493	0.216138	0.576369	0.25	0.24	0.09	0.0518732
0.5	0.6	0.9	0.5	0.4	0.1	0.25	0.24	0.09		0.33	0.34	0.0225	0.0216	0.207493	0.216138	0.576369	0.25	0.24	0.09	0.0518732
0.5	0.9	0.4	0.5	0.1	0.6	0.25	0.09	0.24		0.33	0.49	0.06	0.0216	0.207493	0.576369	0.216138	0.25	0.09	0.24	0.0518732
0.5	0.9	0.6	0.5	0.1	0.4	0.25	0.09	0.24		0.33	0.49	0.06	0.0216	0.207493	0.576369	0.216138	0.25	0.09	0.24	0.0518732
0.6	0.5	0.9	0.4	0.5	0.1	0.24	0.25	0.09		0.34	0.33	0.0216	0.0225	0.216138	0.207493	0.576369	0.24	0.25	0.09	0.0518732
0.6	0.9	0.5	0.4	0.1	0.5	0.24	0.09	0.25		0.34	0.49	0.06	0.0225	0.216138	0.576369	0.207493	0.24	0.09	0.25	0.0518732
0.9	0.4	0.5	0.1	0.6	0.5	0.09	0.24	0.25		0.49	0.34	0.0225	0.06	0.576369	0.216138	0.207493	0.09	0.24	0.25	0.0518732
0.9	0.5	0.4	0.1	0.5	0.6	0.09	0.25	0.24		0.49	0.33	0.0216	0.06	0.576369	0.207493	0.216138	0.09	0.25	0.24	0.0518732
0.9	0.5	0.6	0.1	0.5	0.4	0.09	0.25	0.24		0.49	0.33	0.0216	0.06	0.576369	0.207493	0.216138	0.09	0.25	0.24	0.0518732
0.9	0.6	0.5	0.1	0.4	0.5	0.09	0.24	0.25		0.49	0.34	0.0225	0.06	0.576369	0.216138	0.207493	0.09	0.24	0.25	0.0518732
0.1	0.4	0.5	0.9	0.6	0.5	0.09	0.24	0.25		0.49	0.34	0.0225	0.06	0.576369	0.216138	0.207493	0.09	0.24	0.25	0.0518732
0.1	0.5	0.4	0.9	0.5	0.6	0.09	0.25	0.24		0.49	0.33	0.0216	0.06	0.576369	0.207493	0.216138	0.09	0.25	0.24	0.0518732
0.1	0.5	0.6	0.9	0.5	0.4	0.09	0.25	0.24		0.49	0.33	0.0216	0.06	0.576369	0.207493	0.216138	0.09	0.25	0.24	0.0518732
0.1	0.6	0.5	0.9	0.4	0.5	0.09	0.24	0.25		0.49	0.34	0.0225	0.06	0.576369	0.216138	0.207493	0.09	0.24	0.25	0.0518732
0.4	0.1	0.5	0.6	0.9	0.5	0.24	0.09	0.25		0.34	0.49	0.06	0.0225	0.216138	0.576369	0.207493	0.24	0.09	0.25	0.0518732
0.4	0.5	0.1	0.6	0.5	0.9	0.24	0.25	0.09		0.34	0.33	0.0216	0.0225	0.216138	0.207493	0.576369	0.24	0.25	0.09	0.0518732
0.5	0.4	0.1	0.5	0.6	0.9	0.25	0.24	0.09		0.33	0.34	0.0225	0.0216	0.207493	0.216138	0.576369	0.25	0.24	0.09	0.0518732
0.5	0.6	0.1	0.5	0.4	0.9	0.25	0.24	0.09		0.33	0.34	0.0225	0.0216	0.207493	0.216138	0.576369	0.25	0.24	0.09	0.0518732
0.6	0.1	0.5	0.4	0.9	0.5	0.24	0.09	0.25		0.34	0.49	0.06	0.0225	0.216138	0.576369	0.207493	0.24	0.09	0.25	0.0518732
0.6	0.5	0.1	0.4	0.5	0.9	0.24	0.25	0.09		0.34	0.33	0.0216	0.0225	0.216138	0.207493	0.576369	0.24	0.25	0.09	0.0518732
0.5	0.1	0.4	0.5	0.9	0.6	0.25	0.09	0.24		0.33	0.49	0.06	0.0216	0.207493	0.576369	0.216138	0.25	0.09	0.24	0.0518732
0.5	0.1	0.6	0.5	0.9	0.4	0.25	0.09	0.24		0.33	0.49	0.06	0.0216	0.207493	0.576369	0.216138	0.25	0.09	0.24	0.0518732
0.9	0.5	0.5	0.1	0.5	0.5	0.09	0.25	0.25		0.5	0.34	0.0225	0.0625	0.581395	0.209302	0.209302	0.09	0.25	0.25	0.0523256
0.5	0.1	0.5	0.5	0.9	0.5	0.25	0.09	0.25		0.34	0.5	0.0625	0.0225	0.209302	0.581395	0.209302	0.25	0.09	0.25	0.0523256
0.5	0.5	0.1	0.5	0.5	0.9	0.25	0.25	0.09		0.34	0.34	0.0225	0.0225	0.209302	0.209302	0.581395	0.25	0.25	0.09	0.0523256
0.5	0.9	0.5	0.5	0.1	0.5	0.25	0.09	0.25		0.34	0.5	0.0625	0.0225	0.209302	0.581395	0.209302	0.25	0.09	0.25	0.0523256
0.1	0.5	0.5	0.9	0.5	0.5	0.09	0.25	0.25		0.5	0.34	0.0225	0.0625	0.581395	0.209302	0.209302	0.09	0.25	0.25	0.0523256
0.5	0.5	0.9	0.5	0.5	0.1	0.25	0.25	0.09		0.34	0.34	0.0225	0.0225	0.209302	0.209302	0.581395	0.25	0.25	0.09	0.0523256
0.2	0.8	0.8	0.8	0.2	0.2	0.16	0.16	0.16		0.32	0.32	0.0256	0.0256	0.333333	0.333333	0.333333	0.16	0.16	0.16	0.0533333
0.8	0.8	0.8	0.2	0.2	0.2	0.16	0.16	0.16		0.32	0.32	0.0256	0.0256	0.333333	0.333333	0.333333	0.16	0.16	0.16	0.0533333
0.8	0.2	0.2	0.2	0.8	0.8	0.16	0.16	0.16		0.32	0.32	0.0256	0.0256	0.333333	0.333333	0.333333	0.16	0.16	0.16	0.0533333
0.2	0.2	0.8	0.8	0.8	0.2	0.16	0.16	0.16		0.32	0.32	0.0256	0.0256	0.333333	0.333333	0.333333	0.16	0.16	0.16	0.0533333
0.2	0.8	0.2	0.8	0.2	0.8	0.16	0.16	0.16		0.32	0.32	0.0256	0.0256	0.333333	0.333333	0.333333	0.16	0.16	0.16	0.0533333
0.8	0.2	0.8	0.2	0.8	0.2	0.16	0.16	0.16		0.32	0.32	0.0256	0.0256	0.333333	0.333333	0.333333	0.16	0.16	0.16	0.0533333
0.8	0.8	0.2	0.2	0.2	0.8	0.16	0.16	0.16		0.32	0.32	0.0256	0.0256	0.333333	0.333333	0.333333	0.16	0.16	0.16	0.0533333
0.2	0.2	0.2	0.8	0.8	0.8	0.16	0.16	0.16		0.32	0.32	0.0256	0.0256	0.333333	0.333333	0.333333	0.16	0.16	0.16	0.0533333
0.2	0.8	0.3	0.8	0.2	0.7	0.16	0.16	0.21		0.37	0.37	0.0336	0.0336	0.362069	0.362069	0.275862	0.16	0.16	0.21	0.057931
0.2	0.3	0.8	0.8	0.7	0.2	0.16	0.21	0.16		0.37	0.32	0.0256	0.0336	0.362069	0.275862	0.362069	0.16	0.21	0.16	0.057931
0.2	0.8	0.7	0.8	0.2	0.3	0.16	0.16	0.21		0.37	0.37	0.0336	0.0336	0.362069	0.362069	0.275862	0.16	0.16	0.21	0.057931
0.3	0.2	0.8	0.7	0.8	0.2	0.21	0.16	0.16		0.32	0.37	0.0336	0.0256	0.275862	0.362069	0.362069	0.21	0.16	0.16	0.057931
0.3	0.8	0.2	0.7	0.2	0.8	0.21	0.16	0.16		0.32	0.37	0.0336	0.0256	0.275862	0.362069	0.362069	0.21	0.16	0.16	0.057931
0.3	0.8	0.8	0.7	0.2	0.2	0.21	0.16	0.16		0.32	0.37	0.0336	0.0256	0.275862	0.362069	0.362069	0.21	0.16	0.16	0.057931
0.8	0.2	0.3	0.2	0.8	0.7	0.16	0.16	0.21		0.37	0.37	0.0336	0.0336	0.362069	0.362069	0.275862	0.16	0.16	0.21	0.057931
0.8	0.2	0.7	0.2	0.8	0.3	0.16	0.16	0.21		0.37	0.37	0.0336	0.0336	0.362069	0.362069	0.275862	0.16	0.16	0.21	0.057931
0.8	0.3	0.2	0.2	0.7	0.8	0.16	0.21	0.16		0.37	0.32	0.0256	0.0336	0.362069	0.275862	0.362069	0.16	0.21	0.16	0.057931
0.8	0.3	0.8	0.2	0.7	0.2	0.16	0.21	0.16		0.37	0.32	0.0256	0.0336	0.362069	0.275862	0.362069	0.16	0.21	0.16	0.057931
0.8	0.7	0.2	0.2	0.3	0.8	0.16	0.21	0.16		0.37	0.32	0.0256	0.0336	0.362069	0.275862	0.362069	0.16	0.21	0.16	0.057931
0.2	0.7	0.8	0.8	0.3	0.2	0.16	0.21	0.16		0.37	0.32	0.0256	0.0336	0.362069	0.275862	0.362069	0.16	0.21	0.16	0.057931
0.7	0.8	0.8	0.3	0.2	0.2	0.21	0.16	0.16		0.32	0.37	0.0336	0.0256	0.275862	0.362069	0.362069	0.21	0.16	0.16	0.057931
0.8	0.7	0.8	0.2	0.3	0.2	0.16	0.21	0.16		0.37	0.32	0.0256	0.0336	0.362069	0.275862	0.362069	0.16	0.21	0.16	0.057931
0.8	0.8	0.3	0.2	0.2	0.7	0.16	0.16	0.21		0.37	0.37	0.0336	0.0336	0.362069	0.362069	0.275862	0.16	0.16	0.21	0.057931
0.3	0.2	0.2	0.7	0.8	0.8	0.21	0.16	0.16		0.32	0.37	0.0336	0.0256	0.275862	0.362069	0.362069	0.21	0.16	0.16	0.057931
0.7	0.2	0.2	0.3	0.8	0.8	0.21	0.16	0.16		0.32	0.37	0.0336	0.0256	0.275862	0.362069	0.362069	0.21	0.16	0.16	0.057931
0.7	0.2	0.8	0.3	0.8	0.2	0.21	0.16	0.16		0.32	0.37	0.0336	0.0256	0.275862	0.362069	0.362069	0.21	0.16	0.16	0.057931
0.7	0.8	0.2	0.3	0.2	0.8	0.21	0.16	0.16		0.32	0.37	0.0336	0.0256	0.275862	0.362069	0.362069	0.21	0.16	0.16	0.057931
0.8	0.8	0.7	0.2	0.2	0.3	0.16	0.16	0.21		0.37	0.37	0.0336	0.0336	0.362069	0.362069	0.275862	0.16	0.16	0.21	0.057931
0.2	0.2	0.3	0.8	0.8	0.7	0.16	0.16	0.21		0.37	0.37	0.0336	0.0336	0.362069	0.362069	0.275862	0.16	0.16	0.21	0.057931
0.2	0.2	0.7	0.8	0.8	0.3	0.16	0.16	0.21		0.37	0.37	0.0336	0.0336	0.362069	0.362069	0.275862	0.16	0.16	0.21	0.057931
0.2	0.3	0.2	0.8	0.7	0.8	0.16	0.21	0.16		0.37	0.32	0.0256	0.0336	0.362069	0.275862	0.362069	0.16	0.21	0.16	0.057931
0.2	0.7	0.2	0.8	0.3	0.8	0.16	0.21	0.16		0.37	0.32	0.0256	0.0336	0.362069	0.275862	0.362069	0.16	0.21	0.16	0.057931
0.2	0.4	0.8	0.8	0.6	0.2	0.16	0.24	0.16		0.4	0.32	0.0256	0.0384	0.375	0.25	0.375	0.16	0.24	0.16	0.06
0.2	0.6	0.8	0.8	0.4	0.2	0.16	0.24	0.16		0.4	0.32	0.0256	0.0384	0.375	0.25	0.375	0.16	0.24	0.16	0.06
0.8	0.4	0.8	0.2	0.6	0.2	0.16	0.24	0.16		0.4	0.32	0.0256	0.0384	0.375	0.25	0.375	0.16	0.24	0.16	0.06
0.8	0.6	0.8	0.2	0.4	0.2	0.16	0.24	0.16		0.4	0.32	0.0256	0.0384	0.375	0.25	0.375	0.16	0.24	0.16	0.06
0.8	0.8	0.4	0.2	0.2	0.6	0.16	0.16	0.24		0.4	0.4	0.0384	0.0384	0.375	0.375	0.25	0.16	0.16	0.24	0.06
0.8	0.8	0.6	0.2	0.2	0.4	0.16	0.16	0.24		0.4	0.4	0.0384	0.0384	0.375	0.375	0.25	0.16	0.16	0.24	0.06
0.2	0.8	0.4	0.8	0.2	0.6	0.16	0.16	0.24		0.4	0.4	0.0384	0.0384	0.375	0.375	0.25	0.16	0.16	0.24	0.06
0.2	0.8	0.6	0.8	0.2	0.4	0.16	0.16	0.24		0.4	0.4	0.0384	0.0384	0.375	0.375	0.25	0.16	0.16	0.24	0.06
0.2	0.2	0.4	0.8	0.8	0.6	0.16	0.16	0.24		0.4	0.4	0.0384	0.0384	0.375	0.375	0.25	0.16	0.16	0.24	0.06
0.2	0.2	0.6	0.8	0.8	0.4	0.16	0.16	0.24		0.4	0.4	0.0384	0.0384	0.375	0.375	0.25	0.16	0.16	0.24	0.06
0.2	0.4	0.2	0.8	0.6	0.8	0.16	0.24	0.16		0.4	0.32	0.0256	0.0384	0.375	0.25	0.375	0.16	0.24	0.16	0.06
0.2	0.6	0.2	0.8	0.4	0.8	0.16	0.24	0.16		0.4	0.32	0.0256	0.0384	0.375	0.25	0.375	0.16	0.24	0.16	0.06
0.4	0.2	0.8	0.6	0.8	0.2	0.24	0.16	0.16		0.32	0.4	0.0384	0.0256	0.25	0.375	0.375	0.24	0.16	0.16	0.06
0.4	0.8	0.2	0.6	0.2	0.8	0.24	0.16	0.16		0.32	0.4	0.0384	0.0256	0.25	0.375	0.375	0.24	0.16	0.16	0.06
0.4	0.8	0.8	0.6	0.2	0.2	0.24	0.16	0.16		0.32	0.4	0.0384	0.0256	0.25	0.375	0.375	0.24	0.16	0.16	0.06
0.6	0.2	0.8	0.4	0.8	0.2	0.24	0.16	0.16		0.32	0.4	0.0384	0.0256	0.25	0.375	0.375	0.24	0.16	0.16	0.06
0.6	0.8	0.2	0.4	0.2	0.8	0.24	0.16	0.16		0.32	0.4	0.0384	0.0256	0.25	0.375	0.375	0.24	0.16	0.16	0.06
0.6	0.8	0.8	0.4	0.2	0.2	0.24	0.16	0.16		0.32	0.4	0.0384	0.0256	0.25	0.375	0.375	0.24	0.16	0.16	0.06
0.8	0.2	0.4	0.2	0.8	0.6	0.16	0.16	0.24		0.4	0.4	0.0384	0.0384	0.375	0.375	0.25	0.16	0.16	0.24	0.06
0.8	0.2	0.6	0.2	0.8	0.4	0.16	0.16	0.24		0.4	0.4	0.0384	0.0384	0.375	0.375	0.25	0.16	0.16	0.24	0.06
0.8	0.4	0.2	0.2	0.6	0.8	0.16	0.24	0.16		0.4	0.32	0.0256	0.0384	0.375	0.25	0.375	0.16	0.24	0.16	0.06
0.8	0.6	0.2	0.2	0.4	0.8	0.16	0.24	0.16		0.4	0.32	0.0256	0.0384	0.375	0.25	0.375	0.16	0.24	0.16	0.06
0.4	0.2	0.2	0.6	0.8	0.8	0.24	0.16	0.16		0.32	0.4	0.0384	0.0256	0.25	0.375	0.375	0.24	0.16	0.16	0.06
0.6	0.2	0.2	0.4	0.8	0.8	0.24	0.16	0.16		0.32	0.4	0.0384	0.0256	0.25	0.375	0.375	0.24	0.16	0.16	0.06
0.5	0.8	0.8	0.5	0.2	0.2	0.25	0.16	0.16		0.32	0.41	0.04	0.0256	0.242424	0.378788	0.378788	0.25	0.16	0.16	0.0606061
0.8	0.2	0.5	0.2	0.8	0.5	0.16	0.16	0.25		0.41	0.41	0.04	0.04	0.378788	0.378788	0.242424	0.16	0.16	0.25	0.0606061
0.8	0.5	0.2	0.2	0.5	0.8	0.16	0.25	0.16		0.41	0.32	0.0256	0.04	0.378788	0.242424	0.378788	0.16	0.25	0.16	0.0606061
0.8	0.5	0.8	0.2	0.5	0.2	0.16	0.25	0.16		0.41	0.32	0.0256	0.04	0.378788	0.242424	0.378788	0.16	0.25	0.16	0.0606061
0.8	0.8	0.5	0.2	0.2	0.5	0.16	0.16	0.25		0.41	0.41	0.04	0.04	0.378788	0.378788	0.242424	0.16	0.16	0.25	0.0606061
0.2	0.2	0.5	0.8	0.8	0.5	0.16	0.16	0.25		0.41	0.41	0.04	0.04	0.378788	0.378788	0.242424	0.16	0.16	0.25	0.0606061
0.2	0.5	0.8	0.8	0.5	0.2	0.16	0.25	0.16		0.41	0.32	0.0256	0.04	0.378788	0.242424	0.378788	0.16	0.25	0.16	0.0606061
0.2	0.8	0.5	0.8	0.2	0.5	0.16	0.16	0.25		0.41	0.41	0.04	0.04	0.378788	0.378788	0.242424	0.16	0.16	0.25	0.0606061
0.5	0.2	0.8	0.5	0.8	0.2	0.25	0.16	0.16		0.32	0.41	0.04	0.0256	0.242424	0.378788	0.378788	0.25	0.16	0.16	0.0606061
0.5	0.8	0.2	0.5	0.2	0.8	0.25	0.16	0.16		0.32	0.41	0.04	0.0256	0.242424	0.378788	0.378788	0.25	0.16	0.16	0.0606061
0.2	0.5	0.2	0.8	0.5	0.8	0.16	0.25	0.16		0.41	0.32	0.0256	0.04	0.378788	0.242424	0.378788	0.16	0.25	0.16	0.0606061
0.5	0.2	0.2	0.5	0.8	0.8	0.25	0.16	0.16		0.32	0.41	0.04	0.0256	0.242424	0.378788	0.378788	0.25	0.16	0.16	0.0606061
0.2	0.7	0.3	0.8	0.3	0.7	0.16	0.21	0.21		0.42	0.37	0.0336	0.0441	0.396226	0.301887	0.301887	0.16	0.21	0.21	0.0633962
0.3	0.3	0.8	0.7	0.7	0.2	0.21	0.21	0.16		0.37	0.37	0.0336	0.0336	0.301887	0.301887	0.396226	0.21	0.21	0.16	0.0633962
0.3	0.7	0.8	0.7	0.3	0.2	0.21	0.21	0.16		0.37	0.37	0.0336	0.0336	0.301887	0.301887	0.396226	0.21	0.21	0.16	0.0633962
0.3	0.8	0.3	0.7	0.2	0.7	0.21	0.16	0.21		0.37	0.42	0.0441	0.0336	0.301887	0.396226	0.301887	0.21	0.16	0.21	0.0633962
0.7	0.3	0.8	0.3	0.7	0.2	0.21	0.21	0.16		0.37	0.37	0.0336	0.0336	0.301887	0.301887	0.396226	0.21	0.21	0.16	0.0633962
0.7	0.7	0.8	0.3	0.3	0.2	0.21	0.21	0.16		0.37	0.37	0.0336	0.0336	0.301887	0.301887	0.396226	0.21	0.21	0.16	0.0633962
0.7	0.8	0.3	0.3	0.2	0.7	0.21	0.16	0.21		0.37	0.42	0.0441	0.0336	0.301887	0.396226	0.301887	0.21	0.16	0.21	0.0633962
0.7	0.8	0.7	0.3	0.2	0.3	0.21	0.16	0.21		0.37	0.42	0.0441	0.0336	0.301887	0.396226	0.301887	0.21	0.16	0.21	0.0633962
0.8	0.3	0.3	0.2	0.7	0.7	0.16	0.21	0.21		0.42	0.37	0.0336	0.0441	0.396226	0.301887	0.301887	0.16	0.21	0.21	0.0633962
0.8	0.3	0.7	0.2	0.7	0.3	0.16	0.21	0.21		0.42	0.37	0.0336	0.0441	0.396226	0.301887	0.301887	0.16	0.21	0.21	0.0633962
0.8	0.7	0.3	0.2	0.3	0.7	0.16	0.21	0.21		0.42	0.37	0.0336	0.0441	0.396226	0.301887	0.301887	0.16	0.21	0.21	0.0633962
0.8	0.7	0.7	0.2	0.3	0.3	0.16	0.21	0.21		0.42	0.37	0.0336	0.0441	0.396226	0.301887	0.301887	0.16	0.21	0.21	0.0633962
0.2	0.3	0.7	0.8	0.7	0.3	0.16	0.21	0.21		0.42	0.37	0.0336	0.0441	0.396226	0.301887	0.301887	0.16	0.21	0.21	0.0633962
0.3	0.2	0.3	0.7	0.8	0.7	0.21	0.16	0.21		0.37	0.42	0.0441	0.0336	0.301887	0.396226	0.301887	0.21	0.16	0.21	0.0633962
0.3	0.2	0.7	0.7	0.8	0.3	0.21	0.16	0.21		0.37	0.42	0.0441	0.0336	0.301887	0.396226	0.301887	0.21	0.16	0.21	0.0633962
0.3	0.3	0.2	0.7	0.7	0.8	0.21	0.21	0.16		0.37	0.37	0.0336	0.0336	0.301887	0.301887	0.396226	0.21	0.21	0.16	0.0633962
0.3	0.7	0.2	0.7	0.3	0.8	0.21	0.21	0.16		0.37	0.37	0.0336	0.0336	0.301887	0.301887	0.396226	0.21	0.21	0.16	0.0633962
0.3	0.8	0.7	0.7	0.2	0.3	0.21	0.16	0.21		0.37	0.42	0.0441	0.0336	0.301887	0.396226	0.301887	0.21	0.16	0.21	0.0633962
0.7	0.2	0.3	0.3	0.8	0.7	0.21	0.16	0.21		0.37	0.42	0.0441	0.0336	0.301887	0.396226	0.301887	0.21	0.16	0.21	0.0633962
0.7	0.2	0.7	0.3	0.8	0.3	0.21	0.16	0.21		0.37	0.42	0.0441	0.0336	0.301887	0.396226	0.301887	0.21	0.16	0.21	0.0633962
0.7	0.3	0.2	0.3	0.7	0.8	0.21	0.21	0.16		0.37	0.37	0.0336	0.0336	0.301887	0.301887	0.396226	0.21	0.21	0.16	0.0633962
0.7	0.7	0.2	0.3	0.3	0.8	0.21	0.21	0.16		0.37	0.37	0.0336	0.0336	0.301887	0.301887	0.396226	0.21	0.21	0.16	0.0633962
0.2	0.3	0.3	0.8	0.7	0.7	0.16	0.21	0.21		0.42	0.37	0.0336	0.0441	0.396226	0.301887	0.301887	0.16	0.21	0.21	0.0633962
0.2	0.7	0.7	0.8	0.3	0.3	0.16	0.21	0.21		0.42	0.37	0.0336	0.0441	0.396226	0.301887	0.301887	0.16	0.21	0.21	0.0633962
0.3	0.4	0.8	0.7	0.6	0.2	0.21	0.24	0.16		0.4	0.37	0.0336	0.0384	0.313725	0.27451	0.411765	0.21	0.24	0.16	0.0658824
0.3	0.6	0.8	0.7	0.4	0.2	0.21	0.24	0.16		0.4	0.37	0.0336	0.0384	0.313725	0.27451	0.411765	0.21	0.24	0.16	0.0658824
0.3	0.8	0.4	0.7	0.2	0.6	0.21	0.16	0.24		0.4	0.45	0.0504	0.0384	0.313725	0.411765	0.27451	0.21	0.16	0.24	0.0658824
0.3	0.8	0.6	0.7	0.2	0.4	0.21	0.16	0.24		0.4	0.45	0.0504	0.0384	0.313725	0.411765	0.27451	0.21	0.16	0.24	0.0658824
0.8	0.3	0.4	0.2	0.7	0.6	0.16	0.21	0.24		0.45	0.4	0.0384	0.0504	0.411765	0.313725	0.27451	0.16	0.21	0.24	0.0658824
0.8	0.3	0.6	0.2	0.7	0.4	0.16	0.21	0.24		0.45	0.4	0.0384	0.0504	0.411765	0.313725	0.27451	0.16	0.21	0.24	0.0658824
0.8	0.4	0.3	0.2	0.6	0.7	0.16	0.24	0.21		0.45	0.37	0.0336	0.0504	0.411765	0.27451	0.313725	0.16	0.24	0.21	0.0658824
0.8	0.6	0.3	0.2	0.4	0.7	0.16	0.24	0.21		0.45	0.37	0.0336	0.0504	0.411765	0.27451	0.313725	0.16	0.24	0.21	0.0658824
0.4	0.7	0.8	0.6	0.3	0.2	0.24	0.21	0.16		0.37	0.4	0.0384	0.0336	0.27451	0.313725	0.411765	0.24	0.21	0.16	0.0658824
0.4	0.8	0.3	0.6	0.2	0.7	0.24	0.16	0.21		0.37	0.45	0.0504	0.0336	0.27451	0.411765	0.313725	0.24	0.16	0.21	0.0658824
0.6	0.7	0.8	0.4	0.3	0.2	0.24	0.21	0.16		0.37	0.4	0.0384	0.0336	0.27451	0.313725	0.411765	0.24	0.21	0.16	0.0658824
0.6	0.8	0.3	0.4	0.2	0.7	0.24	0.16	0.21		0.37	0.45	0.0504	0.0336	0.27451	0.411765	0.313725	0.24	0.16	0.21	0.0658824
0.7	0.4	0.8	0.3	0.6	0.2	0.21	0.24	0.16		0.4	0.37	0.0336	0.0384	0.313725	0.27451	0.411765	0.21	0.24	0.16	0.0658824
0.7	0.6	0.8	0.3	0.4	0.2	0.21	0.24	0.16		0.4	0.37	0.0336	0.0384	0.313725	0.27451	0.411765	0.21	0.24	0.16	0.0658824
0.7	0.8	0.4	0.3	0.2	0.6	0.21	0.16	0.24		0.4	0.45	0.0504	0.0384	0.313725	0.411765	0.27451	0.21	0.16	0.24	0.0658824
0.7	0.8	0.6	0.3	0.2	0.4	0.21	0.16	0.24		0.4	0.45	0.0504	0.0384	0.313725	0.411765	0.27451	0.21	0.16	0.24	0.0658824
0.8	0.4	0.7	0.2	0.6	0.3	0.16	0.24	0.21		0.45	0.37	0.0336	0.0504	0.411765	0.27451	0.313725	0.16	0.24	0.21	0.0658824
0.8	0.6	0.7	0.2	0.4	0.3	0.16	0.24	0.21		0.45	0.37	0.0336	0.0504	0.411765	0.27451	0.313725	0.16	0.24	0.21	0.0658824
0.8	0.7	0.4	0.2	0.3	0.6	0.16	0.21	0.24		0.45	0.4	0.0384	0.0504	0.411765	0.313725	0.27451	0.16	0.21	0.24	0.0658824
0.8	0.7	0.6	0.2	0.3	0.4	0.16	0.21	0.24		0.45	0.4	0.0384	0.0504	0.411765	0.313725	0.27451	0.16	0.21	0.24	0.0658824
0.2	0.3	0.4	0.8	0.7	0.6	0.16	0.21	0.24		0.45	0.4	0.0384	0.0504	0.411765	0.313725	0.27451	0.16	0.21	0.24	0.0658824
0.2	0.3	0.6	0.8	0.7	0.4	0.16	0.21	0.24		0.45	0.4	0.0384	0.0504	0.411765	0.313725	0.27451	0.16	0.21	0.24	0.0658824
0.2	0.4	0.3	0.8	0.6	0.7	0.16	0.24	0.21		0.45	0.37	0.0336	0.0504	0.411765	0.27451	0.313725	0.16	0.24	0.21	0.0658824
0.2	0.4	0.7	0.8	0.6	0.3	0.16	0.24	0.21		0.45	0.37	0.0336	0.0504	0.411765	0.27451	0.313725	0.16	0.24	0.21	0.0658824
0.2	0.6	0.3	0.8	0.4	0.7	0.16	0.24	0.21		0.45	0.37	0.0336	0.0504	0.411765	0.27451	0.313725	0.16	0.24	0.21	0.0658824
0.2	0.6	0.7	0.8	0.4	0.3	0.16	0.24	0.21		0.45	0.37	0.0336	0.0504	0.411765	0.27451	0.313725	0.16	0.24	0.21	0.0658824
0.2	0.7	0.4	0.8	0.3	0.6	0.16	0.21	0.24		0.45	0.4	0.0384	0.0504	0.411765	0.313725	0.27451	0.16	0.21	0.24	0.0658824
0.2	0.7	0.6	0.8	0.3	0.4	0.16	0.21	0.24		0.45	0.4	0.0384	0.0504	0.411765	0.313725	0.27451	0.16	0.21	0.24	0.0658824
0.3	0.2	0.4	0.7	0.8	0.6	0.21	0.16	0.24		0.4	0.45	0.0504	0.0384	0.313725	0.411765	0.27451	0.21	0.16	0.24	0.0658824
0.3	0.2	0.6	0.7	0.8	0.4	0.21	0.16	0.24		0.4	0.45	0.0504	0.0384	0.313725	0.411765	0.27451	0.21	0.16	0.24	0.0658824
0.3	0.4	0.2	0.7	0.6	0.8	0.21	0.24	0.16		0.4	0.37	0.0336	0.0384	0.313725	0.27451	0.411765	0.21	0.24	0.16	0.0658824
0.3	0.6	0.2	0.7	0.4	0.8	0.21	0.24	0.16		0.4	0.37	0.0336	0.0384	0.313725	0.27451	0.411765	0.21	0.24	0.16	0.0658824
0.4	0.2	0.3	0.6	0.8	0.7	0.24	0.16	0.21		0.37	0.45	0.0504	0.0336	0.27451	0.411765	0.313725	0.24	0.16	0.21	0.0658824
0.4	0.2	0.7	0.6	0.8	0.3	0.24	0.16	0.21		0.37	0.45	0.0504	0.0336	0.27451	0.411765	0.313725	0.24	0.16	0.21	0.0658824
0.4	0.3	0.2	0.6	0.7	0.8	0.24	0.21	0.16		0.37	0.4	0.0384	0.0336	0.27451	0.313725	0.411765	0.24	0.21	0.16	0.0658824
0.4	0.3	0.8	0.6	0.7	0.2	0.24	0.21	0.16		0.37	0.4	0.0384	0.0336	0.27451	0.313725	0.411765	0.24	0.21	0.16	0.0658824
0.4	0.7	0.2	0.6	0.3	0.8	0.24	0.21	0.16		0.37	0.4	0.0384	0.0336	0.27451	0.313725	0.411765	0.24	0.21	0.16	0.0658824
0.4	0.8	0.7	0.6	0.2	0.3	0.24	0.16	0.21		0.37	0.45	0.0504	0.0336	0.27451	0.411765	0.313725	0.24	0.16	0.21	0.0658824
0.6	0.2	0.3	0.4	0.8	0.7	0.24	0.16	0.21		0.37	0.45	0.0504	0.0336	0.27451	0.411765	0.313725	0.24	0.16	0.21	0.0658824
0.6	0.2	0.7	0.4	0.8	0.3	0.24	0.16	0.21		0.37	0.45	0.0504	0.0336	0.27451	0.411765	0.313725	0.24	0.16	0.21	0.0658824
0.6	0.3	0.2	0.4	0.7	0.8	0.24	0.21	0.16		0.37	0.4	0.0384	0.0336	0.27451	0.313725	0.411765	0.24	0.21	0.16	0.0658824
0.6	0.3	0.8	0.4	0.7	0.2	0.24	0.21	0.16		0.37	0.4	0.0384	0.0336	0.27451	0.313725	0.411765	0.24	0.21	0.16	0.0658824
0.6	0.7	0.2	0.4	0.3	0.8	0.24	0.21	0.16		0.37	0.4	0.0384	0.0336	0.27451	0.313725	0.411765	0.24	0.21	0.16	0.0658824
0.6	0.8	0.7	0.4	0.2	0.3	0.24	0.16	0.21		0.37	0.45	0.0504	0.0336	0.27451	0.411765	0.313725	0.24	0.16	0.21	0.0658824
0.7	0.2	0.4	0.3	0.8	0.6	0.21	0.16	0.24		0.4	0.45	0.0504	0.0384	0.313725	0.411765	0.27451	0.21	0.16	0.24	0.0658824
0.7	0.2	0.6	0.3	0.8	0.4	0.21	0.16	0.24		0.4	0.45	0.0504	0.0384	0.313725	0.411765	0.27451	0.21	0.16	0.24	0.0658824
0.7	0.4	0.2	0.3	0.6	0.8	0.21	0.24	0.16		0.4	0.37	0.0336	0.0384	0.313725	0.27451	0.411765	0.21	0.24	0.16	0.0658824
0.7	0.6	0.2	0.3	0.4	0.8	0.21	0.24	0.16		0.4	0.37	0.0336	0.0384	0.313725	0.27451	0.411765	0.21	0.24	0.16	0.0658824
0.3	0.5	0.8	0.7	0.5	0.2	0.21	0.25	0.16		0.41	0.37	0.0336	0.04	0.317209	0.266455	0.416336	0.21	0.25	0.16	0.0666138
0.5	0.3	0.8	0.5	0.7	0.2	0.25	0.21	0.16		0.37	0.41	0.04	0.0336	0.266455	0.317209	0.416336	0.25	0.21	0.16	0.0666138
0.7	0.5	0.8	0.3	0.5	0.2	0.21	0.25	0.16		0.41	0.37	0.0336	0.04	0.317209	0.266455	0.416336	0.21	0.25	0.16	0.0666138
0.7	0.8	0.5	0.3	0.2	0.5	0.21	0.16	0.25		0.41	0.46	0.0525	0.04	0.317209	0.416336	0.266455	0.21	0.16	0.25	0.0666138
0.8	0.7	0.5	0.2	0.3	0.5	0.16	0.21	0.25		0.46	0.41	0.04	0.0525	0.416336	0.317209	0.266455	0.16	0.21	0.25	0.0666138
0.3	0.8	0.5	0.7	0.2	0.5	0.21	0.16	0.25		0.41	0.46	0.0525	0.04	0.317209	0.416336	0.266455	0.21	0.16	0.25	0.0666138
0.5	0.7	0.8	0.5	0.3	0.2	0.25	0.21	0.16		0.37	0.41	0.04	0.0336	0.266455	0.317209	0.416336	0.25	0.21	0.16	0.0666138
0.5	0.8	0.3	0.5	0.2	0.7	0.25	0.16	0.21		0.37	0.46	0.0525	0.0336	0.266455	0.416336	0.317209	0.25	0.16	0.21	0.0666138
0.5	0.8	0.7	0.5	0.2	0.3	0.25	0.16	0.21		0.37	0.46	0.0525	0.0336	0.266455	0.416336	0.317209	0.25	0.16	0.21	0.0666138
0.8	0.3	0.5	0.2	0.7	0.5	0.16	0.21	0.25		0.46	0.41	0.04	0.0525	0.416336	0.317209	0.266455	0.16	0.21	0.25	0.0666138
0.8	0.5	0.3	0.2	0.5	0.7	0.16	0.25	0.21		0.46	0.37	0.0336	0.0525	0.416336	0.266455	0.317209	0.16	0.25	0.21	0.0666138
0.8	0.5	0.7	0.2	0.5	0.3	0.16	0.25	0.21		0.46	0.37	0.0336	0.0525	0.416336	0.266455	0.317209	0.16	0.25	0.21	0.0666138
0.2	0.3	0.5	0.8	0.7	0.5	0.16	0.21	0.25		0.46	0.41	0.04	0.0525	0.416336	0.317209	0.266455	0.16	0.21	0.25	0.0666138
0.2	0.5	0.3	0.8	0.5	0.7	0.16	0.25	0.21		0.46	0.37	0.0336	0.0525	0.416336	0.266455	0.317209	0.16	0.25	0.21	0.0666138
0.2	0.5	0.7	0.8	0.5	0.3	0.16	0.25	0.21		0.46	0.37	0.0336	0.0525	0.416336	0.266455	0.317209	0.16	0.25	0.21	0.0666138
0.2	0.7	0.5	0.8	0.3	0.5	0.16	0.21	0.25		0.46	0.41	0.04	0.0525	0.416336	0.317209	0.266455	0.16	0.21	0.25	0.0666138
0.3	0.2	0.5	0.7	0.8	0.5	0.21	0.16	0.25		0.41	0.46	0.0525	0.04	0.317209	0.416336	0.266455	0.21	0.16	0.25	0.0666138
0.3	0.5	0.2	0.7	0.5	0.8	0.21	0.25	0.16		0.41	0.37	0.0336	0.04	0.317209	0.266455	0.416336	0.21	0.25	0.16	0.0666138
0.5	0.2	0.3	0.5	0.8	0.7	0.25	0.16	0.21		0.37	0.46	0.0525	0.0336	0.266455	0.416336	0.317209	0.25	0.16	0.21	0.0666138
0.5	0.2	0.7	0.5	0.8	0.3	0.25	0.16	0.21		0.37	0.46	0.0525	0.0336	0.266455	0.416336	0.317209	0.25	0.16	0.21	0.0666138
0.5	0.3	0.2	0.5	0.7	0.8	0.25	0.21	0.16		0.37	0.41	0.04	0.0336	0.266455	0.317209	0.416336	0.25	0.21	0.16	0.0666138
0.5	0.7	0.2	0.5	0.3	0.8	0.25	0.21	0.16		0.37	0.41	0.04	0.0336	0.266455	0.317209	0.416336	0.25	0.21	0.16	0.0666138
0.7	0.2	0.5	0.3	0.8	0.5	0.21	0.16	0.25		0.41	0.46	0.0525	0.04	0.317209	0.416336	0.266455	0.21	0.16	0.25	0.0666138
0.7	0.5	0.2	0.3	0.5	0.8	0.21	0.25	0.16		0.41	0.37	0.0336	0.04	0.317209	0.266455	0.416336	0.21	0.25	0.16	0.0666138
0.2	0.4	0.4	0.8	0.6	0.6	0.16	0.24	0.24		0.48	0.4	0.0384	0.0576	0.428571	0.285714	0.285714	0.16	0.24	0.24	0.0685714
0.2	0.4	0.6	0.8	0.6	0.4	0.16	0.24	0.24		0.48	0.4	0.0384	0.0576	0.428571	0.285714	0.285714	0.16	0.24	0.24	0.0685714
0.2	0.6	0.4	0.8	0.4	0.6	0.16	0.24	0.24		0.48	0.4	0.0384	0.0576	0.428571	0.285714	0.285714	0.16	0.24	0.24	0.0685714
0.2	0.6	0.6	0.8	0.4	0.4	0.16	0.24	0.24		0.48	0.4	0.0384	0.0576	0.428571	0.285714	0.285714	0.16	0.24	0.24	0.0685714
0.4	0.4	0.8	0.6	0.6	0.2	0.24	0.24	0.16		0.4	0.4	0.0384	0.0384	0.285714	0.285714	0.428571	0.24	0.24	0.16	0.0685714
0.4	0.6	0.8	0.6	0.4	0.2	0.24	0.24	0.16		0.4	0.4	0.0384	0.0384	0.285714	0.285714	0.428571	0.24	0.24	0.16	0.0685714
0.4	0.8	0.4	0.6	0.2	0.6	0.24	0.16	0.24		0.4	0.48	0.0576	0.0384	0.285714	0.428571	0.285714	0.24	0.16	0.24	0.0685714
0.4	0.8	0.6	0.6	0.2	0.4	0.24	0.16	0.24		0.4	0.48	0.0576	0.0384	0.285714	0.428571	0.285714	0.24	0.16	0.24	0.0685714
0.6	0.4	0.8	0.4	0.6	0.2	0.24	0.24	0.16		0.4	0.4	0.0384	0.0384	0.285714	0.285714	0.428571	0.24	0.24	0.16	0.0685714
0.6	0.6	0.8	0.4	0.4	0.2	0.24	0.24	0.16		0.4	0.4	0.0384	0.0384	0.285714	0.285714	0.428571	0.24	0.24	0.16	0.0685714
0.6	0.8	0.4	0.4	0.2	0.6	0.24	0.16	0.24		0.4	0.48	0.0576	0.0384	0.285714	0.428571	0.285714	0.24	0.16	0.24	0.0685714
0.6	0.8	0.6	0.4	0.2	0.4	0.24	0.16	0.24		0.4	0.48	0.0576	0.0384	0.285714	0.428571	0.285714	0.24	0.16	0.24	0.0685714
0.8	0.4	0.4	0.2	0.6	0.6	0.16	0.24	0.24		0.48	0.4	0.0384	0.0576	0.428571	0.285714	0.285714	0.16	0.24	0.24	0.0685714
0.8	0.4	0.6	0.2	0.6	0.4	0.16	0.24	0.24		0.48	0.4	0.0384	0.0576	0.428571	0.285714	0.285714	0.16	0.24	0.24	0.0685714
0.8	0.6	0.4	0.2	0.4	0.6	0.16	0.24	0.24		0.48	0.4	0.0384	0.0576	0.428571	0.285714	0.285714	0.16	0.24	0.24	0.0685714
0.8	0.6	0.6	0.2	0.4	0.4	0.16	0.24	0.24		0.48	0.4	0.0384	0.0576	0.428571	0.285714	0.285714	0.16	0.24	0.24	0.0685714
0.4	0.2	0.4	0.6	0.8	0.6	0.24	0.16	0.24		0.4	0.48	0.0576	0.0384	0.285714	0.428571	0.285714	0.24	0.16	0.24	0.0685714
0.4	0.2	0.6	0.6	0.8	0.4	0.24	0.16	0.24		0.4	0.48	0.0576	0.0384	0.285714	0.428571	0.285714	0.24	0.16	0.24	0.0685714
0.4	0.4	0.2	0.6	0.6	0.8	0.24	0.24	0.16		0.4	0.4	0.0384	0.0384	0.285714	0.285714	0.428571	0.24	0.24	0.16	0.0685714
0.4	0.6	0.2	0.6	0.4	0.8	0.24	0.24	0.16		0.4	0.4	0.0384	0.0384	0.285714	0.285714	0.428571	0.24	0.24	0.16	0.0685714
0.6	0.2	0.4	0.4	0.8	0.6	0.24	0.16	0.24		0.4	0.48	0.0576	0.0384	0.285714	0.428571	0.285714	0.24	0.16	0.24	0.0685714
0.6	0.2	0.6	0.4	0.8	0.4	0.24	0.16	0.24		0.4	0.48	0.0576	0.0384	0.285714	0.428571	0.285714	0.24	0.16	0.24	0.0685714
0.6	0.4	0.2	0.4	0.6	0.8	0.24	0.24	0.16		0.4	0.4	0.0384	0.0384	0.285714	0.285714	0.428571	0.24	0.24	0.16	0.0685714
0.6	0.6	0.2	0.4	0.4	0.8	0.24	0.24	0.16		0.4	0.4	0.0384	0.0384	0.285714	0.285714	0.428571	0.24	0.24	0.16	0.0685714
0.4	0.5	0.8	0.6	0.5	0.2	0.24	0.25	0.16		0.41	0.4	0.0384	0.04	0.289017	0.277457	0.433526	0.24	0.25	0.16	0.0693642
0.4	0.8	0.5	0.6	0.2	0.5	0.24	0.16	0.25		0.41	0.49	0.06	0.04	0.289017	0.433526	0.277457	0.24	0.16	0.25	0.0693642
0.5	0.2	0.4	0.5	0.8	0.6	0.25	0.16	0.24		0.4	0.49	0.06	0.0384	0.277457	0.433526	0.289017	0.25	0.16	0.24	0.0693642
0.5	0.2	0.6	0.5	0.8	0.4	0.25	0.16	0.24		0.4	0.49	0.06	0.0384	0.277457	0.433526	0.289017	0.25	0.16	0.24	0.0693642
0.5	0.4	0.2	0.5	0.6	0.8	0.25	0.24	0.16		0.4	0.41	0.04	0.0384	0.277457	0.289017	0.433526	0.25	0.24	0.16	0.0693642
0.5	0.4	0.8	0.5	0.6	0.2	0.25	0.24	0.16		0.4	0.41	0.04	0.0384	0.277457	0.289017	0.433526	0.25	0.24	0.16	0.0693642
0.5	0.6	0.2	0.5	0.4	0.8	0.25	0.24	0.16		0.4	0.41	0.04	0.0384	0.277457	0.289017	0.433526	0.25	0.24	0.16	0.0693642
0.5	0.6	0.8	0.5	0.4	0.2	0.25	0.24	0.16		0.4	0.41	0.04	0.0384	0.277457	0.289017	0.433526	0.25	0.24	0.16	0.0693642
0.5	0.8	0.4	0.5	0.2	0.6	0.25	0.16	0.24		0.4	0.49	0.06	0.0384	0.277457	0.433526	0.289017	0.25	0.16	0.24	0.0693642
0.5	0.8	0.6	0.5	0.2	0.4	0.25	0.16	0.24		0.4	0.49	0.06	0.0384	0.277457	0.433526	0.289017	0.25	0.16	0.24	0.0693642
0.6	0.5	0.8	0.4	0.5	0.2	0.24	0.25	0.16		0.41	0.4	0.0384	0.04	0.289017	0.277457	0.433526	0.24	0.25	0.16	0.0693642
0.6	0.8	0.5	0.4	0.2	0.5	0.24	0.16	0.25		0.41	0.49	0.06	0.04	0.289017	0.433526	0.277457	0.24	0.16	0.25	0.0693642
0.8	0.4	0.5	0.2	0.6	0.5	0.16	0.24	0.25		0.49	0.41	0.04	0.06	0.433526	0.289017	0.277457	0.16	0.24	0.25	0.0693642
0.8	0.5	0.4	0.2	0.5	0.6	0.16	0.25	0.24		0.49	0.4	0.0384	0.06	0.433526	0.277457	0.289017	0.16	0.25	0.24	0.0693642
0.8	0.5	0.6	0.2	0.5	0.4	0.16	0.25	0.24		0.49	0.4	0.0384	0.06	0.433526	0.277457	0.289017	0.16	0.25	0.24	0.0693642
0.8	0.6	0.5	0.2	0.4	0.5	0.16	0.24	0.25		0.49	0.41	0.04	0.06	0.433526	0.289017	0.277457	0.16	0.24	0.25	0.0693642
0.2	0.4	0.5	0.8	0.6	0.5	0.16	0.24	0.25		0.49	0.41	0.04	0.06	0.433526	0.289017	0.277457	0.16	0.24	0.25	0.0693642
0.2	0.5	0.4	0.8	0.5	0.6	0.16	0.25	0.24		0.49	0.4	0.0384	0.06	0.433526	0.277457	0.289017	0.16	0.25	0.24	0.0693642
0.2	0.5	0.6	0.8	0.5	0.4	0.16	0.25	0.24		0.49	0.4	0.0384	0.06	0.433526	0.277457	0.289017	0.16	0.25	0.24	0.0693642
0.2	0.6	0.5	0.8	0.4	0.5	0.16	0.24	0.25		0.49	0.41	0.04	0.06	0.433526	0.289017	0.277457	0.16	0.24	0.25	0.0693642
0.4	0.2	0.5	0.6	0.8	0.5	0.24	0.16	0.25		0.41	0.49	0.06	0.04	0.289017	0.433526	0.277457	0.24	0.16	0.25	0.0693642
0.4	0.5	0.2	0.6	0.5	0.8	0.24	0.25	0.16		0.41	0.4	0.0384	0.04	0.289017	0.277457	0.433526	0.24	0.25	0.16	0.0693642
0.6	0.2	0.5	0.4	0.8	0.5	0.24	0.16	0.25		0.41	0.49	0.06	0.04	0.289017	0.433526	0.277457	0.24	0.16	0.25	0.0693642
0.6	0.5	0.2	0.4	0.5	0.8	0.24	0.25	0.16		0.41	0.4	0.0384	0.04	0.289017	0.277457	0.433526	0.24	0.25	0.16	0.0693642
0.3	0.3	0.3	0.7	0.7	0.7	0.21	0.21	0.21		0.42	0.42	0.0441	0.0441	0.333333	0.333333	0.333333	0.21	0.21	0.21	0.07
0.3	0.3	0.7	0.7	0.7	0.3	0.21	0.21	0.21		0.42	0.42	0.0441	0.0441	0.333333	0.333333	0.333333	0.21	0.21	0.21	0.07
0.3	0.7	0.3	0.7	0.3	0.7	0.21	0.21	0.21		0.42	0.42	0.0441	0.0441	0.333333	0.333333	0.333333	0.21	0.21	0.21	0.07
0.3	0.7	0.7	0.7	0.3	0.3	0.21	0.21	0.21		0.42	0.42	0.0441	0.0441	0.333333	0.333333	0.333333	0.21	0.21	0.21	0.07
0.7	0.3	0.3	0.3	0.7	0.7	0.21	0.21	0.21		0.42	0.42	0.0441	0.0441	0.333333	0.333333	0.333333	0.21	0.21	0.21	0.07
0.7	0.3	0.7	0.3	0.7	0.3	0.21	0.21	0.21		0.42	0.42	0.0441	0.0441	0.333333	0.333333	0.333333	0.21	0.21	0.21	0.07
0.7	0.7	0.3	0.3	0.3	0.7	0.21	0.21	0.21		0.42	0.42	0.0441	0.0441	0.333333	0.333333	0.333333	0.21	0.21	0.21	0.07
0.7	0.7	0.7	0.3	0.3	0.3	0.21	0.21	0.21		0.42	0.42	0.0441	0.0441	0.333333	0.333333	0.333333	0.21	0.21	0.21	0.07
0.2	0.5	0.5	0.8	0.5	0.5	0.16	0.25	0.25		0.5	0.41	0.04	0.0625	0.438596	0.280702	0.280702	0.16	0.25	0.25	0.0701754
0.5	0.5	0.8	0.5	0.5	0.2	0.25	0.25	0.16		0.41	0.41	0.04	0.04	0.280702	0.280702	0.438596	0.25	0.25	0.16	0.0701754
0.5	0.8	0.5	0.5	0.2	0.5	0.25	0.16	0.25		0.41	0.5	0.0625	0.04	0.280702	0.438596	0.280702	0.25	0.16	0.25	0.0701754
0.8	0.5	0.5	0.2	0.5	0.5	0.16	0.25	0.25		0.5	0.41	0.04	0.0625	0.438596	0.280702	0.280702	0.16	0.25	0.25	0.0701754
0.5	0.2	0.5	0.5	0.8	0.5	0.25	0.16	0.25		0.41	0.5	0.0625	0.04	0.280702	0.438596	0.280702	0.25	0.16	0.25	0.0701754
0.5	0.5	0.2	0.5	0.5	0.8	0.25	0.25	0.16		0.41	0.41	0.04	0.04	0.280702	0.280702	0.438596	0.25	0.25	0.16	0.0701754
0.3	0.3	0.4	0.7	0.7	0.6	0.21	0.21	0.24		0.45	0.45	0.0504	0.0504	0.347826	0.347826	0.304348	0.21	0.21	0.24	0.0730435
0.3	0.3	0.6	0.7	0.7	0.4	0.21	0.21	0.24		0.45	0.45	0.0504	0.0504	0.347826	0.347826	0.304348	0.21	0.21	0.24	0.0730435
0.3	0.4	0.3	0.7	0.6	0.7	0.21	0.24	0.21		0.45	0.42	0.0441	0.0504	0.347826	0.304348	0.347826	0.21	0.24	0.21	0.0730435
0.3	0.4	0.7	0.7	0.6	0.3	0.21	0.24	0.21		0.45	0.42	0.0441	0.0504	0.347826	0.304348	0.347826	0.21	0.24	0.21	0.0730435
0.3	0.6	0.3	0.7	0.4	0.7	0.21	0.24	0.21		0.45	0.42	0.0441	0.0504	0.347826	0.304348	0.347826	0.21	0.24	0.21	0.0730435
0.3	0.6	0.7	0.7	0.4	0.3	0.21	0.24	0.21		0.45	0.42	0.0441	0.0504	0.347826	0.304348	0.347826	0.21	0.24	0.21	0.0730435
0.3	0.7	0.4	0.7	0.3	0.6	0.21	0.21	0.24		0.45	0.45	0.0504	0.0504	0.347826	0.347826	0.304348	0.21	0.21	0.24	0.0730435
0.3	0.7	0.6	0.7	0.3	0.4	0.21	0.21	0.24		0.45	0.45	0.0504	0.0504	0.347826	0.347826	0.304348	0.21	0.21	0.24	0.0730435
0.4	0.3	0.3	0.6	0.7	0.7	0.24	0.21	0.21		0.42	0.45	0.0504	0.0441	0.304348	0.347826	0.347826	0.24	0.21	0.21	0.0730435
0.4	0.3	0.7	0.6	0.7	0.3	0.24	0.21	0.21		0.42	0.45	0.0504	0.0441	0.304348	0.347826	0.347826	0.24	0.21	0.21	0.0730435
0.4	0.7	0.3	0.6	0.3	0.7	0.24	0.21	0.21		0.42	0.45	0.0504	0.0441	0.304348	0.347826	0.347826	0.24	0.21	0.21	0.0730435
0.4	0.7	0.7	0.6	0.3	0.3	0.24	0.21	0.21		0.42	0.45	0.0504	0.0441	0.304348	0.347826	0.347826	0.24	0.21	0.21	0.0730435
0.6	0.3	0.3	0.4	0.7	0.7	0.24	0.21	0.21		0.42	0.45	0.0504	0.0441	0.304348	0.347826	0.347826	0.24	0.21	0.21	0.0730435
0.6	0.3	0.7	0.4	0.7	0.3	0.24	0.21	0.21		0.42	0.45	0.0504	0.0441	0.304348	0.347826	0.347826	0.24	0.21	0.21	0.0730435
0.6	0.7	0.3	0.4	0.3	0.7	0.24	0.21	0.21		0.42	0.45	0.0504	0.0441	0.304348	0.347826	0.347826	0.24	0.21	0.21	0.0730435
0.6	0.7	0.7	0.4	0.3	0.3	0.24	0.21	0.21		0.42	0.45	0.0504	0.0441	0.304348	0.347826	0.347826	0.24	0.21	0.21	0.0730435
0.7	0.3	0.4	0.3	0.7	0.6	0.21	0.21	0.24		0.45	0.45	0.0504	0.0504	0.347826	0.347826	0.304348	0.21	0.21	0.24	0.0730435
0.7	0.3	0.6	0.3	0.7	0.4	0.21	0.21	0.24		0.45	0.45	0.0504	0.0504	0.347826	0.347826	0.304348	0.21	0.21	0.24	0.0730435
0.7	0.4	0.3	0.3	0.6	0.7	0.21	0.24	0.21		0.45	0.42	0.0441	0.0504	0.347826	0.304348	0.347826	0.21	0.24	0.21	0.0730435
0.7	0.4	0.7	0.3	0.6	0.3	0.21	0.24	0.21		0.45	0.42	0.0441	0.0504	0.347826	0.304348	0.347826	0.21	0.24	0.21	0.0730435
0.7	0.6	0.3	0.3	0.4	0.7	0.21	0.24	0.21		0.45	0.42	0.0441	0.0504	0.347826	0.304348	0.347826	0.21	0.24	0.21	0.0730435
0.7	0.6	0.7	0.3	0.4	0.3	0.21	0.24	0.21		0.45	0.42	0.0441	0.0504	0.347826	0.304348	0.347826	0.21	0.24	0.21	0.0730435
0.7	0.7	0.4	0.3	0.3	0.6	0.21	0.21	0.24		0.45	0.45	0.0504	0.0504	0.347826	0.347826	0.304348	0.21	0.21	0.24	0.0730435
0.7	0.7	0.6	0.3	0.3	0.4	0.21	0.21	0.24		0.45	0.45	0.0504	0.0504	0.347826	0.347826	0.304348	0.21	0.21	0.24	0.0730435
0.5	0.3	0.3	0.5	0.7	0.7	0.25	0.21	0.21		0.42	0.46	0.0525	0.0441	0.295775	0.352113	0.352113	0.25	0.21	0.21	0.0739437
0.5	0.7	0.3	0.5	0.3	0.7	0.25	0.21	0.21		0.42	0.46	0.0525	0.0441	0.295775	0.352113	0.352113	0.25	0.21	0.21	0.0739437
0.5	0.7	0.7	0.5	0.3	0.3	0.25	0.21	0.21		0.42	0.46	0.0525	0.0441	0.295775	0.352113	0.352113	0.25	0.21	0.21	0.0739437
0.3	0.3	0.5	0.7	0.7	0.5	0.21	0.21	0.25		0.46	0.46	0.0525	0.0525	0.352113	0.352113	0.295775	0.21	0.21	0.25	0.0739437
0.3	0.5	0.3	0.7	0.5	0.7	0.21	0.25	0.21		0.46	0.42	0.0441	0.0525	0.352113	0.295775	0.352113	0.21	0.25	0.21	0.0739437
0.3	0.5	0.7	0.7	0.5	0.3	0.21	0.25	0.21		0.46	0.42	0.0441	0.0525	0.352113	0.295775	0.352113	0.21	0.25	0.21	0.0739437
0.3	0.7	0.5	0.7	0.3	0.5	0.21	0.21	0.25		0.46	0.46	0.0525	0.0525	0.352113	0.352113	0.295775	0.21	0.21	0.25	0.0739437
0.5	0.3	0.7	0.5	0.7	0.3	0.25	0.21	0.21		0.42	0.46	0.0525	0.0441	0.295775	0.352113	0.352113	0.25	0.21	0.21	0.0739437
0.7	0.3	0.5	0.3	0.7	0.5	0.21	0.21	0.25		0.46	0.46	0.0525	0.0525	0.352113	0.352113	0.295775	0.21	0.21	0.25	0.0739437
0.7	0.5	0.3	0.3	0.5	0.7	0.21	0.25	0.21		0.46	0.42	0.0441	0.0525	0.352113	0.295775	0.352113	0.21	0.25	0.21	0.0739437
0.7	0.5	0.7	0.3	0.5	0.3	0.21	0.25	0.21		0.46	0.42	0.0441	0.0525	0.352113	0.295775	0.352113	0.21	0.25	0.21	0.0739437
0.7	0.7	0.5	0.3	0.3	0.5	0.21	0.21	0.25		0.46	0.46	0.0525	0.0525	0.352113	0.352113	0.295775	0.21	0.21	0.25	0.0739437
0.3	0.4	0.4	0.7	0.6	0.6	0.21	0.24	0.24		0.48	0.45	0.0504	0.0576	0.363636	0.318182	0.318182	0.21	0.24	0.24	0.0763636
0.3	0.4	0.6	0.7	0.6	0.4	0.21	0.24	0.24		0.48	0.45	0.0504	0.0576	0.363636	0.318182	0.318182	0.21	0.24	0.24	0.0763636
0.3	0.6	0.4	0.7	0.4	0.6	0.21	0.24	0.24		0.48	0.45	0.0504	0.0576	0.363636	0.318182	0.318182	0.21	0.24	0.24	0.0763636
0.3	0.6	0.6	0.7	0.4	0.4	0.21	0.24	0.24		0.48	0.45	0.0504	0.0576	0.363636	0.318182	0.318182	0.21	0.24	0.24	0.0763636
0.4	0.3	0.4	0.6	0.7	0.6	0.24	0.21	0.24		0.45	0.48	0.0576	0.0504	0.318182	0.363636	0.318182	0.24	0.21	0.24	0.0763636
0.4	0.3	0.6	0.6	0.7	0.4	0.24	0.21	0.24		0.45	0.48	0.0576	0.0504	0.318182	0.363636	0.318182	0.24	0.21	0.24	0.0763636
0.4	0.4	0.3	0.6	0.6	0.7	0.24	0.24	0.21		0.45	0.45	0.0504	0.0504	0.318182	0.318182	0.363636	0.24	0.24	0.21	0.0763636
0.4	0.6	0.3	0.6	0.4	0.7	0.24	0.24	0.21		0.45	0.45	0.0504	0.0504	0.318182	0.318182	0.363636	0.24	0.24	0.21	0.0763636
0.4	0.7	0.4	0.6	0.3	0.6	0.24	0.21	0.24		0.45	0.48	0.0576	0.0504	0.318182	0.363636	0.318182	0.24	0.21	0.24	0.0763636
0.4	0.7	0.6	0.6	0.3	0.4	0.24	0.21	0.24		0.45	0.48	0.0576	0.0504	0.318182	0.363636	0.318182	0.24	0.21	0.24	0.0763636
0.6	0.3	0.4	0.4	0.7	0.6	0.24	0.21	0.24		0.45	0.48	0.0576	0.0504	0.318182	0.363636	0.318182	0.24	0.21	0.24	0.0763636
0.6	0.3	0.6	0.4	0.7	0.4	0.24	0.21	0.24		0.45	0.48	0.0576	0.0504	0.318182	0.363636	0.318182	0.24	0.21	0.24	0.0763636
0.6	0.4	0.3	0.4	0.6	0.7	0.24	0.24	0.21		0.45	0.45	0.0504	0.0504	0.318182	0.318182	0.363636	0.24	0.24	0.21	0.0763636
0.6	0.6	0.3	0.4	0.4	0.7	0.24	0.24	0.21		0.45	0.45	0.0504	0.0504	0.318182	0.318182	0.363636	0.24	0.24	0.21	0.0763636
0.6	0.7	0.4	0.4	0.3	0.6	0.24	0.21	0.24		0.45	0.48	0.0576	0.0504	0.318182	0.363636	0.318182	0.24	0.21	0.24	0.0763636
0.6	0.7	0.6	0.4	0.3	0.4	0.24	0.21	0.24		0.45	0.48	0.0576	0.0504	0.318182	0.363636	0.318182	0.24	0.21	0.24	0.0763636
0.7	0.4	0.4	0.3	0.6	0.6	0.21	0.24	0.24		0.48	0.45	0.0504	0.0576	0.363636	0.318182	0.318182	0.21	0.24	0.24	0.0763636
0.7	0.4	0.6	0.3	0.6	0.4	0.21	0.24	0.24		0.48	0.45	0.0504	0.0576	0.363636	0.318182	0.318182	0.21	0.24	0.24	0.0763636
0.7	0.6	0.4	0.3	0.4	0.6	0.21	0.24	0.24		0.48	0.45	0.0504	0.0576	0.363636	0.318182	0.318182	0.21	0.24	0.24	0.0763636
0.7	0.6	0.6	0.3	0.4	0.4	0.21	0.24	0.24		0.48	0.45	0.0504	0.0576	0.363636	0.318182	0.318182	0.21	0.24	0.24	0.0763636
0.4	0.4	0.7	0.6	0.6	0.3	0.24	0.24	0.21		0.45	0.45	0.0504	0.0504	0.318182	0.318182	0.363636	0.24	0.24	0.21	0.0763636
0.4	0.6	0.7	0.6	0.4	0.3	0.24	0.24	0.21		0.45	0.45	0.0504	0.0504	0.318182	0.318182	0.363636	0.24	0.24	0.21	0.0763636
0.6	0.4	0.7	0.4	0.6	0.3	0.24	0.24	0.21		0.45	0.45	0.0504	0.0504	0.318182	0.318182	0.363636	0.24	0.24	0.21	0.0763636
0.6	0.6	0.7	0.4	0.4	0.3	0.24	0.24	0.21		0.45	0.45	0.0504	0.0504	0.318182	0.318182	0.363636	0.24	0.24	0.21	0.0763636
0.3	0.4	0.5	0.7	0.6	0.5	0.21	0.24	0.25		0.49	0.46	0.0525	0.06	0.368324	0.322284	0.309392	0.21	0.24	0.25	0.0773481
0.3	0.6	0.5	0.7	0.4	0.5	0.21	0.24	0.25		0.49	0.46	0.0525	0.06	0.368324	0.322284	0.309392	0.21	0.24	0.25	0.0773481
0.4	0.3	0.5	0.6	0.7	0.5	0.24	0.21	0.25		0.46	0.49	0.06	0.0525	0.322284	0.368324	0.309392	0.24	0.21	0.25	0.0773481
0.5	0.3	0.4	0.5	0.7	0.6	0.25	0.21	0.24		0.45	0.49	0.06	0.0504	0.309392	0.368324	0.322284	0.25	0.21	0.24	0.0773481
0.5	0.3	0.6	0.5	0.7	0.4	0.25	0.21	0.24		0.45	0.49	0.06	0.0504	0.309392	0.368324	0.322284	0.25	0.21	0.24	0.0773481
0.5	0.4	0.3	0.5	0.6	0.7	0.25	0.24	0.21		0.45	0.46	0.0525	0.0504	0.309392	0.322284	0.368324	0.25	0.24	0.21	0.0773481
0.5	0.4	0.7	0.5	0.6	0.3	0.25	0.24	0.21		0.45	0.46	0.0525	0.0504	0.309392	0.322284	0.368324	0.25	0.24	0.21	0.0773481
0.5	0.6	0.3	0.5	0.4	0.7	0.25	0.24	0.21		0.45	0.46	0.0525	0.0504	0.309392	0.322284	0.368324	0.25	0.24	0.21	0.0773481
0.5	0.6	0.7	0.5	0.4	0.3	0.25	0.24	0.21		0.45	0.46	0.0525	0.0504	0.309392	0.322284	0.368324	0.25	0.24	0.21	0.0773481
0.5	0.7	0.4	0.5	0.3	0.6	0.25	0.21	0.24		0.45	0.49	0.06	0.0504	0.309392	0.368324	0.322284	0.25	0.21	0.24	0.0773481
0.5	0.7	0.6	0.5	0.3	0.4	0.25	0.21	0.24		0.45	0.49	0.06	0.0504	0.309392	0.368324	0.322284	0.25	0.21	0.24	0.0773481
0.6	0.3	0.5	0.4	0.7	0.5	0.24	0.21	0.25		0.46	0.49	0.06	0.0525	0.322284	0.368324	0.309392	0.24	0.21	0.25	0.0773481
0.3	0.5	0.4	0.7	0.5	0.6	0.21	0.25	0.24		0.49	0.45	0.0504	0.06	0.368324	0.309392	0.322284	0.21	0.25	0.24	0.0773481
0.3	0.5	0.6	0.7	0.5	0.4	0.21	0.25	0.24		0.49	0.45	0.0504	0.06	0.368324	0.309392	0.322284	0.21	0.25	0.24	0.0773481
0.4	0.5	0.3	0.6	0.5	0.7	0.24	0.25	0.21		0.46	0.45	0.0504	0.0525	0.322284	0.309392	0.368324	0.24	0.25	0.21	0.0773481
0.4	0.5	0.7	0.6	0.5	0.3	0.24	0.25	0.21		0.46	0.45	0.0504	0.0525	0.322284	0.309392	0.368324	0.24	0.25	0.21	0.0773481
0.4	0.7	0.5	0.6	0.3	0.5	0.24	0.21	0.25		0.46	0.49	0.06	0.0525	0.322284	0.368324	0.309392	0.24	0.21	0.25	0.0773481
0.6	0.5	0.3	0.4	0.5	0.7	0.24	0.25	0.21		0.46	0.45	0.0504	0.0525	0.322284	0.309392	0.368324	0.24	0.25	0.21	0.0773481
0.6	0.5	0.7	0.4	0.5	0.3	0.24	0.25	0.21		0.46	0.45	0.0504	0.0525	0.322284	0.309392	0.368324	0.24	0.25	0.21	0.0773481
0.6	0.7	0.5	0.4	0.3	0.5	0.24	0.21	0.25		0.46	0.49	0.06	0.0525	0.322284	0.368324	0.309392	0.24	0.21	0.25	0.0773481
0.7	0.4	0.5	0.3	0.6	0.5	0.21	0.24	0.25		0.49	0.46	0.0525	0.06	0.368324	0.322284	0.309392	0.21	0.24	0.25	0.0773481
0.7	0.5	0.4	0.3	0.5	0.6	0.21	0.25	0.24		0.49	0.45	0.0504	0.06	0.368324	0.309392	0.322284	0.21	0.25	0.24	0.0773481
0.7	0.5	0.6	0.3	0.5	0.4	0.21	0.25	0.24		0.49	0.45	0.0504	0.06	0.368324	0.309392	0.322284	0.21	0.25	0.24	0.0773481
0.7	0.6	0.5	0.3	0.4	0.5	0.21	0.24	0.25		0.49	0.46	0.0525	0.06	0.368324	0.322284	0.309392	0.21	0.24	0.25	0.0773481
0.3	0.5	0.5	0.7	0.5	0.5	0.21	0.25	0.25		0.5	0.46	0.0525	0.0625	0.373134	0.313433	0.313433	0.21	0.25	0.25	0.0783582
0.5	0.3	0.5	0.5	0.7	0.5	0.25	0.21	0.25		0.46	0.5	0.0625	0.0525	0.313433	0.373134	0.313433	0.25	0.21	0.25	0.0783582
0.5	0.5	0.3	0.5	0.5	0.7	0.25	0.25	0.21		0.46	0.46	0.0525	0.0525	0.313433	0.313433	0.373134	0.25	0.25	0.21	0.0783582
0.5	0.5	0.7	0.5	0.5	0.3	0.25	0.25	0.21		0.46	0.46	0.0525	0.0525	0.313433	0.313433	0.373134	0.25	0.25	0.21	0.0783582
0.5	0.7	0.5	0.5	0.3	0.5	0.25	0.21	0.25		0.46	0.5	0.0625	0.0525	0.313433	0.373134	0.313433	0.25	0.21	0.25	0.0783582
0.7	0.5	0.5	0.3	0.5	0.5	0.21	0.25	0.25		0.5	0.46	0.0525	0.0625	0.373134	0.313433	0.313433	0.21	0.25	0.25	0.0783582
0.4	0.4	0.4	0.6	0.6	0.6	0.24	0.24	0.24		0.48	0.48	0.0576	0.0576	0.333333	0.333333	0.333333	0.24	0.24	0.24	0.08
0.4	0.4	0.6	0.6	0.6	0.4	0.24	0.24	0.24		0.48	0.48	0.0576	0.0576	0.333333	0.333333	0.333333	0.24	0.24	0.24	0.08
0.4	0.6	0.4	0.6	0.4	0.6	0.24	0.24	0.24		0.48	0.48	0.0576	0.0576	0.333333	0.333333	0.333333	0.24	0.24	0.24	0.08
0.4	0.6	0.6	0.6	0.4	0.4	0.24	0.24	0.24		0.48	0.48	0.0576	0.0576	0.333333	0.333333	0.333333	0.24	0.24	0.24	0.08
0.6	0.4	0.4	0.4	0.6	0.6	0.24	0.24	0.24		0.48	0.48	0.0576	0.0576	0.333333	0.333333	0.333333	0.24	0.24	0.24	0.08
0.6	0.4	0.6	0.4	0.6	0.4	0.24	0.24	0.24		0.48	0.48	0.0576	0.0576	0.333333	0.333333	0.333333	0.24	0.24	0.24	0.08
0.6	0.6	0.4	0.4	0.4	0.6	0.24	0.24	0.24		0.48	0.48	0.0576	0.0576	0.333333	0.333333	0.333333	0.24	0.24	0.24	0.08
0.6	0.6	0.6	0.4	0.4	0.4	0.24	0.24	0.24		0.48	0.48	0.0576	0.0576	0.333333	0.333333	0.333333	0.24	0.24	0.24	0.08
0.5	0.4	0.4	0.5	0.6	0.6	0.25	0.24	0.24		0.48	0.49	0.06	0.0576	0.324324	0.337838	0.337838	0.25	0.24	0.24	0.0810811
0.5	0.4	0.6	0.5	0.6	0.4	0.25	0.24	0.24		0.48	0.49	0.06	0.0576	0.324324	0.337838	0.337838	0.25	0.24	0.24	0.0810811
0.5	0.6	0.4	0.5	0.4	0.6	0.25	0.24	0.24		0.48	0.49	0.06	0.0576	0.324324	0.337838	0.337838	0.25	0.24	0.24	0.0810811
0.5	0.6	0.6	0.5	0.4	0.4	0.25	0.24	0.24		0.48	0.49	0.06	0.0576	0.324324	0.337838	0.337838	0.25	0.24	0.24	0.0810811
0.4	0.4	0.5	0.6	0.6	0.5	0.24	0.24	0.25		0.49	0.49	0.06	0.06	0.337838	0.337838	0.324324	0.24	0.24	0.25	0.0810811
0.4	0.5	0.4	0.6	0.5	0.6	0.24	0.25	0.24		0.49	0.48	0.0576	0.06	0.337838	0.324324	0.337838	0.24	0.25	0.24	0.0810811
0.4	0.5	0.6	0.6	0.5	0.4	0.24	0.25	0.24		0.49	0.48	0.0576	0.06	0.337838	0.324324	0.337838	0.24	0.25	0.24	0.0810811
0.4	0.6	0.5	0.6	0.4	0.5	0.24	0.24	0.25		0.49	0.49	0.06	0.06	0.337838	0.337838	0.324324	0.24	0.24	0.25	0.0810811
0.6	0.4	0.5	0.4	0.6	0.5	0.24	0.24	0.25		0.49	0.49	0.06	0.06	0.337838	0.337838	0.324324	0.24	0.24	0.25	0.0810811
0.6	0.5	0.4	0.4	0.5	0.6	0.24	0.25	0.24		0.49	0.48	0.0576	0.06	0.337838	0.324324	0.337838	0.24	0.25	0.24	0.0810811
0.6	0.5	0.6	0.4	0.5	0.4	0.24	0.25	0.24		0.49	0.48	0.0576	0.06	0.337838	0.324324	0.337838	0.24	0.25	0.24	0.0810811
0.6	0.6	0.5	0.4	0.4	0.5	0.24	0.24	0.25		0.49	0.49	0.06	0.06	0.337838	0.337838	0.324324	0.24	0.24	0.25	0.0810811
0.4	0.5	0.5	0.6	0.5	0.5	0.24	0.25	0.25		0.5	0.49	0.06	0.0625	0.342466	0.328767	0.328767	0.24	0.25	0.25	0.0821918
0.6	0.5	0.5	0.4	0.5	0.5	0.24	0.25	0.25		0.5	0.49	0.06	0.0625	0.342466	0.328767	0.328767	0.24	0.25	0.25	0.0821918
0.5	0.4	0.5	0.5	0.6	0.5	0.25	0.24	0.25		0.49	0.5	0.0625	0.06	0.328767	0.342466	0.328767	0.25	0.24	0.25	0.0821918
0.5	0.5	0.4	0.5	0.5	0.6	0.25	0.25	0.24		0.49	0.49	0.06	0.06	0.328767	0.328767	0.342466	0.25	0.25	0.24	0.0821918
0.5	0.5	0.6	0.5	0.5	0.4	0.25	0.25	0.24		0.49	0.49	0.06	0.06	0.328767	0.328767	0.342466	0.25	0.25	0.24	0.0821918
0.5	0.6	0.5	0.5	0.4	0.5	0.25	0.24	0.25		0.49	0.5	0.0625	0.06	0.328767	0.342466	0.328767	0.25	0.24	0.25	0.0821918
0.5	0.5	0.5	0.5	0.5	0.5	0.25	0.25	0.25		0.5	0.5	0.0625	0.0625	0.333333	0.333333	0.333333	0.25	0.25	0.25	0.0833333
0	0	0	1	1	1	0	0	0		0	0	0	0	#DIV/0!	#DIV/0!	#DIV/0!	0	0	0	#DIV/0!
0	0	0.1	1	1	0.9	0	0	0.09		0.09	0.09	0	0	#DIV/0!	#DIV/0!	#DIV/0!	0	0	0.09	#DIV/0!
0	0	0.2	1	1	0.8	0	0	0.16		0.16	0.16	0	0	#DIV/0!	#DIV/0!	#DIV/0!	0	0	0.16	#DIV/0!
0	0	0.3	1	1	0.7	0	0	0.21		0.21	0.21	0	0	#DIV/0!	#DIV/0!	#DIV/0!	0	0	0.21	#DIV/0!
0	0	0.4	1	1	0.6	0	0	0.24		0.24	0.24	0	0	#DIV/0!	#DIV/0!	#DIV/0!	0	0	0.24	#DIV/0!
0	0	0.5	1	1	0.5	0	0	0.25		0.25	0.25	0	0	#DIV/0!	#DIV/0!	#DIV/0!	0	0	0.25	#DIV/0!
0	0	0.6	1	1	0.4	0	0	0.24		0.24	0.24	0	0	#DIV/0!	#DIV/0!	#DIV/0!	0	0	0.24	#DIV/0!
0	0	0.7	1	1	0.3	0	0	0.21		0.21	0.21	0	0	#DIV/0!	#DIV/0!	#DIV/0!	0	0	0.21	#DIV/0!
0	0	0.8	1	1	0.2	0	0	0.16		0.16	0.16	0	0	#DIV/0!	#DIV/0!	#DIV/0!	0	0	0.16	#DIV/0!
0	0	0.9	1	1	0.1	0	0	0.09		0.09	0.09	0	0	#DIV/0!	#DIV/0!	#DIV/0!	0	0	0.09	#DIV/0!
0	0	1	1	1	0	0	0	0		0	0	0	0	#DIV/0!	#DIV/0!	#DIV/0!	0	0	0	#DIV/0!
0	0.1	0	1	0.9	1	0	0.09	0		0.09	0	0	0	#DIV/0!	#DIV/0!	#DIV/0!	0	0.09	0	#DIV/0!
0	0.1	0.1	1	0.9	0.9	0	0.09	0.09		0.18	0.09	0	0.0081	1	#DIV/0!	#DIV/0!	0	0.09	0.09	#DIV/0!
0	0.1	0.2	1	0.9	0.8	0	0.09	0.16		0.25	0.16	0	0.0144	1	#DIV/0!	#DIV/0!	0	0.09	0.16	#DIV/0!
0	0.1	0.3	1	0.9	0.7	0	0.09	0.21		0.3	0.21	0	0.0189	1	#DIV/0!	#DIV/0!	0	0.09	0.21	#DIV/0!
0	0.1	0.4	1	0.9	0.6	0	0.09	0.24		0.33	0.24	0	0.0216	1	#DIV/0!	#DIV/0!	0	0.09	0.24	#DIV/0!
0	0.1	0.5	1	0.9	0.5	0	0.09	0.25		0.34	0.25	0	0.0225	1	#DIV/0!	#DIV/0!	0	0.09	0.25	#DIV/0!
0	0.1	0.6	1	0.9	0.4	0	0.09	0.24		0.33	0.24	0	0.0216	1	#DIV/0!	#DIV/0!	0	0.09	0.24	#DIV/0!
0	0.1	0.7	1	0.9	0.3	0	0.09	0.21		0.3	0.21	0	0.0189	1	#DIV/0!	#DIV/0!	0	0.09	0.21	#DIV/0!
0	0.1	0.8	1	0.9	0.2	0	0.09	0.16		0.25	0.16	0	0.0144	1	#DIV/0!	#DIV/0!	0	0.09	0.16	#DIV/0!
0	0.1	0.9	1	0.9	0.1	0	0.09	0.09		0.18	0.09	0	0.0081	1	#DIV/0!	#DIV/0!	0	0.09	0.09	#DIV/0!
0	0.1	1	1	0.9	0	0	0.09	0		0.09	0	0	0	#DIV/0!	#DIV/0!	#DIV/0!	0	0.09	0	#DIV/0!
0	0.2	0	1	0.8	1	0	0.16	0		0.16	0	0	0	#DIV/0!	#DIV/0!	#DIV/0!	0	0.16	0	#DIV/0!
0	0.2	0.1	1	0.8	0.9	0	0.16	0.09		0.25	0.09	0	0.0144	1	#DIV/0!	#DIV/0!	0	0.16	0.09	#DIV/0!
0	0.2	0.2	1	0.8	0.8	0	0.16	0.16		0.32	0.16	0	0.0256	1	#DIV/0!	#DIV/0!	0	0.16	0.16	#DIV/0!
0	0.2	0.3	1	0.8	0.7	0	0.16	0.21		0.37	0.21	0	0.0336	1	#DIV/0!	#DIV/0!	0	0.16	0.21	#DIV/0!
0	0.2	0.4	1	0.8	0.6	0	0.16	0.24		0.4	0.24	0	0.0384	1	#DIV/0!	#DIV/0!	0	0.16	0.24	#DIV/0!
0	0.2	0.5	1	0.8	0.5	0	0.16	0.25		0.41	0.25	0	0.04	1	#DIV/0!	#DIV/0!	0	0.16	0.25	#DIV/0!
0	0.2	0.6	1	0.8	0.4	0	0.16	0.24		0.4	0.24	0	0.0384	1	#DIV/0!	#DIV/0!	0	0.16	0.24	#DIV/0!
0	0.2	0.7	1	0.8	0.3	0	0.16	0.21		0.37	0.21	0	0.0336	1	#DIV/0!	#DIV/0!	0	0.16	0.21	#DIV/0!
0	0.2	0.8	1	0.8	0.2	0	0.16	0.16		0.32	0.16	0	0.0256	1	#DIV/0!	#DIV/0!	0	0.16	0.16	#DIV/0!
0	0.2	0.9	1	0.8	0.1	0	0.16	0.09		0.25	0.09	0	0.0144	1	#DIV/0!	#DIV/0!	0	0.16	0.09	#DIV/0!
0	0.2	1	1	0.8	0	0	0.16	0		0.16	0	0	0	#DIV/0!	#DIV/0!	#DIV/0!	0	0.16	0	#DIV/0!
0	0.3	0	1	0.7	1	0	0.21	0		0.21	0	0	0	#DIV/0!	#DIV/0!	#DIV/0!	0	0.21	0	#DIV/0!
0	0.3	0.1	1	0.7	0.9	0	0.21	0.09		0.3	0.09	0	0.0189	1	#DIV/0!	#DIV/0!	0	0.21	0.09	#DIV/0!
0	0.3	0.2	1	0.7	0.8	0	0.21	0.16		0.37	0.16	0	0.0336	1	#DIV/0!	#DIV/0!	0	0.21	0.16	#DIV/0!
0	0.3	0.3	1	0.7	0.7	0	0.21	0.21		0.42	0.21	0	0.0441	1	#DIV/0!	#DIV/0!	0	0.21	0.21	#DIV/0!
0	0.3	0.4	1	0.7	0.6	0	0.21	0.24		0.45	0.24	0	0.0504	1	#DIV/0!	#DIV/0!	0	0.21	0.24	#DIV/0!
0	0.3	0.5	1	0.7	0.5	0	0.21	0.25		0.46	0.25	0	0.0525	1	#DIV/0!	#DIV/0!	0	0.21	0.25	#DIV/0!
0	0.3	0.6	1	0.7	0.4	0	0.21	0.24		0.45	0.24	0	0.0504	1	#DIV/0!	#DIV/0!	0	0.21	0.24	#DIV/0!
0	0.3	0.7	1	0.7	0.3	0	0.21	0.21		0.42	0.21	0	0.0441	1	#DIV/0!	#DIV/0!	0	0.21	0.21	#DIV/0!
0	0.3	0.8	1	0.7	0.2	0	0.21	0.16		0.37	0.16	0	0.0336	1	#DIV/0!	#DIV/0!	0	0.21	0.16	#DIV/0!
0	0.3	0.9	1	0.7	0.1	0	0.21	0.09		0.3	0.09	0	0.0189	1	#DIV/0!	#DIV/0!	0	0.21	0.09	#DIV/0!
0	0.3	1	1	0.7	0	0	0.21	0		0.21	0	0	0	#DIV/0!	#DIV/0!	#DIV/0!	0	0.21	0	#DIV/0!
0	0.4	0	1	0.6	1	0	0.24	0		0.24	0	0	0	#DIV/0!	#DIV/0!	#DIV/0!	0	0.24	0	#DIV/0!
0	0.4	0.1	1	0.6	0.9	0	0.24	0.09		0.33	0.09	0	0.0216	1	#DIV/0!	#DIV/0!	0	0.24	0.09	#DIV/0!
0	0.4	0.2	1	0.6	0.8	0	0.24	0.16		0.4	0.16	0	0.0384	1	#DIV/0!	#DIV/0!	0	0.24	0.16	#DIV/0!
0	0.4	0.3	1	0.6	0.7	0	0.24	0.21		0.45	0.21	0	0.0504	1	#DIV/0!	#DIV/0!	0	0.24	0.21	#DIV/0!
0	0.4	0.4	1	0.6	0.6	0	0.24	0.24		0.48	0.24	0	0.0576	1	#DIV/0!	#DIV/0!	0	0.24	0.24	#DIV/0!
0	0.4	0.5	1	0.6	0.5	0	0.24	0.25		0.49	0.25	0	0.06	1	#DIV/0!	#DIV/0!	0	0.24	0.25	#DIV/0!
0	0.4	0.6	1	0.6	0.4	0	0.24	0.24		0.48	0.24	0	0.0576	1	#DIV/0!	#DIV/0!	0	0.24	0.24	#DIV/0!
0	0.4	0.7	1	0.6	0.3	0	0.24	0.21		0.45	0.21	0	0.0504	1	#DIV/0!	#DIV/0!	0	0.24	0.21	#DIV/0!
0	0.4	0.8	1	0.6	0.2	0	0.24	0.16		0.4	0.16	0	0.0384	1	#DIV/0!	#DIV/0!	0	0.24	0.16	#DIV/0!
0	0.4	0.9	1	0.6	0.1	0	0.24	0.09		0.33	0.09	0	0.0216	1	#DIV/0!	#DIV/0!	0	0.24	0.09	#DIV/0!
0	0.4	1	1	0.6	0	0	0.24	0		0.24	0	0	0	#DIV/0!	#DIV/0!	#DIV/0!	0	0.24	0	#DIV/0!
0	0.5	0	1	0.5	1	0	0.25	0		0.25	0	0	0	#DIV/0!	#DIV/0!	#DIV/0!	0	0.25	0	#DIV/0!
0	0.5	0.1	1	0.5	0.9	0	0.25	0.09		0.34	0.09	0	0.0225	1	#DIV/0!	#DIV/0!	0	0.25	0.09	#DIV/0!
0	0.5	0.2	1	0.5	0.8	0	0.25	0.16		0.41	0.16	0	0.04	1	#DIV/0!	#DIV/0!	0	0.25	0.16	#DIV/0!
0	0.5	0.3	1	0.5	0.7	0	0.25	0.21		0.46	0.21	0	0.0525	1	#DIV/0!	#DIV/0!	0	0.25	0.21	#DIV/0!
0	0.5	0.4	1	0.5	0.6	0	0.25	0.24		0.49	0.24	0	0.06	1	#DIV/0!	#DIV/0!	0	0.25	0.24	#DIV/0!
0	0.5	0.5	1	0.5	0.5	0	0.25	0.25		0.5	0.25	0	0.0625	1	#DIV/0!	#DIV/0!	0	0.25	0.25	#DIV/0!
0	0.5	0.6	1	0.5	0.4	0	0.25	0.24		0.49	0.24	0	0.06	1	#DIV/0!	#DIV/0!	0	0.25	0.24	#DIV/0!
0	0.5	0.7	1	0.5	0.3	0	0.25	0.21		0.46	0.21	0	0.0525	1	#DIV/0!	#DIV/0!	0	0.25	0.21	#DIV/0!
0	0.5	0.8	1	0.5	0.2	0	0.25	0.16		0.41	0.16	0	0.04	1	#DIV/0!	#DIV/0!	0	0.25	0.16	#DIV/0!
0	0.5	0.9	1	0.5	0.1	0	0.25	0.09		0.34	0.09	0	0.0225	1	#DIV/0!	#DIV/0!	0	0.25	0.09	#DIV/0!
0	0.5	1	1	0.5	0	0	0.25	0		0.25	0	0	0	#DIV/0!	#DIV/0!	#DIV/0!	0	0.25	0	#DIV/0!
0	0.6	0	1	0.4	1	0	0.24	0		0.24	0	0	0	#DIV/0!	#DIV/0!	#DIV/0!	0	0.24	0	#DIV/0!
0	0.6	0.1	1	0.4	0.9	0	0.24	0.09		0.33	0.09	0	0.0216	1	#DIV/0!	#DIV/0!	0	0.24	0.09	#DIV/0!
0	0.6	0.2	1	0.4	0.8	0	0.24	0.16		0.4	0.16	0	0.0384	1	#DIV/0!	#DIV/0!	0	0.24	0.16	#DIV/0!
0	0.6	0.3	1	0.4	0.7	0	0.24	0.21		0.45	0.21	0	0.0504	1	#DIV/0!	#DIV/0!	0	0.24	0.21	#DIV/0!
0	0.6	0.4	1	0.4	0.6	0	0.24	0.24		0.48	0.24	0	0.0576	1	#DIV/0!	#DIV/0!	0	0.24	0.24	#DIV/0!
0	0.6	0.5	1	0.4	0.5	0	0.24	0.25		0.49	0.25	0	0.06	1	#DIV/0!	#DIV/0!	0	0.24	0.25	#DIV/0!
0	0.6	0.6	1	0.4	0.4	0	0.24	0.24		0.48	0.24	0	0.0576	1	#DIV/0!	#DIV/0!	0	0.24	0.24	#DIV/0!
0	0.6	0.7	1	0.4	0.3	0	0.24	0.21		0.45	0.21	0	0.0504	1	#DIV/0!	#DIV/0!	0	0.24	0.21	#DIV/0!
0	0.6	0.8	1	0.4	0.2	0	0.24	0.16		0.4	0.16	0	0.0384	1	#DIV/0!	#DIV/0!	0	0.24	0.16	#DIV/0!
0	0.6	0.9	1	0.4	0.1	0	0.24	0.09		0.33	0.09	0	0.0216	1	#DIV/0!	#DIV/0!	0	0.24	0.09	#DIV/0!
0	0.6	1	1	0.4	0	0	0.24	0		0.24	0	0	0	#DIV/0!	#DIV/0!	#DIV/0!	0	0.24	0	#DIV/0!
0	0.7	0	1	0.3	1	0	0.21	0		0.21	0	0	0	#DIV/0!	#DIV/0!	#DIV/0!	0	0.21	0	#DIV/0!
0	0.7	0.1	1	0.3	0.9	0	0.21	0.09		0.3	0.09	0	0.0189	1	#DIV/0!	#DIV/0!	0	0.21	0.09	#DIV/0!
0	0.7	0.2	1	0.3	0.8	0	0.21	0.16		0.37	0.16	0	0.0336	1	#DIV/0!	#DIV/0!	0	0.21	0.16	#DIV/0!
0	0.7	0.3	1	0.3	0.7	0	0.21	0.21		0.42	0.21	0	0.0441	1	#DIV/0!	#DIV/0!	0	0.21	0.21	#DIV/0!
0	0.7	0.4	1	0.3	0.6	0	0.21	0.24		0.45	0.24	0	0.0504	1	#DIV/0!	#DIV/0!	0	0.21	0.24	#DIV/0!
0	0.7	0.5	1	0.3	0.5	0	0.21	0.25		0.46	0.25	0	0.0525	1	#DIV/0!	#DIV/0!	0	0.21	0.25	#DIV/0!
0	0.7	0.6	1	0.3	0.4	0	0.21	0.24		0.45	0.24	0	0.0504	1	#DIV/0!	#DIV/0!	0	0.21	0.24	#DIV/0!
0	0.7	0.7	1	0.3	0.3	0	0.21	0.21		0.42	0.21	0	0.0441	1	#DIV/0!	#DIV/0!	0	0.21	0.21	#DIV/0!
0	0.7	0.8	1	0.3	0.2	0	0.21	0.16		0.37	0.16	0	0.0336	1	#DIV/0!	#DIV/0!	0	0.21	0.16	#DIV/0!
0	0.7	0.9	1	0.3	0.1	0	0.21	0.09		0.3	0.09	0	0.0189	1	#DIV/0!	#DIV/0!	0	0.21	0.09	#DIV/0!
0	0.7	1	1	0.3	0	0	0.21	0		0.21	0	0	0	#DIV/0!	#DIV/0!	#DIV/0!	0	0.21	0	#DIV/0!
0	0.8	0	1	0.2	1	0	0.16	0		0.16	0	0	0	#DIV/0!	#DIV/0!	#DIV/0!	0	0.16	0	#DIV/0!
0	0.8	0.1	1	0.2	0.9	0	0.16	0.09		0.25	0.09	0	0.0144	1	#DIV/0!	#DIV/0!	0	0.16	0.09	#DIV/0!
0	0.8	0.2	1	0.2	0.8	0	0.16	0.16		0.32	0.16	0	0.0256	1	#DIV/0!	#DIV/0!	0	0.16	0.16	#DIV/0!
0	0.8	0.3	1	0.2	0.7	0	0.16	0.21		0.37	0.21	0	0.0336	1	#DIV/0!	#DIV/0!	0	0.16	0.21	#DIV/0!
0	0.8	0.4	1	0.2	0.6	0	0.16	0.24		0.4	0.24	0	0.0384	1	#DIV/0!	#DIV/0!	0	0.16	0.24	#DIV/0!
0	0.8	0.5	1	0.2	0.5	0	0.16	0.25		0.41	0.25	0	0.04	1	#DIV/0!	#DIV/0!	0	0.16	0.25	#DIV/0!
0	0.8	0.6	1	0.2	0.4	0	0.16	0.24		0.4	0.24	0	0.0384	1	#DIV/0!	#DIV/0!	0	0.16	0.24	#DIV/0!
0	0.8	0.7	1	0.2	0.3	0	0.16	0.21		0.37	0.21	0	0.0336	1	#DIV/0!	#DIV/0!	0	0.16	0.21	#DIV/0!
0	0.8	0.8	1	0.2	0.2	0	0.16	0.16		0.32	0.16	0	0.0256	1	#DIV/0!	#DIV/0!	0	0.16	0.16	#DIV/0!
0	0.8	0.9	1	0.2	0.1	0	0.16	0.09		0.25	0.09	0	0.0144	1	#DIV/0!	#DIV/0!	0	0.16	0.09	#DIV/0!
0	0.8	1	1	0.2	0	0	0.16	0		0.16	0	0	0	#DIV/0!	#DIV/0!	#DIV/0!	0	0.16	0	#DIV/0!
0	0.9	0	1	0.1	1	0	0.09	0		0.09	0	0	0	#DIV/0!	#DIV/0!	#DIV/0!	0	0.09	0	#DIV/0!
0	0.9	0.1	1	0.1	0.9	0	0.09	0.09		0.18	0.09	0	0.0081	1	#DIV/0!	#DIV/0!	0	0.09	0.09	#DIV/0!
0	0.9	0.2	1	0.1	0.8	0	0.09	0.16		0.25	0.16	0	0.0144	1	#DIV/0!	#DIV/0!	0	0.09	0.16	#DIV/0!
0	0.9	0.3	1	0.1	0.7	0	0.09	0.21		0.3	0.21	0	0.0189	1	#DIV/0!	#DIV/0!	0	0.09	0.21	#DIV/0!
0	0.9	0.4	1	0.1	0.6	0	0.09	0.24		0.33	0.24	0	0.0216	1	#DIV/0!	#DIV/0!	0	0.09	0.24	#DIV/0!
0	0.9	0.5	1	0.1	0.5	0	0.09	0.25		0.34	0.25	0	0.0225	1	#DIV/0!	#DIV/0!	0	0.09	0.25	#DIV/0!
0	0.9	0.6	1	0.1	0.4	0	0.09	0.24		0.33	0.24	0	0.0216	1	#DIV/0!	#DIV/0!	0	0.09	0.24	#DIV/0!
0	0.9	0.7	1	0.1	0.3	0	0.09	0.21		0.3	0.21	0	0.0189	1	#DIV/0!	#DIV/0!	0	0.09	0.21	#DIV/0!
0	0.9	0.8	1	0.1	0.2	0	0.09	0.16		0.25	0.16	0	0.0144	1	#DIV/0!	#DIV/0!	0	0.09	0.16	#DIV/0!
0	0.9	0.9	1	0.1	0.1	0	0.09	0.09		0.18	0.09	0	0.0081	1	#DIV/0!	#DIV/0!	0	0.09	0.09	#DIV/0!
0	0.9	1	1	0.1	0	0	0.09	0		0.09	0	0	0	#DIV/0!	#DIV/0!	#DIV/0!	0	0.09	0	#DIV/0!
0	1	0	1	0	1	0	0	0		0	0	0	0	#DIV/0!	#DIV/0!	#DIV/0!	0	0	0	#DIV/0!
0	1	0.1	1	0	0.9	0	0	0.09		0.09	0.09	0	0	#DIV/0!	#DIV/0!	#DIV/0!	0	0	0.09	#DIV/0!
0	1	0.2	1	0	0.8	0	0	0.16		0.16	0.16	0	0	#DIV/0!	#DIV/0!	#DIV/0!	0	0	0.16	#DIV/0!
0	1	0.3	1	0	0.7	0	0	0.21		0.21	0.21	0	0	#DIV/0!	#DIV/0!	#DIV/0!	0	0	0.21	#DIV/0!
0	1	0.4	1	0	0.6	0	0	0.24		0.24	0.24	0	0	#DIV/0!	#DIV/0!	#DIV/0!	0	0	0.24	#DIV/0!
0	1	0.5	1	0	0.5	0	0	0.25		0.25	0.25	0	0	#DIV/0!	#DIV/0!	#DIV/0!	0	0	0.25	#DIV/0!
0	1	0.6	1	0	0.4	0	0	0.24		0.24	0.24	0	0	#DIV/0!	#DIV/0!	#DIV/0!	0	0	0.24	#DIV/0!
0	1	0.7	1	0	0.3	0	0	0.21		0.21	0.21	0	0	#DIV/0!	#DIV/0!	#DIV/0!	0	0	0.21	#DIV/0!
0	1	0.8	1	0	0.2	0	0	0.16		0.16	0.16	0	0	#DIV/0!	#DIV/0!	#DIV/0!	0	0	0.16	#DIV/0!
0	1	0.9	1	0	0.1	0	0	0.09		0.09	0.09	0	0	#DIV/0!	#DIV/0!	#DIV/0!	0	0	0.09	#DIV/0!
0	1	1	1	0	0	0	0	0		0	0	0	0	#DIV/0!	#DIV/0!	#DIV/0!	0	0	0	#DIV/0!
0.1	0	0	0.9	1	1	0.09	0	0		0	0.09	0	0	#DIV/0!	#DIV/0!	#DIV/0!	0.09	0	0	#DIV/0!
0.1	0	0.1	0.9	1	0.9	0.09	0	0.09		0.09	0.18	0.0081	0	#DIV/0!	1	#DIV/0!	0.09	0	0.09	#DIV/0!
0.1	0	0.2	0.9	1	0.8	0.09	0	0.16		0.16	0.25	0.0144	0	#DIV/0!	1	#DIV/0!	0.09	0	0.16	#DIV/0!
0.1	0	0.3	0.9	1	0.7	0.09	0	0.21		0.21	0.3	0.0189	0	#DIV/0!	1	#DIV/0!	0.09	0	0.21	#DIV/0!
0.1	0	0.4	0.9	1	0.6	0.09	0	0.24		0.24	0.33	0.0216	0	#DIV/0!	1	#DIV/0!	0.09	0	0.24	#DIV/0!
0.1	0	0.5	0.9	1	0.5	0.09	0	0.25		0.25	0.34	0.0225	0	#DIV/0!	1	#DIV/0!	0.09	0	0.25	#DIV/0!
0.1	0	0.6	0.9	1	0.4	0.09	0	0.24		0.24	0.33	0.0216	0	#DIV/0!	1	#DIV/0!	0.09	0	0.24	#DIV/0!
0.1	0	0.7	0.9	1	0.3	0.09	0	0.21		0.21	0.3	0.0189	0	#DIV/0!	1	#DIV/0!	0.09	0	0.21	#DIV/0!
0.1	0	0.8	0.9	1	0.2	0.09	0	0.16		0.16	0.25	0.0144	0	#DIV/0!	1	#DIV/0!	0.09	0	0.16	#DIV/0!
0.1	0	0.9	0.9	1	0.1	0.09	0	0.09		0.09	0.18	0.0081	0	#DIV/0!	1	#DIV/0!	0.09	0	0.09	#DIV/0!
0.1	0	1	0.9	1	0	0.09	0	0		0	0.09	0	0	#DIV/0!	#DIV/0!	#DIV/0!	0.09	0	0	#DIV/0!
0.1	0.1	0	0.9	0.9	1	0.09	0.09	0		0.09	0.09	0	0	#DIV/0!	#DIV/0!	#DIV/0!	0.09	0.09	0	#DIV/0!
0.1	0.1	1	0.9	0.9	0	0.09	0.09	0		0.09	0.09	0	0	#DIV/0!	#DIV/0!	#DIV/0!	0.09	0.09	0	#DIV/0!
0.1	0.2	0	0.9	0.8	1	0.09	0.16	0		0.16	0.09	0	0	#DIV/0!	#DIV/0!	#DIV/0!	0.09	0.16	0	#DIV/0!
0.1	0.2	1	0.9	0.8	0	0.09	0.16	0		0.16	0.09	0	0	#DIV/0!	#DIV/0!	#DIV/0!	0.09	0.16	0	#DIV/0!
0.1	0.3	0	0.9	0.7	1	0.09	0.21	0		0.21	0.09	0	0	#DIV/0!	#DIV/0!	#DIV/0!	0.09	0.21	0	#DIV/0!
0.1	0.3	1	0.9	0.7	0	0.09	0.21	0		0.21	0.09	0	0	#DIV/0!	#DIV/0!	#DIV/0!	0.09	0.21	0	#DIV/0!
0.1	0.4	0	0.9	0.6	1	0.09	0.24	0		0.24	0.09	0	0	#DIV/0!	#DIV/0!	#DIV/0!	0.09	0.24	0	#DIV/0!
0.1	0.4	1	0.9	0.6	0	0.09	0.24	0		0.24	0.09	0	0	#DIV/0!	#DIV/0!	#DIV/0!	0.09	0.24	0	#DIV/0!
0.1	0.5	0	0.9	0.5	1	0.09	0.25	0		0.25	0.09	0	0	#DIV/0!	#DIV/0!	#DIV/0!	0.09	0.25	0	#DIV/0!
0.1	0.5	1	0.9	0.5	0	0.09	0.25	0		0.25	0.09	0	0	#DIV/0!	#DIV/0!	#DIV/0!	0.09	0.25	0	#DIV/0!
0.1	0.6	0	0.9	0.4	1	0.09	0.24	0		0.24	0.09	0	0	#DIV/0!	#DIV/0!	#DIV/0!	0.09	0.24	0	#DIV/0!
0.1	0.6	1	0.9	0.4	0	0.09	0.24	0		0.24	0.09	0	0	#DIV/0!	#DIV/0!	#DIV/0!	0.09	0.24	0	#DIV/0!
0.1	0.7	0	0.9	0.3	1	0.09	0.21	0		0.21	0.09	0	0	#DIV/0!	#DIV/0!	#DIV/0!	0.09	0.21	0	#DIV/0!
0.1	0.7	1	0.9	0.3	0	0.09	0.21	0		0.21	0.09	0	0	#DIV/0!	#DIV/0!	#DIV/0!	0.09	0.21	0	#DIV/0!
0.1	0.8	0	0.9	0.2	1	0.09	0.16	0		0.16	0.09	0	0	#DIV/0!	#DIV/0!	#DIV/0!	0.09	0.16	0	#DIV/0!
0.1	0.8	1	0.9	0.2	0	0.09	0.16	0		0.16	0.09	0	0	#DIV/0!	#DIV/0!	#DIV/0!	0.09	0.16	0	#DIV/0!
0.1	0.9	0	0.9	0.1	1	0.09	0.09	0		0.09	0.09	0	0	#DIV/0!	#DIV/0!	#DIV/0!	0.09	0.09	0	#DIV/0!
0.1	0.9	1	0.9	0.1	0	0.09	0.09	0		0.09	0.09	0	0	#DIV/0!	#DIV/0!	#DIV/0!	0.09	0.09	0	#DIV/0!
0.1	1	0	0.9	0	1	0.09	0	0		0	0.09	0	0	#DIV/0!	#DIV/0!	#DIV/0!	0.09	0	0	#DIV/0!
0.1	1	0.1	0.9	0	0.9	0.09	0	0.09		0.09	0.18	0.0081	0	#DIV/0!	1	#DIV/0!	0.09	0	0.09	#DIV/0!
0.1	1	0.2	0.9	0	0.8	0.09	0	0.16		0.16	0.25	0.0144	0	#DIV/0!	1	#DIV/0!	0.09	0	0.16	#DIV/0!
0.1	1	0.3	0.9	0	0.7	0.09	0	0.21		0.21	0.3	0.0189	0	#DIV/0!	1	#DIV/0!	0.09	0	0.21	#DIV/0!
0.1	1	0.4	0.9	0	0.6	0.09	0	0.24		0.24	0.33	0.0216	0	#DIV/0!	1	#DIV/0!	0.09	0	0.24	#DIV/0!
0.1	1	0.5	0.9	0	0.5	0.09	0	0.25		0.25	0.34	0.0225	0	#DIV/0!	1	#DIV/0!	0.09	0	0.25	#DIV/0!
0.1	1	0.6	0.9	0	0.4	0.09	0	0.24		0.24	0.33	0.0216	0	#DIV/0!	1	#DIV/0!	0.09	0	0.24	#DIV/0!
0.1	1	0.7	0.9	0	0.3	0.09	0	0.21		0.21	0.3	0.0189	0	#DIV/0!	1	#DIV/0!	0.09	0	0.21	#DIV/0!
0.1	1	0.8	0.9	0	0.2	0.09	0	0.16		0.16	0.25	0.0144	0	#DIV/0!	1	#DIV/0!	0.09	0	0.16	#DIV/0!
0.1	1	0.9	0.9	0	0.1	0.09	0	0.09		0.09	0.18	0.0081	0	#DIV/0!	1	#DIV/0!	0.09	0	0.09	#DIV/0!
0.1	1	1	0.9	0	0	0.09	0	0		0	0.09	0	0	#DIV/0!	#DIV/0!	#DIV/0!	0.09	0	0	#DIV/0!
0.2	0	0	0.8	1	1	0.16	0	0		0	0.16	0	0	#DIV/0!	#DIV/0!	#DIV/0!	0.16	0	0	#DIV/0!
0.2	0	0.1	0.8	1	0.9	0.16	0	0.09		0.09	0.25	0.0144	0	#DIV/0!	1	#DIV/0!	0.16	0	0.09	#DIV/0!
0.2	0	0.2	0.8	1	0.8	0.16	0	0.16		0.16	0.32	0.0256	0	#DIV/0!	1	#DIV/0!	0.16	0	0.16	#DIV/0!
0.2	0	0.3	0.8	1	0.7	0.16	0	0.21		0.21	0.37	0.0336	0	#DIV/0!	1	#DIV/0!	0.16	0	0.21	#DIV/0!
0.2	0	0.4	0.8	1	0.6	0.16	0	0.24		0.24	0.4	0.0384	0	#DIV/0!	1	#DIV/0!	0.16	0	0.24	#DIV/0!
0.2	0	0.5	0.8	1	0.5	0.16	0	0.25		0.25	0.41	0.04	0	#DIV/0!	1	#DIV/0!	0.16	0	0.25	#DIV/0!
0.2	0	0.6	0.8	1	0.4	0.16	0	0.24		0.24	0.4	0.0384	0	#DIV/0!	1	#DIV/0!	0.16	0	0.24	#DIV/0!
0.2	0	0.7	0.8	1	0.3	0.16	0	0.21		0.21	0.37	0.0336	0	#DIV/0!	1	#DIV/0!	0.16	0	0.21	#DIV/0!
0.2	0	0.8	0.8	1	0.2	0.16	0	0.16		0.16	0.32	0.0256	0	#DIV/0!	1	#DIV/0!	0.16	0	0.16	#DIV/0!
0.2	0	0.9	0.8	1	0.1	0.16	0	0.09		0.09	0.25	0.0144	0	#DIV/0!	1	#DIV/0!	0.16	0	0.09	#DIV/0!
0.2	0	1	0.8	1	0	0.16	0	0		0	0.16	0	0	#DIV/0!	#DIV/0!	#DIV/0!	0.16	0	0	#DIV/0!
0.2	0.1	0	0.8	0.9	1	0.16	0.09	0		0.09	0.16	0	0	#DIV/0!	#DIV/0!	#DIV/0!	0.16	0.09	0	#DIV/0!
0.2	0.1	1	0.8	0.9	0	0.16	0.09	0		0.09	0.16	0	0	#DIV/0!	#DIV/0!	#DIV/0!	0.16	0.09	0	#DIV/0!
0.2	0.2	0	0.8	0.8	1	0.16	0.16	0		0.16	0.16	0	0	#DIV/0!	#DIV/0!	#DIV/0!	0.16	0.16	0	#DIV/0!
0.2	0.2	1	0.8	0.8	0	0.16	0.16	0		0.16	0.16	0	0	#DIV/0!	#DIV/0!	#DIV/0!	0.16	0.16	0	#DIV/0!
0.2	0.3	0	0.8	0.7	1	0.16	0.21	0		0.21	0.16	0	0	#DIV/0!	#DIV/0!	#DIV/0!	0.16	0.21	0	#DIV/0!
0.2	0.3	1	0.8	0.7	0	0.16	0.21	0		0.21	0.16	0	0	#DIV/0!	#DIV/0!	#DIV/0!	0.16	0.21	0	#DIV/0!
0.2	0.4	0	0.8	0.6	1	0.16	0.24	0		0.24	0.16	0	0	#DIV/0!	#DIV/0!	#DIV/0!	0.16	0.24	0	#DIV/0!
0.2	0.4	1	0.8	0.6	0	0.16	0.24	0		0.24	0.16	0	0	#DIV/0!	#DIV/0!	#DIV/0!	0.16	0.24	0	#DIV/0!
0.2	0.5	0	0.8	0.5	1	0.16	0.25	0		0.25	0.16	0	0	#DIV/0!	#DIV/0!	#DIV/0!	0.16	0.25	0	#DIV/0!
0.2	0.5	1	0.8	0.5	0	0.16	0.25	0		0.25	0.16	0	0	#DIV/0!	#DIV/0!	#DIV/0!	0.16	0.25	0	#DIV/0!
0.2	0.6	0	0.8	0.4	1	0.16	0.24	0		0.24	0.16	0	0	#DIV/0!	#DIV/0!	#DIV/0!	0.16	0.24	0	#DIV/0!
0.2	0.6	1	0.8	0.4	0	0.16	0.24	0		0.24	0.16	0	0	#DIV/0!	#DIV/0!	#DIV/0!	0.16	0.24	0	#DIV/0!
0.2	0.7	0	0.8	0.3	1	0.16	0.21	0		0.21	0.16	0	0	#DIV/0!	#DIV/0!	#DIV/0!	0.16	0.21	0	#DIV/0!
0.2	0.7	1	0.8	0.3	0	0.16	0.21	0		0.21	0.16	0	0	#DIV/0!	#DIV/0!	#DIV/0!	0.16	0.21	0	#DIV/0!
0.2	0.8	0	0.8	0.2	1	0.16	0.16	0		0.16	0.16	0	0	#DIV/0!	#DIV/0!	#DIV/0!	0.16	0.16	0	#DIV/0!
0.2	0.8	1	0.8	0.2	0	0.16	0.16	0		0.16	0.16	0	0	#DIV/0!	#DIV/0!	#DIV/0!	0.16	0.16	0	#DIV/0!
0.2	0.9	0	0.8	0.1	1	0.16	0.09	0		0.09	0.16	0	0	#DIV/0!	#DIV/0!	#DIV/0!	0.16	0.09	0	#DIV/0!
0.2	0.9	1	0.8	0.1	0	0.16	0.09	0		0.09	0.16	0	0	#DIV/0!	#DIV/0!	#DIV/0!	0.16	0.09	0	#DIV/0!
0.2	1	0	0.8	0	1	0.16	0	0		0	0.16	0	0	#DIV/0!	#DIV/0!	#DIV/0!	0.16	0	0	#DIV/0!
0.2	1	0.1	0.8	0	0.9	0.16	0	0.09		0.09	0.25	0.0144	0	#DIV/0!	1	#DIV/0!	0.16	0	0.09	#DIV/0!
0.2	1	0.2	0.8	0	0.8	0.16	0	0.16		0.16	0.32	0.0256	0	#DIV/0!	1	#DIV/0!	0.16	0	0.16	#DIV/0!
0.2	1	0.3	0.8	0	0.7	0.16	0	0.21		0.21	0.37	0.0336	0	#DIV/0!	1	#DIV/0!	0.16	0	0.21	#DIV/0!
0.2	1	0.4	0.8	0	0.6	0.16	0	0.24		0.24	0.4	0.0384	0	#DIV/0!	1	#DIV/0!	0.16	0	0.24	#DIV/0!
0.2	1	0.5	0.8	0	0.5	0.16	0	0.25		0.25	0.41	0.04	0	#DIV/0!	1	#DIV/0!	0.16	0	0.25	#DIV/0!
0.2	1	0.6	0.8	0	0.4	0.16	0	0.24		0.24	0.4	0.0384	0	#DIV/0!	1	#DIV/0!	0.16	0	0.24	#DIV/0!
0.2	1	0.7	0.8	0	0.3	0.16	0	0.21		0.21	0.37	0.0336	0	#DIV/0!	1	#DIV/0!	0.16	0	0.21	#DIV/0!
0.2	1	0.8	0.8	0	0.2	0.16	0	0.16		0.16	0.32	0.0256	0	#DIV/0!	1	#DIV/0!	0.16	0	0.16	#DIV/0!
0.2	1	0.9	0.8	0	0.1	0.16	0	0.09		0.09	0.25	0.0144	0	#DIV/0!	1	#DIV/0!	0.16	0	0.09	#DIV/0!
0.2	1	1	0.8	0	0	0.16	0	0		0	0.16	0	0	#DIV/0!	#DIV/0!	#DIV/0!	0.16	0	0	#DIV/0!
0.3	0	0	0.7	1	1	0.21	0	0		0	0.21	0	0	#DIV/0!	#DIV/0!	#DIV/0!	0.21	0	0	#DIV/0!
0.3	0	0.1	0.7	1	0.9	0.21	0	0.09		0.09	0.3	0.0189	0	#DIV/0!	1	#DIV/0!	0.21	0	0.09	#DIV/0!
0.3	0	0.2	0.7	1	0.8	0.21	0	0.16		0.16	0.37	0.0336	0	#DIV/0!	1	#DIV/0!	0.21	0	0.16	#DIV/0!
0.3	0	0.3	0.7	1	0.7	0.21	0	0.21		0.21	0.42	0.0441	0	#DIV/0!	1	#DIV/0!	0.21	0	0.21	#DIV/0!
0.3	0	0.4	0.7	1	0.6	0.21	0	0.24		0.24	0.45	0.0504	0	#DIV/0!	1	#DIV/0!	0.21	0	0.24	#DIV/0!
0.3	0	0.5	0.7	1	0.5	0.21	0	0.25		0.25	0.46	0.0525	0	#DIV/0!	1	#DIV/0!	0.21	0	0.25	#DIV/0!
0.3	0	0.6	0.7	1	0.4	0.21	0	0.24		0.24	0.45	0.0504	0	#DIV/0!	1	#DIV/0!	0.21	0	0.24	#DIV/0!
0.3	0	0.7	0.7	1	0.3	0.21	0	0.21		0.21	0.42	0.0441	0	#DIV/0!	1	#DIV/0!	0.21	0	0.21	#DIV/0!
0.3	0	0.8	0.7	1	0.2	0.21	0	0.16		0.16	0.37	0.0336	0	#DIV/0!	1	#DIV/0!	0.21	0	0.16	#DIV/0!
0.3	0	0.9	0.7	1	0.1	0.21	0	0.09		0.09	0.3	0.0189	0	#DIV/0!	1	#DIV/0!	0.21	0	0.09	#DIV/0!
0.3	0	1	0.7	1	0	0.21	0	0		0	0.21	0	0	#DIV/0!	#DIV/0!	#DIV/0!	0.21	0	0	#DIV/0!
0.3	0.1	0	0.7	0.9	1	0.21	0.09	0		0.09	0.21	0	0	#DIV/0!	#DIV/0!	#DIV/0!	0.21	0.09	0	#DIV/0!
0.3	0.1	1	0.7	0.9	0	0.21	0.09	0		0.09	0.21	0	0	#DIV/0!	#DIV/0!	#DIV/0!	0.21	0.09	0	#DIV/0!
0.3	0.2	0	0.7	0.8	1	0.21	0.16	0		0.16	0.21	0	0	#DIV/0!	#DIV/0!	#DIV/0!	0.21	0.16	0	#DIV/0!
0.3	0.2	1	0.7	0.8	0	0.21	0.16	0		0.16	0.21	0	0	#DIV/0!	#DIV/0!	#DIV/0!	0.21	0.16	0	#DIV/0!
0.3	0.3	0	0.7	0.7	1	0.21	0.21	0		0.21	0.21	0	0	#DIV/0!	#DIV/0!	#DIV/0!	0.21	0.21	0	#DIV/0!
0.3	0.3	1	0.7	0.7	0	0.21	0.21	0		0.21	0.21	0	0	#DIV/0!	#DIV/0!	#DIV/0!	0.21	0.21	0	#DIV/0!
0.3	0.4	0	0.7	0.6	1	0.21	0.24	0		0.24	0.21	0	0	#DIV/0!	#DIV/0!	#DIV/0!	0.21	0.24	0	#DIV/0!
0.3	0.4	1	0.7	0.6	0	0.21	0.24	0		0.24	0.21	0	0	#DIV/0!	#DIV/0!	#DIV/0!	0.21	0.24	0	#DIV/0!
0.3	0.5	0	0.7	0.5	1	0.21	0.25	0		0.25	0.21	0	0	#DIV/0!	#DIV/0!	#DIV/0!	0.21	0.25	0	#DIV/0!
0.3	0.5	1	0.7	0.5	0	0.21	0.25	0		0.25	0.21	0	0	#DIV/0!	#DIV/0!	#DIV/0!	0.21	0.25	0	#DIV/0!
0.3	0.6	0	0.7	0.4	1	0.21	0.24	0		0.24	0.21	0	0	#DIV/0!	#DIV/0!	#DIV/0!	0.21	0.24	0	#DIV/0!
0.3	0.6	1	0.7	0.4	0	0.21	0.24	0		0.24	0.21	0	0	#DIV/0!	#DIV/0!	#DIV/0!	0.21	0.24	0	#DIV/0!
0.3	0.7	0	0.7	0.3	1	0.21	0.21	0		0.21	0.21	0	0	#DIV/0!	#DIV/0!	#DIV/0!	0.21	0.21	0	#DIV/0!
0.3	0.7	1	0.7	0.3	0	0.21	0.21	0		0.21	0.21	0	0	#DIV/0!	#DIV/0!	#DIV/0!	0.21	0.21	0	#DIV/0!
0.3	0.8	0	0.7	0.2	1	0.21	0.16	0		0.16	0.21	0	0	#DIV/0!	#DIV/0!	#DIV/0!	0.21	0.16	0	#DIV/0!
0.3	0.8	1	0.7	0.2	0	0.21	0.16	0		0.16	0.21	0	0	#DIV/0!	#DIV/0!	#DIV/0!	0.21	0.16	0	#DIV/0!
0.3	0.9	0	0.7	0.1	1	0.21	0.09	0		0.09	0.21	0	0	#DIV/0!	#DIV/0!	#DIV/0!	0.21	0.09	0	#DIV/0!
0.3	0.9	1	0.7	0.1	0	0.21	0.09	0		0.09	0.21	0	0	#DIV/0!	#DIV/0!	#DIV/0!	0.21	0.09	0	#DIV/0!
0.3	1	0	0.7	0	1	0.21	0	0		0	0.21	0	0	#DIV/0!	#DIV/0!	#DIV/0!	0.21	0	0	#DIV/0!
0.3	1	0.1	0.7	0	0.9	0.21	0	0.09		0.09	0.3	0.0189	0	#DIV/0!	1	#DIV/0!	0.21	0	0.09	#DIV/0!
0.3	1	0.2	0.7	0	0.8	0.21	0	0.16		0.16	0.37	0.0336	0	#DIV/0!	1	#DIV/0!	0.21	0	0.16	#DIV/0!
0.3	1	0.3	0.7	0	0.7	0.21	0	0.21		0.21	0.42	0.0441	0	#DIV/0!	1	#DIV/0!	0.21	0	0.21	#DIV/0!
0.3	1	0.4	0.7	0	0.6	0.21	0	0.24		0.24	0.45	0.0504	0	#DIV/0!	1	#DIV/0!	0.21	0	0.24	#DIV/0!
0.3	1	0.5	0.7	0	0.5	0.21	0	0.25		0.25	0.46	0.0525	0	#DIV/0!	1	#DIV/0!	0.21	0	0.25	#DIV/0!
0.3	1	0.6	0.7	0	0.4	0.21	0	0.24		0.24	0.45	0.0504	0	#DIV/0!	1	#DIV/0!	0.21	0	0.24	#DIV/0!
0.3	1	0.7	0.7	0	0.3	0.21	0	0.21		0.21	0.42	0.0441	0	#DIV/0!	1	#DIV/0!	0.21	0	0.21	#DIV/0!
0.3	1	0.8	0.7	0	0.2	0.21	0	0.16		0.16	0.37	0.0336	0	#DIV/0!	1	#DIV/0!	0.21	0	0.16	#DIV/0!
0.3	1	0.9	0.7	0	0.1	0.21	0	0.09		0.09	0.3	0.0189	0	#DIV/0!	1	#DIV/0!	0.21	0	0.09	#DIV/0!
0.3	1	1	0.7	0	0	0.21	0	0		0	0.21	0	0	#DIV/0!	#DIV/0!	#DIV/0!	0.21	0	0	#DIV/0!
0.4	0	0	0.6	1	1	0.24	0	0		0	0.24	0	0	#DIV/0!	#DIV/0!	#DIV/0!	0.24	0	0	#DIV/0!
0.4	0	0.1	0.6	1	0.9	0.24	0	0.09		0.09	0.33	0.0216	0	#DIV/0!	1	#DIV/0!	0.24	0	0.09	#DIV/0!
0.4	0	0.2	0.6	1	0.8	0.24	0	0.16		0.16	0.4	0.0384	0	#DIV/0!	1	#DIV/0!	0.24	0	0.16	#DIV/0!
0.4	0	0.3	0.6	1	0.7	0.24	0	0.21		0.21	0.45	0.0504	0	#DIV/0!	1	#DIV/0!	0.24	0	0.21	#DIV/0!
0.4	0	0.4	0.6	1	0.6	0.24	0	0.24		0.24	0.48	0.0576	0	#DIV/0!	1	#DIV/0!	0.24	0	0.24	#DIV/0!
0.4	0	0.5	0.6	1	0.5	0.24	0	0.25		0.25	0.49	0.06	0	#DIV/0!	1	#DIV/0!	0.24	0	0.25	#DIV/0!
0.4	0	0.6	0.6	1	0.4	0.24	0	0.24		0.24	0.48	0.0576	0	#DIV/0!	1	#DIV/0!	0.24	0	0.24	#DIV/0!
0.4	0	0.7	0.6	1	0.3	0.24	0	0.21		0.21	0.45	0.0504	0	#DIV/0!	1	#DIV/0!	0.24	0	0.21	#DIV/0!
0.4	0	0.8	0.6	1	0.2	0.24	0	0.16		0.16	0.4	0.0384	0	#DIV/0!	1	#DIV/0!	0.24	0	0.16	#DIV/0!
0.4	0	0.9	0.6	1	0.1	0.24	0	0.09		0.09	0.33	0.0216	0	#DIV/0!	1	#DIV/0!	0.24	0	0.09	#DIV/0!
0.4	0	1	0.6	1	0	0.24	0	0		0	0.24	0	0	#DIV/0!	#DIV/0!	#DIV/0!	0.24	0	0	#DIV/0!
0.4	0.1	0	0.6	0.9	1	0.24	0.09	0		0.09	0.24	0	0	#DIV/0!	#DIV/0!	#DIV/0!	0.24	0.09	0	#DIV/0!
0.4	0.1	1	0.6	0.9	0	0.24	0.09	0		0.09	0.24	0	0	#DIV/0!	#DIV/0!	#DIV/0!	0.24	0.09	0	#DIV/0!
0.4	0.2	0	0.6	0.8	1	0.24	0.16	0		0.16	0.24	0	0	#DIV/0!	#DIV/0!	#DIV/0!	0.24	0.16	0	#DIV/0!
0.4	0.2	1	0.6	0.8	0	0.24	0.16	0		0.16	0.24	0	0	#DIV/0!	#DIV/0!	#DIV/0!	0.24	0.16	0	#DIV/0!
0.4	0.3	0	0.6	0.7	1	0.24	0.21	0		0.21	0.24	0	0	#DIV/0!	#DIV/0!	#DIV/0!	0.24	0.21	0	#DIV/0!
0.4	0.3	1	0.6	0.7	0	0.24	0.21	0		0.21	0.24	0	0	#DIV/0!	#DIV/0!	#DIV/0!	0.24	0.21	0	#DIV/0!
0.4	0.4	0	0.6	0.6	1	0.24	0.24	0		0.24	0.24	0	0	#DIV/0!	#DIV/0!	#DIV/0!	0.24	0.24	0	#DIV/0!
0.4	0.4	1	0.6	0.6	0	0.24	0.24	0		0.24	0.24	0	0	#DIV/0!	#DIV/0!	#DIV/0!	0.24	0.24	0	#DIV/0!
0.4	0.5	0	0.6	0.5	1	0.24	0.25	0		0.25	0.24	0	0	#DIV/0!	#DIV/0!	#DIV/0!	0.24	0.25	0	#DIV/0!
0.4	0.5	1	0.6	0.5	0	0.24	0.25	0		0.25	0.24	0	0	#DIV/0!	#DIV/0!	#DIV/0!	0.24	0.25	0	#DIV/0!
0.4	0.6	0	0.6	0.4	1	0.24	0.24	0		0.24	0.24	0	0	#DIV/0!	#DIV/0!	#DIV/0!	0.24	0.24	0	#DIV/0!
0.4	0.6	1	0.6	0.4	0	0.24	0.24	0		0.24	0.24	0	0	#DIV/0!	#DIV/0!	#DIV/0!	0.24	0.24	0	#DIV/0!
0.4	0.7	0	0.6	0.3	1	0.24	0.21	0		0.21	0.24	0	0	#DIV/0!	#DIV/0!	#DIV/0!	0.24	0.21	0	#DIV/0!
0.4	0.7	1	0.6	0.3	0	0.24	0.21	0		0.21	0.24	0	0	#DIV/0!	#DIV/0!	#DIV/0!	0.24	0.21	0	#DIV/0!
0.4	0.8	0	0.6	0.2	1	0.24	0.16	0		0.16	0.24	0	0	#DIV/0!	#DIV/0!	#DIV/0!	0.24	0.16	0	#DIV/0!
0.4	0.8	1	0.6	0.2	0	0.24	0.16	0		0.16	0.24	0	0	#DIV/0!	#DIV/0!	#DIV/0!	0.24	0.16	0	#DIV/0!
0.4	0.9	0	0.6	0.1	1	0.24	0.09	0		0.09	0.24	0	0	#DIV/0!	#DIV/0!	#DIV/0!	0.24	0.09	0	#DIV/0!
0.4	0.9	1	0.6	0.1	0	0.24	0.09	0		0.09	0.24	0	0	#DIV/0!	#DIV/0!	#DIV/0!	0.24	0.09	0	#DIV/0!
0.4	1	0	0.6	0	1	0.24	0	0		0	0.24	0	0	#DIV/0!	#DIV/0!	#DIV/0!	0.24	0	0	#DIV/0!
0.4	1	0.1	0.6	0	0.9	0.24	0	0.09		0.09	0.33	0.0216	0	#DIV/0!	1	#DIV/0!	0.24	0	0.09	#DIV/0!
0.4	1	0.2	0.6	0	0.8	0.24	0	0.16		0.16	0.4	0.0384	0	#DIV/0!	1	#DIV/0!	0.24	0	0.16	#DIV/0!
0.4	1	0.3	0.6	0	0.7	0.24	0	0.21		0.21	0.45	0.0504	0	#DIV/0!	1	#DIV/0!	0.24	0	0.21	#DIV/0!
0.4	1	0.4	0.6	0	0.6	0.24	0	0.24		0.24	0.48	0.0576	0	#DIV/0!	1	#DIV/0!	0.24	0	0.24	#DIV/0!
0.4	1	0.5	0.6	0	0.5	0.24	0	0.25		0.25	0.49	0.06	0	#DIV/0!	1	#DIV/0!	0.24	0	0.25	#DIV/0!
0.4	1	0.6	0.6	0	0.4	0.24	0	0.24		0.24	0.48	0.0576	0	#DIV/0!	1	#DIV/0!	0.24	0	0.24	#DIV/0!
0.4	1	0.7	0.6	0	0.3	0.24	0	0.21		0.21	0.45	0.0504	0	#DIV/0!	1	#DIV/0!	0.24	0	0.21	#DIV/0!
0.4	1	0.8	0.6	0	0.2	0.24	0	0.16		0.16	0.4	0.0384	0	#DIV/0!	1	#DIV/0!	0.24	0	0.16	#DIV/0!
0.4	1	0.9	0.6	0	0.1	0.24	0	0.09		0.09	0.33	0.0216	0	#DIV/0!	1	#DIV/0!	0.24	0	0.09	#DIV/0!
0.4	1	1	0.6	0	0	0.24	0	0		0	0.24	0	0	#DIV/0!	#DIV/0!	#DIV/0!	0.24	0	0	#DIV/0!
0.5	0	0	0.5	1	1	0.25	0	0		0	0.25	0	0	#DIV/0!	#DIV/0!	#DIV/0!	0.25	0	0	#DIV/0!
0.5	0	0.1	0.5	1	0.9	0.25	0	0.09		0.09	0.34	0.0225	0	#DIV/0!	1	#DIV/0!	0.25	0	0.09	#DIV/0!
0.5	0	0.2	0.5	1	0.8	0.25	0	0.16		0.16	0.41	0.04	0	#DIV/0!	1	#DIV/0!	0.25	0	0.16	#DIV/0!
0.5	0	0.3	0.5	1	0.7	0.25	0	0.21		0.21	0.46	0.0525	0	#DIV/0!	1	#DIV/0!	0.25	0	0.21	#DIV/0!
0.5	0	0.4	0.5	1	0.6	0.25	0	0.24		0.24	0.49	0.06	0	#DIV/0!	1	#DIV/0!	0.25	0	0.24	#DIV/0!
0.5	0	0.5	0.5	1	0.5	0.25	0	0.25		0.25	0.5	0.0625	0	#DIV/0!	1	#DIV/0!	0.25	0	0.25	#DIV/0!
0.5	0	0.6	0.5	1	0.4	0.25	0	0.24		0.24	0.49	0.06	0	#DIV/0!	1	#DIV/0!	0.25	0	0.24	#DIV/0!
0.5	0	0.7	0.5	1	0.3	0.25	0	0.21		0.21	0.46	0.0525	0	#DIV/0!	1	#DIV/0!	0.25	0	0.21	#DIV/0!
0.5	0	0.8	0.5	1	0.2	0.25	0	0.16		0.16	0.41	0.04	0	#DIV/0!	1	#DIV/0!	0.25	0	0.16	#DIV/0!
0.5	0	0.9	0.5	1	0.1	0.25	0	0.09		0.09	0.34	0.0225	0	#DIV/0!	1	#DIV/0!	0.25	0	0.09	#DIV/0!
0.5	0	1	0.5	1	0	0.25	0	0		0	0.25	0	0	#DIV/0!	#DIV/0!	#DIV/0!	0.25	0	0	#DIV/0!
0.5	0.1	0	0.5	0.9	1	0.25	0.09	0		0.09	0.25	0	0	#DIV/0!	#DIV/0!	#DIV/0!	0.25	0.09	0	#DIV/0!
0.5	0.1	1	0.5	0.9	0	0.25	0.09	0		0.09	0.25	0	0	#DIV/0!	#DIV/0!	#DIV/0!	0.25	0.09	0	#DIV/0!
0.5	0.2	0	0.5	0.8	1	0.25	0.16	0		0.16	0.25	0	0	#DIV/0!	#DIV/0!	#DIV/0!	0.25	0.16	0	#DIV/0!
0.5	0.2	1	0.5	0.8	0	0.25	0.16	0		0.16	0.25	0	0	#DIV/0!	#DIV/0!	#DIV/0!	0.25	0.16	0	#DIV/0!
0.5	0.3	0	0.5	0.7	1	0.25	0.21	0		0.21	0.25	0	0	#DIV/0!	#DIV/0!	#DIV/0!	0.25	0.21	0	#DIV/0!
0.5	0.3	1	0.5	0.7	0	0.25	0.21	0		0.21	0.25	0	0	#DIV/0!	#DIV/0!	#DIV/0!	0.25	0.21	0	#DIV/0!
0.5	0.4	0	0.5	0.6	1	0.25	0.24	0		0.24	0.25	0	0	#DIV/0!	#DIV/0!	#DIV/0!	0.25	0.24	0	#DIV/0!
0.5	0.4	1	0.5	0.6	0	0.25	0.24	0		0.24	0.25	0	0	#DIV/0!	#DIV/0!	#DIV/0!	0.25	0.24	0	#DIV/0!
0.5	0.5	0	0.5	0.5	1	0.25	0.25	0		0.25	0.25	0	0	#DIV/0!	#DIV/0!	#DIV/0!	0.25	0.25	0	#DIV/0!
0.5	0.5	1	0.5	0.5	0	0.25	0.25	0		0.25	0.25	0	0	#DIV/0!	#DIV/0!	#DIV/0!	0.25	0.25	0	#DIV/0!
0.5	0.6	0	0.5	0.4	1	0.25	0.24	0		0.24	0.25	0	0	#DIV/0!	#DIV/0!	#DIV/0!	0.25	0.24	0	#DIV/0!
0.5	0.6	1	0.5	0.4	0	0.25	0.24	0		0.24	0.25	0	0	#DIV/0!	#DIV/0!	#DIV/0!	0.25	0.24	0	#DIV/0!
0.5	0.7	0	0.5	0.3	1	0.25	0.21	0		0.21	0.25	0	0	#DIV/0!	#DIV/0!	#DIV/0!	0.25	0.21	0	#DIV/0!
0.5	0.7	1	0.5	0.3	0	0.25	0.21	0		0.21	0.25	0	0	#DIV/0!	#DIV/0!	#DIV/0!	0.25	0.21	0	#DIV/0!
0.5	0.8	0	0.5	0.2	1	0.25	0.16	0		0.16	0.25	0	0	#DIV/0!	#DIV/0!	#DIV/0!	0.25	0.16	0	#DIV/0!
0.5	0.8	1	0.5	0.2	0	0.25	0.16	0		0.16	0.25	0	0	#DIV/0!	#DIV/0!	#DIV/0!	0.25	0.16	0	#DIV/0!
0.5	0.9	0	0.5	0.1	1	0.25	0.09	0		0.09	0.25	0	0	#DIV/0!	#DIV/0!	#DIV/0!	0.25	0.09	0	#DIV/0!
0.5	0.9	1	0.5	0.1	0	0.25	0.09	0		0.09	0.25	0	0	#DIV/0!	#DIV/0!	#DIV/0!	0.25	0.09	0	#DIV/0!
0.5	1	0	0.5	0	1	0.25	0	0		0	0.25	0	0	#DIV/0!	#DIV/0!	#DIV/0!	0.25	0	0	#DIV/0!
0.5	1	0.1	0.5	0	0.9	0.25	0	0.09		0.09	0.34	0.0225	0	#DIV/0!	1	#DIV/0!	0.25	0	0.09	#DIV/0!
0.5	1	0.2	0.5	0	0.8	0.25	0	0.16		0.16	0.41	0.04	0	#DIV/0!	1	#DIV/0!	0.25	0	0.16	#DIV/0!
0.5	1	0.3	0.5	0	0.7	0.25	0	0.21		0.21	0.46	0.0525	0	#DIV/0!	1	#DIV/0!	0.25	0	0.21	#DIV/0!
0.5	1	0.4	0.5	0	0.6	0.25	0	0.24		0.24	0.49	0.06	0	#DIV/0!	1	#DIV/0!	0.25	0	0.24	#DIV/0!
0.5	1	0.5	0.5	0	0.5	0.25	0	0.25		0.25	0.5	0.0625	0	#DIV/0!	1	#DIV/0!	0.25	0	0.25	#DIV/0!
0.5	1	0.6	0.5	0	0.4	0.25	0	0.24		0.24	0.49	0.06	0	#DIV/0!	1	#DIV/0!	0.25	0	0.24	#DIV/0!
0.5	1	0.7	0.5	0	0.3	0.25	0	0.21		0.21	0.46	0.0525	0	#DIV/0!	1	#DIV/0!	0.25	0	0.21	#DIV/0!
0.5	1	0.8	0.5	0	0.2	0.25	0	0.16		0.16	0.41	0.04	0	#DIV/0!	1	#DIV/0!	0.25	0	0.16	#DIV/0!
0.5	1	0.9	0.5	0	0.1	0.25	0	0.09		0.09	0.34	0.0225	0	#DIV/0!	1	#DIV/0!	0.25	0	0.09	#DIV/0!
0.5	1	1	0.5	0	0	0.25	0	0		0	0.25	0	0	#DIV/0!	#DIV/0!	#DIV/0!	0.25	0	0	#DIV/0!
0.6	0	0	0.4	1	1	0.24	0	0		0	0.24	0	0	#DIV/0!	#DIV/0!	#DIV/0!	0.24	0	0	#DIV/0!
0.6	0	0.1	0.4	1	0.9	0.24	0	0.09		0.09	0.33	0.0216	0	#DIV/0!	1	#DIV/0!	0.24	0	0.09	#DIV/0!
0.6	0	0.2	0.4	1	0.8	0.24	0	0.16		0.16	0.4	0.0384	0	#DIV/0!	1	#DIV/0!	0.24	0	0.16	#DIV/0!
0.6	0	0.3	0.4	1	0.7	0.24	0	0.21		0.21	0.45	0.0504	0	#DIV/0!	1	#DIV/0!	0.24	0	0.21	#DIV/0!
0.6	0	0.4	0.4	1	0.6	0.24	0	0.24		0.24	0.48	0.0576	0	#DIV/0!	1	#DIV/0!	0.24	0	0.24	#DIV/0!
0.6	0	0.5	0.4	1	0.5	0.24	0	0.25		0.25	0.49	0.06	0	#DIV/0!	1	#DIV/0!	0.24	0	0.25	#DIV/0!
0.6	0	0.6	0.4	1	0.4	0.24	0	0.24		0.24	0.48	0.0576	0	#DIV/0!	1	#DIV/0!	0.24	0	0.24	#DIV/0!
0.6	0	0.7	0.4	1	0.3	0.24	0	0.21		0.21	0.45	0.0504	0	#DIV/0!	1	#DIV/0!	0.24	0	0.21	#DIV/0!
0.6	0	0.8	0.4	1	0.2	0.24	0	0.16		0.16	0.4	0.0384	0	#DIV/0!	1	#DIV/0!	0.24	0	0.16	#DIV/0!
0.6	0	0.9	0.4	1	0.1	0.24	0	0.09		0.09	0.33	0.0216	0	#DIV/0!	1	#DIV/0!	0.24	0	0.09	#DIV/0!
0.6	0	1	0.4	1	0	0.24	0	0		0	0.24	0	0	#DIV/0!	#DIV/0!	#DIV/0!	0.24	0	0	#DIV/0!
0.6	0.1	0	0.4	0.9	1	0.24	0.09	0		0.09	0.24	0	0	#DIV/0!	#DIV/0!	#DIV/0!	0.24	0.09	0	#DIV/0!
0.6	0.1	1	0.4	0.9	0	0.24	0.09	0		0.09	0.24	0	0	#DIV/0!	#DIV/0!	#DIV/0!	0.24	0.09	0	#DIV/0!
0.6	0.2	0	0.4	0.8	1	0.24	0.16	0		0.16	0.24	0	0	#DIV/0!	#DIV/0!	#DIV/0!	0.24	0.16	0	#DIV/0!
0.6	0.2	1	0.4	0.8	0	0.24	0.16	0		0.16	0.24	0	0	#DIV/0!	#DIV/0!	#DIV/0!	0.24	0.16	0	#DIV/0!
0.6	0.3	0	0.4	0.7	1	0.24	0.21	0		0.21	0.24	0	0	#DIV/0!	#DIV/0!	#DIV/0!	0.24	0.21	0	#DIV/0!
0.6	0.3	1	0.4	0.7	0	0.24	0.21	0		0.21	0.24	0	0	#DIV/0!	#DIV/0!	#DIV/0!	0.24	0.21	0	#DIV/0!
0.6	0.4	0	0.4	0.6	1	0.24	0.24	0		0.24	0.24	0	0	#DIV/0!	#DIV/0!	#DIV/0!	0.24	0.24	0	#DIV/0!
0.6	0.4	1	0.4	0.6	0	0.24	0.24	0		0.24	0.24	0	0	#DIV/0!	#DIV/0!	#DIV/0!	0.24	0.24	0	#DIV/0!
0.6	0.5	0	0.4	0.5	1	0.24	0.25	0		0.25	0.24	0	0	#DIV/0!	#DIV/0!	#DIV/0!	0.24	0.25	0	#DIV/0!
0.6	0.5	1	0.4	0.5	0	0.24	0.25	0		0.25	0.24	0	0	#DIV/0!	#DIV/0!	#DIV/0!	0.24	0.25	0	#DIV/0!
0.6	0.6	0	0.4	0.4	1	0.24	0.24	0		0.24	0.24	0	0	#DIV/0!	#DIV/0!	#DIV/0!	0.24	0.24	0	#DIV/0!
0.6	0.6	1	0.4	0.4	0	0.24	0.24	0		0.24	0.24	0	0	#DIV/0!	#DIV/0!	#DIV/0!	0.24	0.24	0	#DIV/0!
0.6	0.7	0	0.4	0.3	1	0.24	0.21	0		0.21	0.24	0	0	#DIV/0!	#DIV/0!	#DIV/0!	0.24	0.21	0	#DIV/0!
0.6	0.7	1	0.4	0.3	0	0.24	0.21	0		0.21	0.24	0	0	#DIV/0!	#DIV/0!	#DIV/0!	0.24	0.21	0	#DIV/0!
0.6	0.8	0	0.4	0.2	1	0.24	0.16	0		0.16	0.24	0	0	#DIV/0!	#DIV/0!	#DIV/0!	0.24	0.16	0	#DIV/0!
0.6	0.8	1	0.4	0.2	0	0.24	0.16	0		0.16	0.24	0	0	#DIV/0!	#DIV/0!	#DIV/0!	0.24	0.16	0	#DIV/0!
0.6	0.9	0	0.4	0.1	1	0.24	0.09	0		0.09	0.24	0	0	#DIV/0!	#DIV/0!	#DIV/0!	0.24	0.09	0	#DIV/0!
0.6	0.9	1	0.4	0.1	0	0.24	0.09	0		0.09	0.24	0	0	#DIV/0!	#DIV/0!	#DIV/0!	0.24	0.09	0	#DIV/0!
0.6	1	0	0.4	0	1	0.24	0	0		0	0.24	0	0	#DIV/0!	#DIV/0!	#DIV/0!	0.24	0	0	#DIV/0!
0.6	1	0.1	0.4	0	0.9	0.24	0	0.09		0.09	0.33	0.0216	0	#DIV/0!	1	#DIV/0!	0.24	0	0.09	#DIV/0!
0.6	1	0.2	0.4	0	0.8	0.24	0	0.16		0.16	0.4	0.0384	0	#DIV/0!	1	#DIV/0!	0.24	0	0.16	#DIV/0!
0.6	1	0.3	0.4	0	0.7	0.24	0	0.21		0.21	0.45	0.0504	0	#DIV/0!	1	#DIV/0!	0.24	0	0.21	#DIV/0!
0.6	1	0.4	0.4	0	0.6	0.24	0	0.24		0.24	0.48	0.0576	0	#DIV/0!	1	#DIV/0!	0.24	0	0.24	#DIV/0!
0.6	1	0.5	0.4	0	0.5	0.24	0	0.25		0.25	0.49	0.06	0	#DIV/0!	1	#DIV/0!	0.24	0	0.25	#DIV/0!
0.6	1	0.6	0.4	0	0.4	0.24	0	0.24		0.24	0.48	0.0576	0	#DIV/0!	1	#DIV/0!	0.24	0	0.24	#DIV/0!
0.6	1	0.7	0.4	0	0.3	0.24	0	0.21		0.21	0.45	0.0504	0	#DIV/0!	1	#DIV/0!	0.24	0	0.21	#DIV/0!
0.6	1	0.8	0.4	0	0.2	0.24	0	0.16		0.16	0.4	0.0384	0	#DIV/0!	1	#DIV/0!	0.24	0	0.16	#DIV/0!
0.6	1	0.9	0.4	0	0.1	0.24	0	0.09		0.09	0.33	0.0216	0	#DIV/0!	1	#DIV/0!	0.24	0	0.09	#DIV/0!
0.6	1	1	0.4	0	0	0.24	0	0		0	0.24	0	0	#DIV/0!	#DIV/0!	#DIV/0!	0.24	0	0	#DIV/0!
0.7	0	0	0.3	1	1	0.21	0	0		0	0.21	0	0	#DIV/0!	#DIV/0!	#DIV/0!	0.21	0	0	#DIV/0!
0.7	0	0.1	0.3	1	0.9	0.21	0	0.09		0.09	0.3	0.0189	0	#DIV/0!	1	#DIV/0!	0.21	0	0.09	#DIV/0!
0.7	0	0.2	0.3	1	0.8	0.21	0	0.16		0.16	0.37	0.0336	0	#DIV/0!	1	#DIV/0!	0.21	0	0.16	#DIV/0!
0.7	0	0.3	0.3	1	0.7	0.21	0	0.21		0.21	0.42	0.0441	0	#DIV/0!	1	#DIV/0!	0.21	0	0.21	#DIV/0!
0.7	0	0.4	0.3	1	0.6	0.21	0	0.24		0.24	0.45	0.0504	0	#DIV/0!	1	#DIV/0!	0.21	0	0.24	#DIV/0!
0.7	0	0.5	0.3	1	0.5	0.21	0	0.25		0.25	0.46	0.0525	0	#DIV/0!	1	#DIV/0!	0.21	0	0.25	#DIV/0!
0.7	0	0.6	0.3	1	0.4	0.21	0	0.24		0.24	0.45	0.0504	0	#DIV/0!	1	#DIV/0!	0.21	0	0.24	#DIV/0!
0.7	0	0.7	0.3	1	0.3	0.21	0	0.21		0.21	0.42	0.0441	0	#DIV/0!	1	#DIV/0!	0.21	0	0.21	#DIV/0!
0.7	0	0.8	0.3	1	0.2	0.21	0	0.16		0.16	0.37	0.0336	0	#DIV/0!	1	#DIV/0!	0.21	0	0.16	#DIV/0!
0.7	0	0.9	0.3	1	0.1	0.21	0	0.09		0.09	0.3	0.0189	0	#DIV/0!	1	#DIV/0!	0.21	0	0.09	#DIV/0!
0.7	0	1	0.3	1	0	0.21	0	0		0	0.21	0	0	#DIV/0!	#DIV/0!	#DIV/0!	0.21	0	0	#DIV/0!
0.7	0.1	0	0.3	0.9	1	0.21	0.09	0		0.09	0.21	0	0	#DIV/0!	#DIV/0!	#DIV/0!	0.21	0.09	0	#DIV/0!
0.7	0.1	1	0.3	0.9	0	0.21	0.09	0		0.09	0.21	0	0	#DIV/0!	#DIV/0!	#DIV/0!	0.21	0.09	0	#DIV/0!
0.7	0.2	0	0.3	0.8	1	0.21	0.16	0		0.16	0.21	0	0	#DIV/0!	#DIV/0!	#DIV/0!	0.21	0.16	0	#DIV/0!
0.7	0.2	1	0.3	0.8	0	0.21	0.16	0		0.16	0.21	0	0	#DIV/0!	#DIV/0!	#DIV/0!	0.21	0.16	0	#DIV/0!
0.7	0.3	0	0.3	0.7	1	0.21	0.21	0		0.21	0.21	0	0	#DIV/0!	#DIV/0!	#DIV/0!	0.21	0.21	0	#DIV/0!
0.7	0.3	1	0.3	0.7	0	0.21	0.21	0		0.21	0.21	0	0	#DIV/0!	#DIV/0!	#DIV/0!	0.21	0.21	0	#DIV/0!
0.7	0.4	0	0.3	0.6	1	0.21	0.24	0		0.24	0.21	0	0	#DIV/0!	#DIV/0!	#DIV/0!	0.21	0.24	0	#DIV/0!
0.7	0.4	1	0.3	0.6	0	0.21	0.24	0		0.24	0.21	0	0	#DIV/0!	#DIV/0!	#DIV/0!	0.21	0.24	0	#DIV/0!
0.7	0.5	0	0.3	0.5	1	0.21	0.25	0		0.25	0.21	0	0	#DIV/0!	#DIV/0!	#DIV/0!	0.21	0.25	0	#DIV/0!
0.7	0.5	1	0.3	0.5	0	0.21	0.25	0		0.25	0.21	0	0	#DIV/0!	#DIV/0!	#DIV/0!	0.21	0.25	0	#DIV/0!
0.7	0.6	0	0.3	0.4	1	0.21	0.24	0		0.24	0.21	0	0	#DIV/0!	#DIV/0!	#DIV/0!	0.21	0.24	0	#DIV/0!
0.7	0.6	1	0.3	0.4	0	0.21	0.24	0		0.24	0.21	0	0	#DIV/0!	#DIV/0!	#DIV/0!	0.21	0.24	0	#DIV/0!
0.7	0.7	0	0.3	0.3	1	0.21	0.21	0		0.21	0.21	0	0	#DIV/0!	#DIV/0!	#DIV/0!	0.21	0.21	0	#DIV/0!
0.7	0.7	1	0.3	0.3	0	0.21	0.21	0		0.21	0.21	0	0	#DIV/0!	#DIV/0!	#DIV/0!	0.21	0.21	0	#DIV/0!
0.7	0.8	0	0.3	0.2	1	0.21	0.16	0		0.16	0.21	0	0	#DIV/0!	#DIV/0!	#DIV/0!	0.21	0.16	0	#DIV/0!
0.7	0.8	1	0.3	0.2	0	0.21	0.16	0		0.16	0.21	0	0	#DIV/0!	#DIV/0!	#DIV/0!	0.21	0.16	0	#DIV/0!
0.7	0.9	0	0.3	0.1	1	0.21	0.09	0		0.09	0.21	0	0	#DIV/0!	#DIV/0!	#DIV/0!	0.21	0.09	0	#DIV/0!
0.7	0.9	1	0.3	0.1	0	0.21	0.09	0		0.09	0.21	0	0	#DIV/0!	#DIV/0!	#DIV/0!	0.21	0.09	0	#DIV/0!
0.7	1	0	0.3	0	1	0.21	0	0		0	0.21	0	0	#DIV/0!	#DIV/0!	#DIV/0!	0.21	0	0	#DIV/0!
0.7	1	0.1	0.3	0	0.9	0.21	0	0.09		0.09	0.3	0.0189	0	#DIV/0!	1	#DIV/0!	0.21	0	0.09	#DIV/0!
0.7	1	0.2	0.3	0	0.8	0.21	0	0.16		0.16	0.37	0.0336	0	#DIV/0!	1	#DIV/0!	0.21	0	0.16	#DIV/0!
0.7	1	0.3	0.3	0	0.7	0.21	0	0.21		0.21	0.42	0.0441	0	#DIV/0!	1	#DIV/0!	0.21	0	0.21	#DIV/0!
0.7	1	0.4	0.3	0	0.6	0.21	0	0.24		0.24	0.45	0.0504	0	#DIV/0!	1	#DIV/0!	0.21	0	0.24	#DIV/0!
0.7	1	0.5	0.3	0	0.5	0.21	0	0.25		0.25	0.46	0.0525	0	#DIV/0!	1	#DIV/0!	0.21	0	0.25	#DIV/0!
0.7	1	0.6	0.3	0	0.4	0.21	0	0.24		0.24	0.45	0.0504	0	#DIV/0!	1	#DIV/0!	0.21	0	0.24	#DIV/0!
0.7	1	0.7	0.3	0	0.3	0.21	0	0.21		0.21	0.42	0.0441	0	#DIV/0!	1	#DIV/0!	0.21	0	0.21	#DIV/0!
0.7	1	0.8	0.3	0	0.2	0.21	0	0.16		0.16	0.37	0.0336	0	#DIV/0!	1	#DIV/0!	0.21	0	0.16	#DIV/0!
0.7	1	0.9	0.3	0	0.1	0.21	0	0.09		0.09	0.3	0.0189	0	#DIV/0!	1	#DIV/0!	0.21	0	0.09	#DIV/0!
0.7	1	1	0.3	0	0	0.21	0	0		0	0.21	0	0	#DIV/0!	#DIV/0!	#DIV/0!	0.21	0	0	#DIV/0!
0.8	0	0	0.2	1	1	0.16	0	0		0	0.16	0	0	#DIV/0!	#DIV/0!	#DIV/0!	0.16	0	0	#DIV/0!
0.8	0	0.1	0.2	1	0.9	0.16	0	0.09		0.09	0.25	0.0144	0	#DIV/0!	1	#DIV/0!	0.16	0	0.09	#DIV/0!
0.8	0	0.2	0.2	1	0.8	0.16	0	0.16		0.16	0.32	0.0256	0	#DIV/0!	1	#DIV/0!	0.16	0	0.16	#DIV/0!
0.8	0	0.3	0.2	1	0.7	0.16	0	0.21		0.21	0.37	0.0336	0	#DIV/0!	1	#DIV/0!	0.16	0	0.21	#DIV/0!
0.8	0	0.4	0.2	1	0.6	0.16	0	0.24		0.24	0.4	0.0384	0	#DIV/0!	1	#DIV/0!	0.16	0	0.24	#DIV/0!
0.8	0	0.5	0.2	1	0.5	0.16	0	0.25		0.25	0.41	0.04	0	#DIV/0!	1	#DIV/0!	0.16	0	0.25	#DIV/0!
0.8	0	0.6	0.2	1	0.4	0.16	0	0.24		0.24	0.4	0.0384	0	#DIV/0!	1	#DIV/0!	0.16	0	0.24	#DIV/0!
0.8	0	0.7	0.2	1	0.3	0.16	0	0.21		0.21	0.37	0.0336	0	#DIV/0!	1	#DIV/0!	0.16	0	0.21	#DIV/0!
0.8	0	0.8	0.2	1	0.2	0.16	0	0.16		0.16	0.32	0.0256	0	#DIV/0!	1	#DIV/0!	0.16	0	0.16	#DIV/0!
0.8	0	0.9	0.2	1	0.1	0.16	0	0.09		0.09	0.25	0.0144	0	#DIV/0!	1	#DIV/0!	0.16	0	0.09	#DIV/0!
0.8	0	1	0.2	1	0	0.16	0	0		0	0.16	0	0	#DIV/0!	#DIV/0!	#DIV/0!	0.16	0	0	#DIV/0!
0.8	0.1	0	0.2	0.9	1	0.16	0.09	0		0.09	0.16	0	0	#DIV/0!	#DIV/0!	#DIV/0!	0.16	0.09	0	#DIV/0!
0.8	0.1	1	0.2	0.9	0	0.16	0.09	0		0.09	0.16	0	0	#DIV/0!	#DIV/0!	#DIV/0!	0.16	0.09	0	#DIV/0!
0.8	0.2	0	0.2	0.8	1	0.16	0.16	0		0.16	0.16	0	0	#DIV/0!	#DIV/0!	#DIV/0!	0.16	0.16	0	#DIV/0!
0.8	0.2	1	0.2	0.8	0	0.16	0.16	0		0.16	0.16	0	0	#DIV/0!	#DIV/0!	#DIV/0!	0.16	0.16	0	#DIV/0!
0.8	0.3	0	0.2	0.7	1	0.16	0.21	0		0.21	0.16	0	0	#DIV/0!	#DIV/0!	#DIV/0!	0.16	0.21	0	#DIV/0!
0.8	0.3	1	0.2	0.7	0	0.16	0.21	0		0.21	0.16	0	0	#DIV/0!	#DIV/0!	#DIV/0!	0.16	0.21	0	#DIV/0!
0.8	0.4	0	0.2	0.6	1	0.16	0.24	0		0.24	0.16	0	0	#DIV/0!	#DIV/0!	#DIV/0!	0.16	0.24	0	#DIV/0!
0.8	0.4	1	0.2	0.6	0	0.16	0.24	0		0.24	0.16	0	0	#DIV/0!	#DIV/0!	#DIV/0!	0.16	0.24	0	#DIV/0!
0.8	0.5	0	0.2	0.5	1	0.16	0.25	0		0.25	0.16	0	0	#DIV/0!	#DIV/0!	#DIV/0!	0.16	0.25	0	#DIV/0!
0.8	0.5	1	0.2	0.5	0	0.16	0.25	0		0.25	0.16	0	0	#DIV/0!	#DIV/0!	#DIV/0!	0.16	0.25	0	#DIV/0!
0.8	0.6	0	0.2	0.4	1	0.16	0.24	0		0.24	0.16	0	0	#DIV/0!	#DIV/0!	#DIV/0!	0.16	0.24	0	#DIV/0!
0.8	0.6	1	0.2	0.4	0	0.16	0.24	0		0.24	0.16	0	0	#DIV/0!	#DIV/0!	#DIV/0!	0.16	0.24	0	#DIV/0!
0.8	0.7	0	0.2	0.3	1	0.16	0.21	0		0.21	0.16	0	0	#DIV/0!	#DIV/0!	#DIV/0!	0.16	0.21	0	#DIV/0!
0.8	0.7	1	0.2	0.3	0	0.16	0.21	0		0.21	0.16	0	0	#DIV/0!	#DIV/0!	#DIV/0!	0.16	0.21	0	#DIV/0!
0.8	0.8	0	0.2	0.2	1	0.16	0.16	0		0.16	0.16	0	0	#DIV/0!	#DIV/0!	#DIV/0!	0.16	0.16	0	#DIV/0!
0.8	0.8	1	0.2	0.2	0	0.16	0.16	0		0.16	0.16	0	0	#DIV/0!	#DIV/0!	#DIV/0!	0.16	0.16	0	#DIV/0!
0.8	0.9	0	0.2	0.1	1	0.16	0.09	0		0.09	0.16	0	0	#DIV/0!	#DIV/0!	#DIV/0!	0.16	0.09	0	#DIV/0!
0.8	0.9	1	0.2	0.1	0	0.16	0.09	0		0.09	0.16	0	0	#DIV/0!	#DIV/0!	#DIV/0!	0.16	0.09	0	#DIV/0!
0.8	1	0	0.2	0	1	0.16	0	0		0	0.16	0	0	#DIV/0!	#DIV/0!	#DIV/0!	0.16	0	0	#DIV/0!
0.8	1	0.1	0.2	0	0.9	0.16	0	0.09		0.09	0.25	0.0144	0	#DIV/0!	1	#DIV/0!	0.16	0	0.09	#DIV/0!
0.8	1	0.2	0.2	0	0.8	0.16	0	0.16		0.16	0.32	0.0256	0	#DIV/0!	1	#DIV/0!	0.16	0	0.16	#DIV/0!
0.8	1	0.3	0.2	0	0.7	0.16	0	0.21		0.21	0.37	0.0336	0	#DIV/0!	1	#DIV/0!	0.16	0	0.21	#DIV/0!
0.8	1	0.4	0.2	0	0.6	0.16	0	0.24		0.24	0.4	0.0384	0	#DIV/0!	1	#DIV/0!	0.16	0	0.24	#DIV/0!
0.8	1	0.5	0.2	0	0.5	0.16	0	0.25		0.25	0.41	0.04	0	#DIV/0!	1	#DIV/0!	0.16	0	0.25	#DIV/0!
0.8	1	0.6	0.2	0	0.4	0.16	0	0.24		0.24	0.4	0.0384	0	#DIV/0!	1	#DIV/0!	0.16	0	0.24	#DIV/0!
0.8	1	0.7	0.2	0	0.3	0.16	0	0.21		0.21	0.37	0.0336	0	#DIV/0!	1	#DIV/0!	0.16	0	0.21	#DIV/0!
0.8	1	0.8	0.2	0	0.2	0.16	0	0.16		0.16	0.32	0.0256	0	#DIV/0!	1	#DIV/0!	0.16	0	0.16	#DIV/0!
0.8	1	0.9	0.2	0	0.1	0.16	0	0.09		0.09	0.25	0.0144	0	#DIV/0!	1	#DIV/0!	0.16	0	0.09	#DIV/0!
0.8	1	1	0.2	0	0	0.16	0	0		0	0.16	0	0	#DIV/0!	#DIV/0!	#DIV/0!	0.16	0	0	#DIV/0!
0.9	0	0	0.1	1	1	0.09	0	0		0	0.09	0	0	#DIV/0!	#DIV/0!	#DIV/0!	0.09	0	0	#DIV/0!
0.9	0	0.1	0.1	1	0.9	0.09	0	0.09		0.09	0.18	0.0081	0	#DIV/0!	1	#DIV/0!	0.09	0	0.09	#DIV/0!
0.9	0	0.2	0.1	1	0.8	0.09	0	0.16		0.16	0.25	0.0144	0	#DIV/0!	1	#DIV/0!	0.09	0	0.16	#DIV/0!
0.9	0	0.3	0.1	1	0.7	0.09	0	0.21		0.21	0.3	0.0189	0	#DIV/0!	1	#DIV/0!	0.09	0	0.21	#DIV/0!
0.9	0	0.4	0.1	1	0.6	0.09	0	0.24		0.24	0.33	0.0216	0	#DIV/0!	1	#DIV/0!	0.09	0	0.24	#DIV/0!
0.9	0	0.5	0.1	1	0.5	0.09	0	0.25		0.25	0.34	0.0225	0	#DIV/0!	1	#DIV/0!	0.09	0	0.25	#DIV/0!
0.9	0	0.6	0.1	1	0.4	0.09	0	0.24		0.24	0.33	0.0216	0	#DIV/0!	1	#DIV/0!	0.09	0	0.24	#DIV/0!
0.9	0	0.7	0.1	1	0.3	0.09	0	0.21		0.21	0.3	0.0189	0	#DIV/0!	1	#DIV/0!	0.09	0	0.21	#DIV/0!
0.9	0	0.8	0.1	1	0.2	0.09	0	0.16		0.16	0.25	0.0144	0	#DIV/0!	1	#DIV/0!	0.09	0	0.16	#DIV/0!
0.9	0	0.9	0.1	1	0.1	0.09	0	0.09		0.09	0.18	0.0081	0	#DIV/0!	1	#DIV/0!	0.09	0	0.09	#DIV/0!
0.9	0	1	0.1	1	0	0.09	0	0		0	0.09	0	0	#DIV/0!	#DIV/0!	#DIV/0!	0.09	0	0	#DIV/0!
0.9	0.1	0	0.1	0.9	1	0.09	0.09	0		0.09	0.09	0	0	#DIV/0!	#DIV/0!	#DIV/0!	0.09	0.09	0	#DIV/0!
0.9	0.1	1	0.1	0.9	0	0.09	0.09	0		0.09	0.09	0	0	#DIV/0!	#DIV/0!	#DIV/0!	0.09	0.09	0	#DIV/0!
0.9	0.2	0	0.1	0.8	1	0.09	0.16	0		0.16	0.09	0	0	#DIV/0!	#DIV/0!	#DIV/0!	0.09	0.16	0	#DIV/0!
0.9	0.2	1	0.1	0.8	0	0.09	0.16	0		0.16	0.09	0	0	#DIV/0!	#DIV/0!	#DIV/0!	0.09	0.16	0	#DIV/0!
0.9	0.3	0	0.1	0.7	1	0.09	0.21	0		0.21	0.09	0	0	#DIV/0!	#DIV/0!	#DIV/0!	0.09	0.21	0	#DIV/0!
0.9	0.3	1	0.1	0.7	0	0.09	0.21	0		0.21	0.09	0	0	#DIV/0!	#DIV/0!	#DIV/0!	0.09	0.21	0	#DIV/0!
0.9	0.4	0	0.1	0.6	1	0.09	0.24	0		0.24	0.09	0	0	#DIV/0!	#DIV/0!	#DIV/0!	0.09	0.24	0	#DIV/0!
0.9	0.4	1	0.1	0.6	0	0.09	0.24	0		0.24	0.09	0	0	#DIV/0!	#DIV/0!	#DIV/0!	0.09	0.24	0	#DIV/0!
0.9	0.5	0	0.1	0.5	1	0.09	0.25	0		0.25	0.09	0	0	#DIV/0!	#DIV/0!	#DIV/0!	0.09	0.25	0	#DIV/0!
0.9	0.5	1	0.1	0.5	0	0.09	0.25	0		0.25	0.09	0	0	#DIV/0!	#DIV/0!	#DIV/0!	0.09	0.25	0	#DIV/0!
0.9	0.6	0	0.1	0.4	1	0.09	0.24	0		0.24	0.09	0	0	#DIV/0!	#DIV/0!	#DIV/0!	0.09	0.24	0	#DIV/0!
0.9	0.6	1	0.1	0.4	0	0.09	0.24	0		0.24	0.09	0	0	#DIV/0!	#DIV/0!	#DIV/0!	0.09	0.24	0	#DIV/0!
0.9	0.7	0	0.1	0.3	1	0.09	0.21	0		0.21	0.09	0	0	#DIV/0!	#DIV/0!	#DIV/0!	0.09	0.21	0	#DIV/0!
0.9	0.7	1	0.1	0.3	0	0.09	0.21	0		0.21	0.09	0	0	#DIV/0!	#DIV/0!	#DIV/0!	0.09	0.21	0	#DIV/0!
0.9	0.8	0	0.1	0.2	1	0.09	0.16	0		0.16	0.09	0	0	#DIV/0!	#DIV/0!	#DIV/0!	0.09	0.16	0	#DIV/0!
0.9	0.8	1	0.1	0.2	0	0.09	0.16	0		0.16	0.09	0	0	#DIV/0!	#DIV/0!	#DIV/0!	0.09	0.16	0	#DIV/0!
0.9	0.9	0	0.1	0.1	1	0.09	0.09	0		0.09	0.09	0	0	#DIV/0!	#DIV/0!	#DIV/0!	0.09	0.09	0	#DIV/0!
0.9	0.9	1	0.1	0.1	0	0.09	0.09	0		0.09	0.09	0	0	#DIV/0!	#DIV/0!	#DIV/0!	0.09	0.09	0	#DIV/0!
0.9	1	0	0.1	0	1	0.09	0	0		0	0.09	0	0	#DIV/0!	#DIV/0!	#DIV/0!	0.09	0	0	#DIV/0!
0.9	1	0.1	0.1	0	0.9	0.09	0	0.09		0.09	0.18	0.0081	0	#DIV/0!	1	#DIV/0!	0.09	0	0.09	#DIV/0!
0.9	1	0.2	0.1	0	0.8	0.09	0	0.16		0.16	0.25	0.0144	0	#DIV/0!	1	#DIV/0!	0.09	0	0.16	#DIV/0!
0.9	1	0.3	0.1	0	0.7	0.09	0	0.21		0.21	0.3	0.0189	0	#DIV/0!	1	#DIV/0!	0.09	0	0.21	#DIV/0!
0.9	1	0.4	0.1	0	0.6	0.09	0	0.24		0.24	0.33	0.0216	0	#DIV/0!	1	#DIV/0!	0.09	0	0.24	#DIV/0!
0.9	1	0.5	0.1	0	0.5	0.09	0	0.25		0.25	0.34	0.0225	0	#DIV/0!	1	#DIV/0!	0.09	0	0.25	#DIV/0!
0.9	1	0.6	0.1	0	0.4	0.09	0	0.24		0.24	0.33	0.0216	0	#DIV/0!	1	#DIV/0!	0.09	0	0.24	#DIV/0!
0.9	1	0.7	0.1	0	0.3	0.09	0	0.21		0.21	0.3	0.0189	0	#DIV/0!	1	#DIV/0!	0.09	0	0.21	#DIV/0!
0.9	1	0.8	0.1	0	0.2	0.09	0	0.16		0.16	0.25	0.0144	0	#DIV/0!	1	#DIV/0!	0.09	0	0.16	#DIV/0!
0.9	1	0.9	0.1	0	0.1	0.09	0	0.09		0.09	0.18	0.0081	0	#DIV/0!	1	#DIV/0!	0.09	0	0.09	#DIV/0!
0.9	1	1	0.1	0	0	0.09	0	0		0	0.09	0	0	#DIV/0!	#DIV/0!	#DIV/0!	0.09	0	0	#DIV/0!
1	0	0	0	1	1	0	0	0		0	0	0	0	#DIV/0!	#DIV/0!	#DIV/0!	0	0	0	#DIV/0!
1	0	0.1	0	1	0.9	0	0	0.09		0.09	0.09	0	0	#DIV/0!	#DIV/0!	#DIV/0!	0	0	0.09	#DIV/0!
1	0	0.2	0	1	0.8	0	0	0.16		0.16	0.16	0	0	#DIV/0!	#DIV/0!	#DIV/0!	0	0	0.16	#DIV/0!
1	0	0.3	0	1	0.7	0	0	0.21		0.21	0.21	0	0	#DIV/0!	#DIV/0!	#DIV/0!	0	0	0.21	#DIV/0!
1	0	0.4	0	1	0.6	0	0	0.24		0.24	0.24	0	0	#DIV/0!	#DIV/0!	#DIV/0!	0	0	0.24	#DIV/0!
1	0	0.5	0	1	0.5	0	0	0.25		0.25	0.25	0	0	#DIV/0!	#DIV/0!	#DIV/0!	0	0	0.25	#DIV/0!
1	0	0.6	0	1	0.4	0	0	0.24		0.24	0.24	0	0	#DIV/0!	#DIV/0!	#DIV/0!	0	0	0.24	#DIV/0!
1	0	0.7	0	1	0.3	0	0	0.21		0.21	0.21	0	0	#DIV/0!	#DIV/0!	#DIV/0!	0	0	0.21	#DIV/0!
1	0	0.8	0	1	0.2	0	0	0.16		0.16	0.16	0	0	#DIV/0!	#DIV/0!	#DIV/0!	0	0	0.16	#DIV/0!
1	0	0.9	0	1	0.1	0	0	0.09		0.09	0.09	0	0	#DIV/0!	#DIV/0!	#DIV/0!	0	0	0.09	#DIV/0!
1	0	1	0	1	0	0	0	0		0	0	0	0	#DIV/0!	#DIV/0!	#DIV/0!	0	0	0	#DIV/0!
1	0.1	0	0	0.9	1	0	0.09	0		0.09	0	0	0	#DIV/0!	#DIV/0!	#DIV/0!	0	0.09	0	#DIV/0!
1	0.1	0.1	0	0.9	0.9	0	0.09	0.09		0.18	0.09	0	0.0081	1	#DIV/0!	#DIV/0!	0	0.09	0.09	#DIV/0!
1	0.1	0.2	0	0.9	0.8	0	0.09	0.16		0.25	0.16	0	0.0144	1	#DIV/0!	#DIV/0!	0	0.09	0.16	#DIV/0!
1	0.1	0.3	0	0.9	0.7	0	0.09	0.21		0.3	0.21	0	0.0189	1	#DIV/0!	#DIV/0!	0	0.09	0.21	#DIV/0!
1	0.1	0.4	0	0.9	0.6	0	0.09	0.24		0.33	0.24	0	0.0216	1	#DIV/0!	#DIV/0!	0	0.09	0.24	#DIV/0!
1	0.1	0.5	0	0.9	0.5	0	0.09	0.25		0.34	0.25	0	0.0225	1	#DIV/0!	#DIV/0!	0	0.09	0.25	#DIV/0!
1	0.1	0.6	0	0.9	0.4	0	0.09	0.24		0.33	0.24	0	0.0216	1	#DIV/0!	#DIV/0!	0	0.09	0.24	#DIV/0!
1	0.1	0.7	0	0.9	0.3	0	0.09	0.21		0.3	0.21	0	0.0189	1	#DIV/0!	#DIV/0!	0	0.09	0.21	#DIV/0!
1	0.1	0.8	0	0.9	0.2	0	0.09	0.16		0.25	0.16	0	0.0144	1	#DIV/0!	#DIV/0!	0	0.09	0.16	#DIV/0!
1	0.1	0.9	0	0.9	0.1	0	0.09	0.09		0.18	0.09	0	0.0081	1	#DIV/0!	#DIV/0!	0	0.09	0.09	#DIV/0!
1	0.1	1	0	0.9	0	0	0.09	0		0.09	0	0	0	#DIV/0!	#DIV/0!	#DIV/0!	0	0.09	0	#DIV/0!
1	0.2	0	0	0.8	1	0	0.16	0		0.16	0	0	0	#DIV/0!	#DIV/0!	#DIV/0!	0	0.16	0	#DIV/0!
1	0.2	0.1	0	0.8	0.9	0	0.16	0.09		0.25	0.09	0	0.0144	1	#DIV/0!	#DIV/0!	0	0.16	0.09	#DIV/0!
1	0.2	0.2	0	0.8	0.8	0	0.16	0.16		0.32	0.16	0	0.0256	1	#DIV/0!	#DIV/0!	0	0.16	0.16	#DIV/0!
1	0.2	0.3	0	0.8	0.7	0	0.16	0.21		0.37	0.21	0	0.0336	1	#DIV/0!	#DIV/0!	0	0.16	0.21	#DIV/0!
1	0.2	0.4	0	0.8	0.6	0	0.16	0.24		0.4	0.24	0	0.0384	1	#DIV/0!	#DIV/0!	0	0.16	0.24	#DIV/0!
1	0.2	0.5	0	0.8	0.5	0	0.16	0.25		0.41	0.25	0	0.04	1	#DIV/0!	#DIV/0!	0	0.16	0.25	#DIV/0!
1	0.2	0.6	0	0.8	0.4	0	0.16	0.24		0.4	0.24	0	0.0384	1	#DIV/0!	#DIV/0!	0	0.16	0.24	#DIV/0!
1	0.2	0.7	0	0.8	0.3	0	0.16	0.21		0.37	0.21	0	0.0336	1	#DIV/0!	#DIV/0!	0	0.16	0.21	#DIV/0!
1	0.2	0.8	0	0.8	0.2	0	0.16	0.16		0.32	0.16	0	0.0256	1	#DIV/0!	#DIV/0!	0	0.16	0.16	#DIV/0!
1	0.2	0.9	0	0.8	0.1	0	0.16	0.09		0.25	0.09	0	0.0144	1	#DIV/0!	#DIV/0!	0	0.16	0.09	#DIV/0!
1	0.2	1	0	0.8	0	0	0.16	0		0.16	0	0	0	#DIV/0!	#DIV/0!	#DIV/0!	0	0.16	0	#DIV/0!
1	0.3	0	0	0.7	1	0	0.21	0		0.21	0	0	0	#DIV/0!	#DIV/0!	#DIV/0!	0	0.21	0	#DIV/0!
1	0.3	0.1	0	0.7	0.9	0	0.21	0.09		0.3	0.09	0	0.0189	1	#DIV/0!	#DIV/0!	0	0.21	0.09	#DIV/0!
1	0.3	0.2	0	0.7	0.8	0	0.21	0.16		0.37	0.16	0	0.0336	1	#DIV/0!	#DIV/0!	0	0.21	0.16	#DIV/0!
1	0.3	0.3	0	0.7	0.7	0	0.21	0.21		0.42	0.21	0	0.0441	1	#DIV/0!	#DIV/0!	0	0.21	0.21	#DIV/0!
1	0.3	0.4	0	0.7	0.6	0	0.21	0.24		0.45	0.24	0	0.0504	1	#DIV/0!	#DIV/0!	0	0.21	0.24	#DIV/0!
1	0.3	0.5	0	0.7	0.5	0	0.21	0.25		0.46	0.25	0	0.0525	1	#DIV/0!	#DIV/0!	0	0.21	0.25	#DIV/0!
1	0.3	0.6	0	0.7	0.4	0	0.21	0.24		0.45	0.24	0	0.0504	1	#DIV/0!	#DIV/0!	0	0.21	0.24	#DIV/0!
1	0.3	0.7	0	0.7	0.3	0	0.21	0.21		0.42	0.21	0	0.0441	1	#DIV/0!	#DIV/0!	0	0.21	0.21	#DIV/0!
1	0.3	0.8	0	0.7	0.2	0	0.21	0.16		0.37	0.16	0	0.0336	1	#DIV/0!	#DIV/0!	0	0.21	0.16	#DIV/0!
1	0.3	0.9	0	0.7	0.1	0	0.21	0.09		0.3	0.09	0	0.0189	1	#DIV/0!	#DIV/0!	0	0.21	0.09	#DIV/0!
1	0.3	1	0	0.7	0	0	0.21	0		0.21	0	0	0	#DIV/0!	#DIV/0!	#DIV/0!	0	0.21	0	#DIV/0!
1	0.4	0	0	0.6	1	0	0.24	0		0.24	0	0	0	#DIV/0!	#DIV/0!	#DIV/0!	0	0.24	0	#DIV/0!
1	0.4	0.1	0	0.6	0.9	0	0.24	0.09		0.33	0.09	0	0.0216	1	#DIV/0!	#DIV/0!	0	0.24	0.09	#DIV/0!
1	0.4	0.2	0	0.6	0.8	0	0.24	0.16		0.4	0.16	0	0.0384	1	#DIV/0!	#DIV/0!	0	0.24	0.16	#DIV/0!
1	0.4	0.3	0	0.6	0.7	0	0.24	0.21		0.45	0.21	0	0.0504	1	#DIV/0!	#DIV/0!	0	0.24	0.21	#DIV/0!
1	0.4	0.4	0	0.6	0.6	0	0.24	0.24		0.48	0.24	0	0.0576	1	#DIV/0!	#DIV/0!	0	0.24	0.24	#DIV/0!
1	0.4	0.5	0	0.6	0.5	0	0.24	0.25		0.49	0.25	0	0.06	1	#DIV/0!	#DIV/0!	0	0.24	0.25	#DIV/0!
1	0.4	0.6	0	0.6	0.4	0	0.24	0.24		0.48	0.24	0	0.0576	1	#DIV/0!	#DIV/0!	0	0.24	0.24	#DIV/0!
1	0.4	0.7	0	0.6	0.3	0	0.24	0.21		0.45	0.21	0	0.0504	1	#DIV/0!	#DIV/0!	0	0.24	0.21	#DIV/0!
1	0.4	0.8	0	0.6	0.2	0	0.24	0.16		0.4	0.16	0	0.0384	1	#DIV/0!	#DIV/0!	0	0.24	0.16	#DIV/0!
1	0.4	0.9	0	0.6	0.1	0	0.24	0.09		0.33	0.09	0	0.0216	1	#DIV/0!	#DIV/0!	0	0.24	0.09	#DIV/0!
1	0.4	1	0	0.6	0	0	0.24	0		0.24	0	0	0	#DIV/0!	#DIV/0!	#DIV/0!	0	0.24	0	#DIV/0!
1	0.5	0	0	0.5	1	0	0.25	0		0.25	0	0	0	#DIV/0!	#DIV/0!	#DIV/0!	0	0.25	0	#DIV/0!
1	0.5	0.1	0	0.5	0.9	0	0.25	0.09		0.34	0.09	0	0.0225	1	#DIV/0!	#DIV/0!	0	0.25	0.09	#DIV/0!
1	0.5	0.2	0	0.5	0.8	0	0.25	0.16		0.41	0.16	0	0.04	1	#DIV/0!	#DIV/0!	0	0.25	0.16	#DIV/0!
1	0.5	0.3	0	0.5	0.7	0	0.25	0.21		0.46	0.21	0	0.0525	1	#DIV/0!	#DIV/0!	0	0.25	0.21	#DIV/0!
1	0.5	0.4	0	0.5	0.6	0	0.25	0.24		0.49	0.24	0	0.06	1	#DIV/0!	#DIV/0!	0	0.25	0.24	#DIV/0!
1	0.5	0.5	0	0.5	0.5	0	0.25	0.25		0.5	0.25	0	0.0625	1	#DIV/0!	#DIV/0!	0	0.25	0.25	#DIV/0!
1	0.5	0.6	0	0.5	0.4	0	0.25	0.24		0.49	0.24	0	0.06	1	#DIV/0!	#DIV/0!	0	0.25	0.24	#DIV/0!
1	0.5	0.7	0	0.5	0.3	0	0.25	0.21		0.46	0.21	0	0.0525	1	#DIV/0!	#DIV/0!	0	0.25	0.21	#DIV/0!
1	0.5	0.8	0	0.5	0.2	0	0.25	0.16		0.41	0.16	0	0.04	1	#DIV/0!	#DIV/0!	0	0.25	0.16	#DIV/0!
1	0.5	0.9	0	0.5	0.1	0	0.25	0.09		0.34	0.09	0	0.0225	1	#DIV/0!	#DIV/0!	0	0.25	0.09	#DIV/0!
1	0.5	1	0	0.5	0	0	0.25	0		0.25	0	0	0	#DIV/0!	#DIV/0!	#DIV/0!	0	0.25	0	#DIV/0!
1	0.6	0	0	0.4	1	0	0.24	0		0.24	0	0	0	#DIV/0!	#DIV/0!	#DIV/0!	0	0.24	0	#DIV/0!
1	0.6	0.1	0	0.4	0.9	0	0.24	0.09		0.33	0.09	0	0.0216	1	#DIV/0!	#DIV/0!	0	0.24	0.09	#DIV/0!
1	0.6	0.2	0	0.4	0.8	0	0.24	0.16		0.4	0.16	0	0.0384	1	#DIV/0!	#DIV/0!	0	0.24	0.16	#DIV/0!
1	0.6	0.3	0	0.4	0.7	0	0.24	0.21		0.45	0.21	0	0.0504	1	#DIV/0!	#DIV/0!	0	0.24	0.21	#DIV/0!
1	0.6	0.4	0	0.4	0.6	0	0.24	0.24		0.48	0.24	0	0.0576	1	#DIV/0!	#DIV/0!	0	0.24	0.24	#DIV/0!
1	0.6	0.5	0	0.4	0.5	0	0.24	0.25		0.49	0.25	0	0.06	1	#DIV/0!	#DIV/0!	0	0.24	0.25	#DIV/0!
1	0.6	0.6	0	0.4	0.4	0	0.24	0.24		0.48	0.24	0	0.0576	1	#DIV/0!	#DIV/0!	0	0.24	0.24	#DIV/0!
1	0.6	0.7	0	0.4	0.3	0	0.24	0.21		0.45	0.21	0	0.0504	1	#DIV/0!	#DIV/0!	0	0.24	0.21	#DIV/0!
1	0.6	0.8	0	0.4	0.2	0	0.24	0.16		0.4	0.16	0	0.0384	1	#DIV/0!	#DIV/0!	0	0.24	0.16	#DIV/0!
1	0.6	0.9	0	0.4	0.1	0	0.24	0.09		0.33	0.09	0	0.0216	1	#DIV/0!	#DIV/0!	0	0.24	0.09	#DIV/0!
1	0.6	1	0	0.4	0	0	0.24	0		0.24	0	0	0	#DIV/0!	#DIV/0!	#DIV/0!	0	0.24	0	#DIV/0!
1	0.7	0	0	0.3	1	0	0.21	0		0.21	0	0	0	#DIV/0!	#DIV/0!	#DIV/0!	0	0.21	0	#DIV/0!
1	0.7	0.1	0	0.3	0.9	0	0.21	0.09		0.3	0.09	0	0.0189	1	#DIV/0!	#DIV/0!	0	0.21	0.09	#DIV/0!
1	0.7	0.2	0	0.3	0.8	0	0.21	0.16		0.37	0.16	0	0.0336	1	#DIV/0!	#DIV/0!	0	0.21	0.16	#DIV/0!
1	0.7	0.3	0	0.3	0.7	0	0.21	0.21		0.42	0.21	0	0.0441	1	#DIV/0!	#DIV/0!	0	0.21	0.21	#DIV/0!
1	0.7	0.4	0	0.3	0.6	0	0.21	0.24		0.45	0.24	0	0.0504	1	#DIV/0!	#DIV/0!	0	0.21	0.24	#DIV/0!
1	0.7	0.5	0	0.3	0.5	0	0.21	0.25		0.46	0.25	0	0.0525	1	#DIV/0!	#DIV/0!	0	0.21	0.25	#DIV/0!
1	0.7	0.6	0	0.3	0.4	0	0.21	0.24		0.45	0.24	0	0.0504	1	#DIV/0!	#DIV/0!	0	0.21	0.24	#DIV/0!
1	0.7	0.7	0	0.3	0.3	0	0.21	0.21		0.42	0.21	0	0.0441	1	#DIV/0!	#DIV/0!	0	0.21	0.21	#DIV/0!
1	0.7	0.8	0	0.3	0.2	0	0.21	0.16		0.37	0.16	0	0.0336	1	#DIV/0!	#DIV/0!	0	0.21	0.16	#DIV/0!
1	0.7	0.9	0	0.3	0.1	0	0.21	0.09		0.3	0.09	0	0.0189	1	#DIV/0!	#DIV/0!	0	0.21	0.09	#DIV/0!
1	0.7	1	0	0.3	0	0	0.21	0		0.21	0	0	0	#DIV/0!	#DIV/0!	#DIV/0!	0	0.21	0	#DIV/0!
1	0.8	0	0	0.2	1	0	0.16	0		0.16	0	0	0	#DIV/0!	#DIV/0!	#DIV/0!	0	0.16	0	#DIV/0!
1	0.8	0.1	0	0.2	0.9	0	0.16	0.09		0.25	0.09	0	0.0144	1	#DIV/0!	#DIV/0!	0	0.16	0.09	#DIV/0!
1	0.8	0.2	0	0.2	0.8	0	0.16	0.16		0.32	0.16	0	0.0256	1	#DIV/0!	#DIV/0!	0	0.16	0.16	#DIV/0!
1	0.8	0.3	0	0.2	0.7	0	0.16	0.21		0.37	0.21	0	0.0336	1	#DIV/0!	#DIV/0!	0	0.16	0.21	#DIV/0!
1	0.8	0.4	0	0.2	0.6	0	0.16	0.24		0.4	0.24	0	0.0384	1	#DIV/0!	#DIV/0!	0	0.16	0.24	#DIV/0!
1	0.8	0.5	0	0.2	0.5	0	0.16	0.25		0.41	0.25	0	0.04	1	#DIV/0!	#DIV/0!	0	0.16	0.25	#DIV/0!
1	0.8	0.6	0	0.2	0.4	0	0.16	0.24		0.4	0.24	0	0.0384	1	#DIV/0!	#DIV/0!	0	0.16	0.24	#DIV/0!
1	0.8	0.7	0	0.2	0.3	0	0.16	0.21		0.37	0.21	0	0.0336	1	#DIV/0!	#DIV/0!	0	0.16	0.21	#DIV/0!
1	0.8	0.8	0	0.2	0.2	0	0.16	0.16		0.32	0.16	0	0.0256	1	#DIV/0!	#DIV/0!	0	0.16	0.16	#DIV/0!
1	0.8	0.9	0	0.2	0.1	0	0.16	0.09		0.25	0.09	0	0.0144	1	#DIV/0!	#DIV/0!	0	0.16	0.09	#DIV/0!
1	0.8	1	0	0.2	0	0	0.16	0		0.16	0	0	0	#DIV/0!	#DIV/0!	#DIV/0!	0	0.16	0	#DIV/0!
1	0.9	0	0	0.1	1	0	0.09	0		0.09	0	0	0	#DIV/0!	#DIV/0!	#DIV/0!	0	0.09	0	#DIV/0!
1	0.9	0.1	0	0.1	0.9	0	0.09	0.09		0.18	0.09	0	0.0081	1	#DIV/0!	#DIV/0!	0	0.09	0.09	#DIV/0!
1	0.9	0.2	0	0.1	0.8	0	0.09	0.16		0.25	0.16	0	0.0144	1	#DIV/0!	#DIV/0!	0	0.09	0.16	#DIV/0!
1	0.9	0.3	0	0.1	0.7	0	0.09	0.21		0.3	0.21	0	0.0189	1	#DIV/0!	#DIV/0!	0	0.09	0.21	#DIV/0!
1	0.9	0.4	0	0.1	0.6	0	0.09	0.24		0.33	0.24	0	0.0216	1	#DIV/0!	#DIV/0!	0	0.09	0.24	#DIV/0!
1	0.9	0.5	0	0.1	0.5	0	0.09	0.25		0.34	0.25	0	0.0225	1	#DIV/0!	#DIV/0!	0	0.09	0.25	#DIV/0!
1	0.9	0.6	0	0.1	0.4	0	0.09	0.24		0.33	0.24	0	0.0216	1	#DIV/0!	#DIV/0!	0	0.09	0.24	#DIV/0!
1	0.9	0.7	0	0.1	0.3	0	0.09	0.21		0.3	0.21	0	0.0189	1	#DIV/0!	#DIV/0!	0	0.09	0.21	#DIV/0!
1	0.9	0.8	0	0.1	0.2	0	0.09	0.16		0.25	0.16	0	0.0144	1	#DIV/0!	#DIV/0!	0	0.09	0.16	#DIV/0!
1	0.9	0.9	0	0.1	0.1	0	0.09	0.09		0.18	0.09	0	0.0081	1	#DIV/0!	#DIV/0!	0	0.09	0.09	#DIV/0!
1	0.9	1	0	0.1	0	0	0.09	0		0.09	0	0	0	#DIV/0!	#DIV/0!	#DIV/0!	0	0.09	0	#DIV/0!
1	1	0	0	0	1	0	0	0		0	0	0	0	#DIV/0!	#DIV/0!	#DIV/0!	0	0	0	#DIV/0!
1	1	0.1	0	0	0.9	0	0	0.09		0.09	0.09	0	0	#DIV/0!	#DIV/0!	#DIV/0!	0	0	0.09	#DIV/0!
1	1	0.2	0	0	0.8	0	0	0.16		0.16	0.16	0	0	#DIV/0!	#DIV/0!	#DIV/0!	0	0	0.16	#DIV/0!
1	1	0.3	0	0	0.7	0	0	0.21		0.21	0.21	0	0	#DIV/0!	#DIV/0!	#DIV/0!	0	0	0.21	#DIV/0!
1	1	0.4	0	0	0.6	0	0	0.24		0.24	0.24	0	0	#DIV/0!	#DIV/0!	#DIV/0!	0	0	0.24	#DIV/0!
1	1	0.5	0	0	0.5	0	0	0.25		0.25	0.25	0	0	#DIV/0!	#DIV/0!	#DIV/0!	0	0	0.25	#DIV/0!
1	1	0.6	0	0	0.4	0	0	0.24		0.24	0.24	0	0	#DIV/0!	#DIV/0!	#DIV/0!	0	0	0.24	#DIV/0!
1	1	0.7	0	0	0.3	0	0	0.21		0.21	0.21	0	0	#DIV/0!	#DIV/0!	#DIV/0!	0	0	0.21	#DIV/0!
1	1	0.8	0	0	0.2	0	0	0.16		0.16	0.16	0	0	#DIV/0!	#DIV/0!	#DIV/0!	0	0	0.16	#DIV/0!
1	1	0.9	0	0	0.1	0	0	0.09		0.09	0.09	0	0	#DIV/0!	#DIV/0!	#DIV/0!	0	0	0.09	#DIV/0!
1	1	1	0	0	0	0	0	0		0	0	0	0	#DIV/0!	#DIV/0!	#DIV/0!	0	0	0	#DIV/0!
Pu	Pc	Pcom	Qu	Qc	Qcom	A=Pu*Qu	B=Pc*Qc	C=Pcom*Qcom		B+C	A+C	CA	BC	W1	W2	W3

## Sheet: Sheet1
v(y)	v(x)	rho	m	r	sum(rss-var)	omega	irss-term1	irss-term 2	var-irss	omega	Var(NDI)	var(proposed)	RE
10	10	0.1	2	2	100	0.1	24.75	0.125	24.875	0.1	0.083317	20.1496	123.452	increase in v(y) and omega
10	10	0.1	2	2	100	0.5	24.75	0.125	24.875	0.1	0.083317	20.1496	123.452
10	10	0.1	2	2	100	0.8	24.75	0.125	24.875	0.1	0.083317	20.1496	123.452
100	10	0.1	2	2	100	0.1	2475	12.5	2487.5	0.1	0.083317	2014.88	123.457
100	10	0.1	2	2	100	0.5	2475	12.5	2487.5	0.1	0.083317	2014.88	123.457
100	10	0.1	2	2	100	0.8	2475	12.5	2487.5	0.1	0.083317	2014.88	123.457
1000	10	0.1	2	2	100	0.1	247500	1250	248750	0.1	0.083317	201488	123.457
1000	10	0.1	2	2	100	0.5	247500	1250	248750	0.1	0.083317	201488	123.457
1000	10	0.1	2	2	100	0.8	247500	1250	248750	0.1	0.083317	201488	123.457
10000	10	0.1	2	2	100	0.1	24750000	125000	24875000	0.1	0.083317	2.01488e+07	123.457
10000	10	0.1	2	2	100	0.5	24750000	125000	24875000	0.1	0.083317	2.01488e+07	123.457
10000	10	0.1	2	2	100	0.8	24750000	125000	24875000	0.1	0.083317	2.01488e+07	123.457
100000000	10	0.1	2	2	100	0.1	2475000000000000	1.25e+13	2487500000000000	0.1	0.083317	2.01488e+15	123.457
100000000	10	0.1	2	2	100	0.5	2475000000000000	1.25e+13	2487500000000000	0.1	0.083317	2.01488e+15	123.457
100000000	10	0.1	2	2	100	0.8	2475000000000000	1.25e+13	2487500000000000	0.1	0.083317	2.01488e+15	123.457
10	10	0.1	2	2	100	0.1	24.75	0.125	24.875	0.1	0.083317	20.1496	123.452	increase in rho
10	10	0.2	2	2	100	0.1	24	0.5	24.5	0.1	0.083317	19.8458	123.452
10	10	0.3	2	2	100	0.1	22.75	1.125	23.875	0.1	0.083317	19.3396	123.451
10	10	0.4	2	2	100	0.1	21	2	23	0.1	0.083317	18.6308	123.451
10	10	0.5	2	2	100	0.1	18.75	3.125	21.875	0.1	0.083317	17.7196	123.451
10	10	0.6	2	2	100	0.1	16	4.5	20.5	0.1	0.083317	16.6058	123.451
10	10	0.7	2	2	100	0.1	12.75	6.125	18.875	0.1	0.083317	15.2896	123.45
10	10	0.8	2	2	100	0.1	9	8	17	0.1	0.083317	13.7708	123.449
10	10	0.9	2	2	100	0.1	4.75	10.125	14.875	0.1	0.083317	12.0496	123.448
100	10	0.1	2	2	100	0.1	2475	12.5	2487.5	0.1	0.083317	2014.88	123.457
100	10	0.2	2	2	100	0.1	2400	50	2450	0.1	0.083317	1984.5	123.457
100	10	0.3	2	2	100	0.1	2275	112.5	2387.5	0.1	0.083317	1933.88	123.457
100	10	0.4	2	2	100	0.1	2100	200	2300	0.1	0.083317	1863	123.457
100	10	0.5	2	2	100	0.1	1875	312.5	2187.5	0.1	0.083317	1771.88	123.457
100	10	0.6	2	2	100	0.1	1600	450	2050	0.1	0.083317	1660.5	123.457
100	10	0.7	2	2	100	0.1	1275	612.5	1887.5	0.1	0.083317	1528.88	123.457
100	10	0.8	2	2	100	0.1	900	800	1700	0.1	0.083317	1377	123.457
100	10	0.9	2	2	100	0.1	475	1012.5	1487.5	0.1	0.083317	1204.88	123.457
1000	10	0.1	2	2	100	0.1	247500	1250	248750	0.1	0.083317	201488	123.457
1000	10	0.2	2	2	100	0.1	240000	5000	245000	0.1	0.083317	198450	123.457
1000	10	0.3	2	2	100	0.1	227500	11250	238750	0.1	0.083317	193388	123.457
1000	10	0.4	2	2	100	0.1	210000	20000	230000	0.1	0.083317	186300	123.457
1000	10	0.5	2	2	100	0.1	187500	31250	218750	0.1	0.083317	177188	123.457
1000	10	0.6	2	2	100	0.1	160000	45000	205000	0.1	0.083317	166050	123.457
1000	10	0.7	2	2	100	0.1	127500	61250	188750	0.1	0.083317	152888	123.457
1000	10	0.8	2	2	100	0.1	90000	80000	170000	0.1	0.083317	137700	123.457
1000	10	0.9	2	2	100	0.1	47500	101250	148750	0.1	0.083317	120488	123.457
100000	10	0.1	2	2	100	0.1	2475000000	1.25e+07	2487500000	0.1	0.083317	2.01488e+09	123.457
100000	10	0.2	2	2	100	0.1	2400000000	5e+07	2450000000	0.1	0.083317	1.9845e+09	123.457
100000	10	0.3	2	2	100	0.1	2275000000	112500000	2387500000	0.1	0.083317	1.93388e+09	123.457
100000	10	0.4	2	2	100	0.1	2100000000	2e+08	2300000000	0.1	0.083317	1.863e+09	123.457
100000	10	0.5	2	2	100	0.1	1875000000	312500000	2187500000	0.1	0.083317	1.77188e+09	123.457
100000	10	0.6	2	2	100	0.1	1600000000	450000000	2050000000	0.1	0.083317	1.6605e+09	123.457
100000	10	0.7	2	2	100	0.1	1275000000	6.125e+08	1887500000	0.1	0.083317	1.52888e+09	123.457
100000	10	0.8	2	2	100	0.1	9e+08	8e+08	1700000000	0.1	0.083317	1.377e+09	123.457
100000	10	0.9	2	2	100	0.1	4.75e+08	1012500000	1487500000	0.1	0.083317	1.20488e+09	123.457
10	10	0.1	2	2	100	0.5	24.75	0.125	24.875	0.5	0.083317	6.23958	398.665	increase in rho omega=0.5
10	10	0.2	2	2	100	0.5	24	0.5	24.5	0.5	0.083317	6.14583	398.644
10	10	0.3	2	2	100	0.5	22.75	1.125	23.875	0.5	0.083317	5.98958	398.609
10	10	0.4	2	2	100	0.5	21	2	23	0.5	0.083317	5.77083	398.556
10	10	0.5	2	2	100	0.5	18.75	3.125	21.875	0.5	0.083317	5.48958	398.482
10	10	0.6	2	2	100	0.5	16	4.5	20.5	0.5	0.083317	5.14583	398.381
10	10	0.7	2	2	100	0.5	12.75	6.125	18.875	0.5	0.083317	4.73958	398.242
10	10	0.8	2	2	100	0.5	9	8	17	0.5	0.083317	4.27083	398.049
10	10	0.9	2	2	100	0.5	4.75	10.125	14.875	0.5	0.083317	3.73958	397.772
100	10	0.1	2	2	100	0.5	2475	12.5	2487.5	0.5	0.083317	621.896	399.987
100	10	0.2	2	2	100	0.5	2400	50	2450	0.5	0.083317	612.521	399.986
100	10	0.3	2	2	100	0.5	2275	112.5	2387.5	0.5	0.083317	596.896	399.986
100	10	0.4	2	2	100	0.5	2100	200	2300	0.5	0.083317	575.021	399.986
100	10	0.5	2	2	100	0.5	1875	312.5	2187.5	0.5	0.083317	546.896	399.985
100	10	0.6	2	2	100	0.5	1600	450	2050	0.5	0.083317	512.521	399.984
100	10	0.7	2	2	100	0.5	1275	612.5	1887.5	0.5	0.083317	471.896	399.982
100	10	0.8	2	2	100	0.5	900	800	1700	0.5	0.083317	425.021	399.98
100	10	0.9	2	2	100	0.5	475	1012.5	1487.5	0.5	0.083317	371.896	399.978
1000	10	0.1	2	2	100	0.5	247500	1250	248750	0.5	0.083317	62187.5	400
1000	10	0.2	2	2	100	0.5	240000	5000	245000	0.5	0.083317	61250	400
1000	10	0.3	2	2	100	0.5	227500	11250	238750	0.5	0.083317	59687.5	400
1000	10	0.4	2	2	100	0.5	210000	20000	230000	0.5	0.083317	57500	400
1000	10	0.5	2	2	100	0.5	187500	31250	218750	0.5	0.083317	54687.5	400
1000	10	0.6	2	2	100	0.5	160000	45000	205000	0.5	0.083317	51250	400
1000	10	0.7	2	2	100	0.5	127500	61250	188750	0.5	0.083317	47187.5	400
1000	10	0.8	2	2	100	0.5	90000	80000	170000	0.5	0.083317	42500	400
1000	10	0.9	2	2	100	0.5	47500	101250	148750	0.5	0.083317	37187.5	400
100000	10	0.1	2	2	100	0.5	2475000000	1.25e+07	2487500000	0.5	0.083317	6.21875e+08	400
100000	10	0.2	2	2	100	0.5	2400000000	5e+07	2450000000	0.5	0.083317	6.125e+08	400
100000	10	0.3	2	2	100	0.5	2275000000	112500000	2387500000	0.5	0.083317	5.96875e+08	400
100000	10	0.4	2	2	100	0.5	2100000000	2e+08	2300000000	0.5	0.083317	5.75e+08	400
100000	10	0.5	2	2	100	0.5	1875000000	312500000	2187500000	0.5	0.083317	5.46875e+08	400
100000	10	0.6	2	2	100	0.5	1600000000	450000000	2050000000	0.5	0.083317	5.125e+08	400
100000	10	0.7	2	2	100	0.5	1275000000	6.125e+08	1887500000	0.8	0.083317	7.55e+07	2500
100000	10	0.8	2	2	100	0.5	9e+08	8e+08	1700000000	0.8	0.083317	6.8e+07	2500
100000	10	0.9	2	2	100	0.5	4.75e+08	1012500000	1487500000	0.5	0.083317	3.71875e+08	400
increase in v(x)
v(y)	v(x)	rho	m	r	sum(rss-var)	omega	irss-term1	irss-term 2	var-irss	omega	Var(NDI)	var(proposed)	RE
10	10	0.1	2	2	100	0.1	24.75	0.125	24.875	0.1	0.083317	20.1496	123.452
10	100	0.1	2	2	100	0.1	24.75	0.00125	24.7512	0.1	0.083317	20.0493	123.452
10	200	0.1	2	2	100	0.1	24.75	0.0003125	24.7503	0.1	0.083317	20.0486	123.452
10	500	0.1	2	2	100	0.1	24.75	5e-05	24.7501	0.1	0.083317	20.0484	123.452
10	1000	0.1	2	2	100	0.1	24.75	1.25e-05	24.75	0.1	0.083317	20.0483	123.452
10	10000	0.1	2	2	100	0.1	24.75	1.25e-07	24.75	0.1	0.083317	20.0483	123.452
10	100000	0.1	2	2	100	0.1	24.75	1.25e-09	24.75	0.1	0.083317	20.0483	123.452
10	10	0.8	2	2	100	0.1	9	8	17	0.1	0.083317	13.7708	123.449
10	100	0.8	2	2	100	0.1	9	0.08	9.08	0.1	0.083317	7.35563	123.443
10	200	0.8	2	2	100	0.1	9	0.02	9.02	0.1	0.083317	7.30703	123.443
10	500	0.8	2	2	100	0.1	9	0.0032	9.0032	0.1	0.083317	7.29343	123.443
10	1000	0.8	2	2	100	0.1	9	0.0008	9.0008	0.1	0.083317	7.29148	123.443
10	10000	0.8	2	2	100	0.1	9	8e-06	9.00001	0.1	0.083317	7.29084	123.443
10	100000	0.8	2	2	100	0.1	9	8e-08	9	0.1	0.083317	7.29083	123.443
increase in m
10	10	0.1	2	2	100	0.1	24.75	0.125	24.875	0.1	0.083317	20.1496	123.452
10	100	0.1	5	2	100	0.1	9.9	0.0002	9.9002	0.1	0.083317	8.02	123.444
10	200	0.1	50	2	100	0.1	0.99	5e-07	0.99	0.1	0.083317	0.802734	123.329
10	500	0.1	100	2	100	0.1	0.495	2e-08	0.495	0.1	0.083317	0.401783	123.201
10	1000	0.1	500	2	100	0.1	0.099	2e-10	0.099	0.1	0.083317	0.0810232	122.187
10	10000	0.1	1000	2	100	0.1	0.0495	5e-13	0.0495	0.1	0.083317	0.0409282	120.944
10	100000	0.1	5000	2	100	0.1	0.0099	2e-16	0.0099	0.1	0.083317	0.00885217	111.837
10	10	0.5	2	2	100	0.1	18.75	3.125	21.875	0.1	0.083317	17.7196	123.451
10	100	0.5	5	2	100	0.1	7.5	0.005	7.505	0.1	0.083317	6.07988	123.44
10	200	0.5	50	2	100	0.1	0.75	1.25e-05	0.750012	0.1	0.083317	0.608343	123.288
10	500	0.5	100	2	100	0.1	0.375	5e-07	0.375001	0.1	0.083317	0.304584	123.119
10	1000	0.5	500	2	100	0.1	0.075	5e-09	0.075	0.1	0.083317	0.0615832	121.787
10	10000	0.5	1000	2	100	0.1	0.0375	1.25e-11	0.0375	0.1	0.083317	0.0312082	120.161
10	100000	0.5	5000	2	100	0.1	0.0075	5e-15	0.0075	0.1	0.083317	0.00690817	108.567
10	10	0.8	2	2	100	0.1	9	8	17	0.1	0.083317	13.7708	123.449
10	100	0.8	5	2	100	0.1	3.6	0.0128	3.6128	0.1	0.083317	2.9272	123.422
10	200	0.8	50	2	100	0.1	0.36	3.2e-05	0.360032	0.1	0.083317	0.292459	123.105
10	500	0.8	100	2	100	0.1	0.18	1.28e-06	0.180001	0.1	0.083317	0.146634	122.755
10	1000	0.8	500	2	100	0.1	0.036	1.28e-08	0.036	0.1	0.083317	0.0299932	120.027
10	10000	0.8	1000	2	100	0.1	0.018	3.2e-11	0.018	0.1	0.083317	0.0154132	116.783
10	100000	0.8	5000	2	100	0.1	0.0036	1.28e-14	0.0036	0.1	0.083317	0.00374917	96.0213
increase in r
10	10	0.1	2	2	100	0.1	24.75	0.125	24.875	0.1	0.083317	20.1496	123.452
10	100	0.1	5	5	100	0.1	3.96	8e-05	3.96008	0.1	0.083317	3.2085	123.425
10	200	0.1	50	10	100	0.1	0.198	1e-07	0.198	0.1	0.083317	0.161213	122.819
10	500	0.1	100	20	100	0.1	0.0495	2e-09	0.0495	0.1	0.083317	0.0409282	120.944
10	1000	0.1	500	30	100	0.1	0.0066	1.33333e-11	0.0066	0.1	0.083317	0.00617917	106.81
10	10000	0.1	1000	50	100	0.1	0.00198	2e-14	0.00198	0.1	0.083317	0.00243697	81.2484
10	100000	0.1	5000	100	100	0.1	0.000198	4e-18	0.000198	0.1	0.083317	0.00099355	19.9285
10	10	0.5	2	2	100	0.1	18.75	3.125	21.875	0.1	0.083317	17.7196	123.451
10	100	0.5	5	5	100	0.1	3	0.002	3.002	0.1	0.083317	2.43245	123.415
10	200	0.5	50	10	100	0.1	0.15	2.5e-06	0.150002	0.1	0.083317	0.122335	122.616
10	500	0.5	100	20	100	0.1	0.0375	5e-08	0.0375001	0.1	0.083317	0.0312082	120.161
10	1000	0.5	500	30	100	0.1	0.005	3.33333e-10	0.005	0.1	0.083317	0.00488317	102.393
10	10000	0.5	1000	50	100	0.1	0.0015	5e-13	0.0015	0.1	0.083317	0.00204817	73.2361
10	100000	0.5	5000	100	100	0.1	0.00015	1e-16	0.00015	0.1	0.083317	0.00095467	15.7122
10	10	0.8	2	2	100	0.1	9	8	17	0.1	0.083317	13.7708	123.449
10	100	0.8	5	5	100	0.1	1.44	0.00512	1.44512	0.1	0.083317	1.17138	123.369
10	200	0.8	50	10	100	0.1	0.072	6.4e-06	0.0720064	0.1	0.083317	0.0591584	121.718
10	500	0.8	100	20	100	0.1	0.018	1.28e-07	0.0180001	0.1	0.083317	0.0154133	116.783
10	1000	0.8	500	30	100	0.1	0.0024	8.53333e-10	0.0024	0.1	0.083317	0.00277717	86.4189
10	10000	0.8	1000	50	100	0.1	0.00072	1.28e-12	0.00072	0.1	0.083317	0.00141637	50.8342
10	100000	0.8	5000	100	100	0.1	7.2e-05	2.56e-16	7.2e-05	0.1	0.083317	0.00089149	8.07637

## Sheet: Final Check on Efficiency
v(y)	v(x)	rho	m	r	sum(rss-var)	omega	irss-term1	irss-term 2	var-irss	omega	Var(NDI)	var(proposed)	RE
10	10	0.1	2	2	100	0.1	24.75	0.125	24.875	0.1	0.083317	20.1496	123.452
10	10	0.1	2	2	100	0.5	24.75	0.125	24.875	0.5	0.083317	6.23958	398.665
10	10	0.1	2	2	100	0.8	24.75	0.125	24.875	0.8	0.083317	1.04832	2372.84
100	10	0.1	2	2	100	0.1	2475	12.5	2487.5	0.1	0.083317	2014.88	123.457
100	10	0.1	2	2	100	0.5	2475	12.5	2487.5	0.5	0.083317	621.896	399.987
100	10	0.1	2	2	100	0.8	2475	12.5	2487.5	0.8	0.083317	99.5533	2498.66
1000	10	0.1	2	2	100	0.1	247500	1250	248750	0.1	0.083317	201488	123.457
1000	10	0.1	2	2	100	0.5	247500	1250	248750	0.5	0.083317	62187.5	400
1000	10	0.1	2	2	100	0.8	247500	1250	248750	0.8	0.083317	9950.05	2499.99
Table 2: increase in Rho and Omega
10	10	0.1	2	2	100	0.1	24.75	0.125	24.875	0.1	0.083317	20.1496	123.452
10	10	0.2	2	2	100	0.1	24	0.5	24.5	0.1	0.083317	19.8458	123.452
10	10	0.3	2	2	100	0.1	22.75	1.125	23.875	0.1	0.083317	19.3396	123.451
10	10	0.4	2	2	100	0.1	21	2	23	0.1	0.083317	18.6308	123.451
10	10	0.5	2	2	100	0.1	18.75	3.125	21.875	0.1	0.083317	17.7196	123.451
10	10	0.6	2	2	100	0.1	16	4.5	20.5	0.1	0.083317	16.6058	123.451
10	10	0.7	2	2	100	0.1	12.75	6.125	18.875	0.1	0.083317	15.2896	123.45
10	10	0.8	2	2	100	0.1	9	8	17	0.1	0.083317	13.7708	123.449
10	10	0.9	2	2	100	0.1	4.75	10.125	14.875	0.1	0.083317	12.0496	123.448
Table 2: increase in Rho and Omega
10	10	0.1	2	2	100	0.5	24.75	0.125	24.875	0.5	0.083317	6.23958	398.665
10	10	0.2	2	2	100	0.5	24	0.5	24.5	0.5	0.083317	6.14583	398.644
10	10	0.3	2	2	100	0.5	22.75	1.125	23.875	0.5	0.083317	5.98958	398.609
10	10	0.4	2	2	100	0.5	21	2	23	0.5	0.083317	5.77083	398.556
10	10	0.5	2	2	100	0.5	18.75	3.125	21.875	0.5	0.083317	5.48958	398.482
10	10	0.6	2	2	100	0.5	16	4.5	20.5	0.5	0.083317	5.14583	398.381
10	10	0.7	2	2	100	0.5	12.75	6.125	18.875	0.5	0.083317	4.73958	398.242
10	10	0.8	2	2	100	0.5	9	8	17	0.5	0.083317	4.27083	398.049
10	10	0.9	2	2	100	0.5	4.75	10.125	14.875	0.5	0.083317	3.73958	397.772
10	10	0.1	2	2	100	0.8	24.75	0.125	24.875	0.8	0.083317	1.04832	2372.84
10	10	0.2	2	2	100	0.8	24	0.5	24.5	0.8	0.083317	1.03332	2370.99
10	10	0.3	2	2	100	0.8	22.75	1.125	23.875	0.8	0.083317	1.00832	2367.79
10	10	0.4	2	2	100	0.8	21	2	23	0.8	0.083317	0.973323	2363.04
10	10	0.5	2	2	100	0.8	18.75	3.125	21.875	0.8	0.083317	0.928323	2356.4
10	10	0.6	2	2	100	0.8	16	4.5	20.5	0.8	0.083317	0.873323	2347.36
10	10	0.7	2	2	100	0.8	12.75	6.125	18.875	0.8	0.083317	0.808323	2335.08
10	10	0.8	2	2	100	0.8	9	8	17	0.8	0.083317	0.733323	2318.21
10	10	0.9	2	2	100	0.8	4.75	10.125	14.875	0.8	0.083317	0.648323	2294.38
Table 3: increase in Var(X) and Rho
10	10	0.1	2	2	100	0.1
10	100	0.1	2	2	100	0.1
10	200	0.1	2	2	100	0.1
10	500	0.1	2	2	100	0.1
10	10	0.5	2	2	100	0.1
10	100	0.5	2	2	100	0.1
10	200	0.5	2	2	100	0.1
10	500	0.5	2	2	100	0.1
10	10	0.8	2	2	100	0.1
10	100	0.8	2	2	100	0.1
10	200	0.8	2	2	100	0.1
10	500	0.8	2	2	100	0.1

## Sheet: Calulations of V(NDI)
Pu	Pc	Pcom	Qu	Qc	Qcom	A=Pu*Qu	B=Pc*Qc	C=Pcom*Qcom		B+C	A+C	CA	BC	W1	W2	W3	Var(Iu)	Var(Ic)	VAR(Icom)	Var(Id)	Var(Id)
0.5	0.5	0.5	0.5	0.5	0.5	0.25	0.25	0.25		0.5	0.5	0.0625	0.0625	0.333333	0.333333	0.333333	0.25	0.25	0.25	0.0833333	0.0607639
																		So, we have taken the V(NDI)=0.8 in our study
Pu	Pc	Pcom	Qu	Qc	Qcom	A=Pu*Qu	B=Pc*Qc	C=Pcom*Qcom		B+C	A+C	CA	BC	W1	W2	W3	Var(Iu)	Var(Ic)	VAR(Icom)	Var(Id)	Var(Id)
0	0	0	1	1	1	0	0	0		0	0	0	0	#DIV/0!	#DIV/0!	#DIV/0!	0	0	0	#DIV/0!
0	0	0.1	1	1	0.9	0	0	0.09		0.09	0.09	0	0	#DIV/0!	#DIV/0!	#DIV/0!	0	0	0.09	#DIV/0!
0	0	0.2	1	1	0.8	0	0	0.16		0.16	0.16	0	0	#DIV/0!	#DIV/0!	#DIV/0!	0	0	0.16	#DIV/0!
0	0	0.3	1	1	0.7	0	0	0.21		0.21	0.21	0	0	#DIV/0!	#DIV/0!	#DIV/0!	0	0	0.21	#DIV/0!
0	0	0.4	1	1	0.6	0	0	0.24		0.24	0.24	0	0	#DIV/0!	#DIV/0!	#DIV/0!	0	0	0.24	#DIV/0!
0	0	0.5	1	1	0.5	0	0	0.25		0.25	0.25	0	0	#DIV/0!	#DIV/0!	#DIV/0!	0	0	0.25	#DIV/0!
0	0	0.6	1	1	0.4	0	0	0.24		0.24	0.24	0	0	#DIV/0!	#DIV/0!	#DIV/0!	0	0	0.24	#DIV/0!
0	0	0.7	1	1	0.3	0	0	0.21		0.21	0.21	0	0	#DIV/0!	#DIV/0!	#DIV/0!	0	0	0.21	#DIV/0!
0	0	0.8	1	1	0.2	0	0	0.16		0.16	0.16	0	0	#DIV/0!	#DIV/0!	#DIV/0!	0	0	0.16	#DIV/0!
0	0	0.9	1	1	0.1	0	0	0.09		0.09	0.09	0	0	#DIV/0!	#DIV/0!	#DIV/0!	0	0	0.09	#DIV/0!
0	0	1	1	1	0	0	0	0		0	0	0	0	#DIV/0!	#DIV/0!	#DIV/0!	0	0	0	#DIV/0!
0	0.1	0	1	0.9	1	0	0.09	0		0.09	0	0	0	#DIV/0!	#DIV/0!	#DIV/0!	0	0.09	0	#DIV/0!
0	0.1	0.1	1	0.9	0.9	0	0.09	0.09		0.18	0.09	0	0.0081	1	#DIV/0!	#DIV/0!	0	0.09	0.09	#DIV/0!
0	0.1	0.2	1	0.9	0.8	0	0.09	0.16		0.25	0.16	0	0.0144	1	#DIV/0!	#DIV/0!	0	0.09	0.16	#DIV/0!
0	0.1	0.3	1	0.9	0.7	0	0.09	0.21		0.3	0.21	0	0.0189	1	#DIV/0!	#DIV/0!	0	0.09	0.21	#DIV/0!
0	0.1	0.4	1	0.9	0.6	0	0.09	0.24		0.33	0.24	0	0.0216	1	#DIV/0!	#DIV/0!	0	0.09	0.24	#DIV/0!
0	0.1	0.5	1	0.9	0.5	0	0.09	0.25		0.34	0.25	0	0.0225	1	#DIV/0!	#DIV/0!	0	0.09	0.25	#DIV/0!
0	0.1	0.6	1	0.9	0.4	0	0.09	0.24		0.33	0.24	0	0.0216	1	#DIV/0!	#DIV/0!	0	0.09	0.24	#DIV/0!
0	0.1	0.7	1	0.9	0.3	0	0.09	0.21		0.3	0.21	0	0.0189	1	#DIV/0!	#DIV/0!	0	0.09	0.21	#DIV/0!
0	0.1	0.8	1	0.9	0.2	0	0.09	0.16		0.25	0.16	0	0.0144	1	#DIV/0!	#DIV/0!	0	0.09	0.16	#DIV/0!
0	0.1	0.9	1	0.9	0.1	0	0.09	0.09		0.18	0.09	0	0.0081	1	#DIV/0!	#DIV/0!	0	0.09	0.09	#DIV/0!
0	0.1	1	1	0.9	0	0	0.09	0		0.09	0	0	0	#DIV/0!	#DIV/0!	#DIV/0!	0	0.09	0	#DIV/0!
0	0.2	0	1	0.8	1	0	0.16	0		0.16	0	0	0	#DIV/0!	#DIV/0!	#DIV/0!	0	0.16	0	#DIV/0!
0	0.2	0.1	1	0.8	0.9	0	0.16	0.09		0.25	0.09	0	0.0144	1	#DIV/0!	#DIV/0!	0	0.16	0.09	#DIV/0!
0	0.2	0.2	1	0.8	0.8	0	0.16	0.16		0.32	0.16	0	0.0256	1	#DIV/0!	#DIV/0!	0	0.16	0.16	#DIV/0!
0	0.2	0.3	1	0.8	0.7	0	0.16	0.21		0.37	0.21	0	0.0336	1	#DIV/0!	#DIV/0!	0	0.16	0.21	#DIV/0!
0	0.2	0.4	1	0.8	0.6	0	0.16	0.24		0.4	0.24	0	0.0384	1	#DIV/0!	#DIV/0!	0	0.16	0.24	#DIV/0!
0	0.2	0.5	1	0.8	0.5	0	0.16	0.25		0.41	0.25	0	0.04	1	#DIV/0!	#DIV/0!	0	0.16	0.25	#DIV/0!
0	0.2	0.6	1	0.8	0.4	0	0.16	0.24		0.4	0.24	0	0.0384	1	#DIV/0!	#DIV/0!	0	0.16	0.24	#DIV/0!
0	0.2	0.7	1	0.8	0.3	0	0.16	0.21		0.37	0.21	0	0.0336	1	#DIV/0!	#DIV/0!	0	0.16	0.21	#DIV/0!
0	0.2	0.8	1	0.8	0.2	0	0.16	0.16		0.32	0.16	0	0.0256	1	#DIV/0!	#DIV/0!	0	0.16	0.16	#DIV/0!
0	0.2	0.9	1	0.8	0.1	0	0.16	0.09		0.25	0.09	0	0.0144	1	#DIV/0!	#DIV/0!	0	0.16	0.09	#DIV/0!
0	0.2	1	1	0.8	0	0	0.16	0		0.16	0	0	0	#DIV/0!	#DIV/0!	#DIV/0!	0	0.16	0	#DIV/0!
0	0.3	0	1	0.7	1	0	0.21	0		0.21	0	0	0	#DIV/0!	#DIV/0!	#DIV/0!	0	0.21	0	#DIV/0!
0	0.3	0.1	1	0.7	0.9	0	0.21	0.09		0.3	0.09	0	0.0189	1	#DIV/0!	#DIV/0!	0	0.21	0.09	#DIV/0!
0	0.3	0.2	1	0.7	0.8	0	0.21	0.16		0.37	0.16	0	0.0336	1	#DIV/0!	#DIV/0!	0	0.21	0.16	#DIV/0!
0	0.3	0.3	1	0.7	0.7	0	0.21	0.21		0.42	0.21	0	0.0441	1	#DIV/0!	#DIV/0!	0	0.21	0.21	#DIV/0!
0	0.3	0.4	1	0.7	0.6	0	0.21	0.24		0.45	0.24	0	0.0504	1	#DIV/0!	#DIV/0!	0	0.21	0.24	#DIV/0!
0	0.3	0.5	1	0.7	0.5	0	0.21	0.25		0.46	0.25	0	0.0525	1	#DIV/0!	#DIV/0!	0	0.21	0.25	#DIV/0!
0	0.3	0.6	1	0.7	0.4	0	0.21	0.24		0.45	0.24	0	0.0504	1	#DIV/0!	#DIV/0!	0	0.21	0.24	#DIV/0!
0	0.3	0.7	1	0.7	0.3	0	0.21	0.21		0.42	0.21	0	0.0441	1	#DIV/0!	#DIV/0!	0	0.21	0.21	#DIV/0!
0	0.3	0.8	1	0.7	0.2	0	0.21	0.16		0.37	0.16	0	0.0336	1	#DIV/0!	#DIV/0!	0	0.21	0.16	#DIV/0!
0	0.3	0.9	1	0.7	0.1	0	0.21	0.09		0.3	0.09	0	0.0189	1	#DIV/0!	#DIV/0!	0	0.21	0.09	#DIV/0!
0	0.3	1	1	0.7	0	0	0.21	0		0.21	0	0	0	#DIV/0!	#DIV/0!	#DIV/0!	0	0.21	0	#DIV/0!
0	0.4	0	1	0.6	1	0	0.24	0		0.24	0	0	0	#DIV/0!	#DIV/0!	#DIV/0!	0	0.24	0	#DIV/0!
0	0.4	0.1	1	0.6	0.9	0	0.24	0.09		0.33	0.09	0	0.0216	1	#DIV/0!	#DIV/0!	0	0.24	0.09	#DIV/0!
0	0.4	0.2	1	0.6	0.8	0	0.24	0.16		0.4	0.16	0	0.0384	1	#DIV/0!	#DIV/0!	0	0.24	0.16	#DIV/0!
0	0.4	0.3	1	0.6	0.7	0	0.24	0.21		0.45	0.21	0	0.0504	1	#DIV/0!	#DIV/0!	0	0.24	0.21	#DIV/0!
0	0.4	0.4	1	0.6	0.6	0	0.24	0.24		0.48	0.24	0	0.0576	1	#DIV/0!	#DIV/0!	0	0.24	0.24	#DIV/0!
0	0.4	0.5	1	0.6	0.5	0	0.24	0.25		0.49	0.25	0	0.06	1	#DIV/0!	#DIV/0!	0	0.24	0.25	#DIV/0!
0	0.4	0.6	1	0.6	0.4	0	0.24	0.24		0.48	0.24	0	0.0576	1	#DIV/0!	#DIV/0!	0	0.24	0.24	#DIV/0!
0	0.4	0.7	1	0.6	0.3	0	0.24	0.21		0.45	0.21	0	0.0504	1	#DIV/0!	#DIV/0!	0	0.24	0.21	#DIV/0!
0	0.4	0.8	1	0.6	0.2	0	0.24	0.16		0.4	0.16	0	0.0384	1	#DIV/0!	#DIV/0!	0	0.24	0.16	#DIV/0!
0	0.4	0.9	1	0.6	0.1	0	0.24	0.09		0.33	0.09	0	0.0216	1	#DIV/0!	#DIV/0!	0	0.24	0.09	#DIV/0!
0	0.4	1	1	0.6	0	0	0.24	0		0.24	0	0	0	#DIV/0!	#DIV/0!	#DIV/0!	0	0.24	0	#DIV/0!
0	0.5	0	1	0.5	1	0	0.25	0		0.25	0	0	0	#DIV/0!	#DIV/0!	#DIV/0!	0	0.25	0	#DIV/0!
0	0.5	0.1	1	0.5	0.9	0	0.25	0.09		0.34	0.09	0	0.0225	1	#DIV/0!	#DIV/0!	0	0.25	0.09	#DIV/0!
0	0.5	0.2	1	0.5	0.8	0	0.25	0.16		0.41	0.16	0	0.04	1	#DIV/0!	#DIV/0!	0	0.25	0.16	#DIV/0!
0	0.5	0.3	1	0.5	0.7	0	0.25	0.21		0.46	0.21	0	0.0525	1	#DIV/0!	#DIV/0!	0	0.25	0.21	#DIV/0!
0	0.5	0.4	1	0.5	0.6	0	0.25	0.24		0.49	0.24	0	0.06	1	#DIV/0!	#DIV/0!	0	0.25	0.24	#DIV/0!
0	0.5	0.5	1	0.5	0.5	0	0.25	0.25		0.5	0.25	0	0.0625	1	#DIV/0!	#DIV/0!	0	0.25	0.25	#DIV/0!
0	0.5	0.6	1	0.5	0.4	0	0.25	0.24		0.49	0.24	0	0.06	1	#DIV/0!	#DIV/0!	0	0.25	0.24	#DIV/0!
0	0.5	0.7	1	0.5	0.3	0	0.25	0.21		0.46	0.21	0	0.0525	1	#DIV/0!	#DIV/0!	0	0.25	0.21	#DIV/0!
0	0.5	0.8	1	0.5	0.2	0	0.25	0.16		0.41	0.16	0	0.04	1	#DIV/0!	#DIV/0!	0	0.25	0.16	#DIV/0!
0	0.5	0.9	1	0.5	0.1	0	0.25	0.09		0.34	0.09	0	0.0225	1	#DIV/0!	#DIV/0!	0	0.25	0.09	#DIV/0!
0	0.5	1	1	0.5	0	0	0.25	0		0.25	0	0	0	#DIV/0!	#DIV/0!	#DIV/0!	0	0.25	0	#DIV/0!
0	0.6	0	1	0.4	1	0	0.24	0		0.24	0	0	0	#DIV/0!	#DIV/0!	#DIV/0!	0	0.24	0	#DIV/0!
0	0.6	0.1	1	0.4	0.9	0	0.24	0.09		0.33	0.09	0	0.0216	1	#DIV/0!	#DIV/0!	0	0.24	0.09	#DIV/0!
0	0.6	0.2	1	0.4	0.8	0	0.24	0.16		0.4	0.16	0	0.0384	1	#DIV/0!	#DIV/0!	0	0.24	0.16	#DIV/0!
0	0.6	0.3	1	0.4	0.7	0	0.24	0.21		0.45	0.21	0	0.0504	1	#DIV/0!	#DIV/0!	0	0.24	0.21	#DIV/0!
0	0.6	0.4	1	0.4	0.6	0	0.24	0.24		0.48	0.24	0	0.0576	1	#DIV/0!	#DIV/0!	0	0.24	0.24	#DIV/0!
0	0.6	0.5	1	0.4	0.5	0	0.24	0.25		0.49	0.25	0	0.06	1	#DIV/0!	#DIV/0!	0	0.24	0.25	#DIV/0!
0	0.6	0.6	1	0.4	0.4	0	0.24	0.24		0.48	0.24	0	0.0576	1	#DIV/0!	#DIV/0!	0	0.24	0.24	#DIV/0!
0	0.6	0.7	1	0.4	0.3	0	0.24	0.21		0.45	0.21	0	0.0504	1	#DIV/0!	#DIV/0!	0	0.24	0.21	#DIV/0!
0	0.6	0.8	1	0.4	0.2	0	0.24	0.16		0.4	0.16	0	0.0384	1	#DIV/0!	#DIV/0!	0	0.24	0.16	#DIV/0!
0	0.6	0.9	1	0.4	0.1	0	0.24	0.09		0.33	0.09	0	0.0216	1	#DIV/0!	#DIV/0!	0	0.24	0.09	#DIV/0!
0	0.6	1	1	0.4	0	0	0.24	0		0.24	0	0	0	#DIV/0!	#DIV/0!	#DIV/0!	0	0.24	0	#DIV/0!
0	0.7	0	1	0.3	1	0	0.21	0		0.21	0	0	0	#DIV/0!	#DIV/0!	#DIV/0!	0	0.21	0	#DIV/0!
0	0.7	0.1	1	0.3	0.9	0	0.21	0.09		0.3	0.09	0	0.0189	1	#DIV/0!	#DIV/0!	0	0.21	0.09	#DIV/0!
0	0.7	0.2	1	0.3	0.8	0	0.21	0.16		0.37	0.16	0	0.0336	1	#DIV/0!	#DIV/0!	0	0.21	0.16	#DIV/0!
0	0.7	0.3	1	0.3	0.7	0	0.21	0.21		0.42	0.21	0	0.0441	1	#DIV/0!	#DIV/0!	0	0.21	0.21	#DIV/0!
0	0.7	0.4	1	0.3	0.6	0	0.21	0.24		0.45	0.24	0	0.0504	1	#DIV/0!	#DIV/0!	0	0.21	0.24	#DIV/0!
0	0.7	0.5	1	0.3	0.5	0	0.21	0.25		0.46	0.25	0	0.0525	1	#DIV/0!	#DIV/0!	0	0.21	0.25	#DIV/0!
0	0.7	0.6	1	0.3	0.4	0	0.21	0.24		0.45	0.24	0	0.0504	1	#DIV/0!	#DIV/0!	0	0.21	0.24	#DIV/0!
0	0.7	0.7	1	0.3	0.3	0	0.21	0.21		0.42	0.21	0	0.0441	1	#DIV/0!	#DIV/0!	0	0.21	0.21	#DIV/0!
0	0.7	0.8	1	0.3	0.2	0	0.21	0.16		0.37	0.16	0	0.0336	1	#DIV/0!	#DIV/0!	0	0.21	0.16	#DIV/0!
0	0.7	0.9	1	0.3	0.1	0	0.21	0.09		0.3	0.09	0	0.0189	1	#DIV/0!	#DIV/0!	0	0.21	0.09	#DIV/0!
0	0.7	1	1	0.3	0	0	0.21	0		0.21	0	0	0	#DIV/0!	#DIV/0!	#DIV/0!	0	0.21	0	#DIV/0!
0	0.8	0	1	0.2	1	0	0.16	0		0.16	0	0	0	#DIV/0!	#DIV/0!	#DIV/0!	0	0.16	0	#DIV/0!
0	0.8	0.1	1	0.2	0.9	0	0.16	0.09		0.25	0.09	0	0.0144	1	#DIV/0!	#DIV/0!	0	0.16	0.09	#DIV/0!
0	0.8	0.2	1	0.2	0.8	0	0.16	0.16		0.32	0.16	0	0.0256	1	#DIV/0!	#DIV/0!	0	0.16	0.16	#DIV/0!
0	0.8	0.3	1	0.2	0.7	0	0.16	0.21		0.37	0.21	0	0.0336	1	#DIV/0!	#DIV/0!	0	0.16	0.21	#DIV/0!
0	0.8	0.4	1	0.2	0.6	0	0.16	0.24		0.4	0.24	0	0.0384	1	#DIV/0!	#DIV/0!	0	0.16	0.24	#DIV/0!
0	0.8	0.5	1	0.2	0.5	0	0.16	0.25		0.41	0.25	0	0.04	1	#DIV/0!	#DIV/0!	0	0.16	0.25	#DIV/0!
0	0.8	0.6	1	0.2	0.4	0	0.16	0.24		0.4	0.24	0	0.0384	1	#DIV/0!	#DIV/0!	0	0.16	0.24	#DIV/0!
0	0.8	0.7	1	0.2	0.3	0	0.16	0.21		0.37	0.21	0	0.0336	1	#DIV/0!	#DIV/0!	0	0.16	0.21	#DIV/0!
0	0.8	0.8	1	0.2	0.2	0	0.16	0.16		0.32	0.16	0	0.0256	1	#DIV/0!	#DIV/0!	0	0.16	0.16	#DIV/0!
0	0.8	0.9	1	0.2	0.1	0	0.16	0.09		0.25	0.09	0	0.0144	1	#DIV/0!	#DIV/0!	0	0.16	0.09	#DIV/0!
0	0.8	1	1	0.2	0	0	0.16	0		0.16	0	0	0	#DIV/0!	#DIV/0!	#DIV/0!	0	0.16	0	#DIV/0!
0	0.9	0	1	0.1	1	0	0.09	0		0.09	0	0	0	#DIV/0!	#DIV/0!	#DIV/0!	0	0.09	0	#DIV/0!
0	0.9	0.1	1	0.1	0.9	0	0.09	0.09		0.18	0.09	0	0.0081	1	#DIV/0!	#DIV/0!	0	0.09	0.09	#DIV/0!
0	0.9	0.2	1	0.1	0.8	0	0.09	0.16		0.25	0.16	0	0.0144	1	#DIV/0!	#DIV/0!	0	0.09	0.16	#DIV/0!
0	0.9	0.3	1	0.1	0.7	0	0.09	0.21		0.3	0.21	0	0.0189	1	#DIV/0!	#DIV/0!	0	0.09	0.21	#DIV/0!
0	0.9	0.4	1	0.1	0.6	0	0.09	0.24		0.33	0.24	0	0.0216	1	#DIV/0!	#DIV/0!	0	0.09	0.24	#DIV/0!
0	0.9	0.5	1	0.1	0.5	0	0.09	0.25		0.34	0.25	0	0.0225	1	#DIV/0!	#DIV/0!	0	0.09	0.25	#DIV/0!
0	0.9	0.6	1	0.1	0.4	0	0.09	0.24		0.33	0.24	0	0.0216	1	#DIV/0!	#DIV/0!	0	0.09	0.24	#DIV/0!
0	0.9	0.7	1	0.1	0.3	0	0.09	0.21		0.3	0.21	0	0.0189	1	#DIV/0!	#DIV/0!	0	0.09	0.21	#DIV/0!
0	0.9	0.8	1	0.1	0.2	0	0.09	0.16		0.25	0.16	0	0.0144	1	#DIV/0!	#DIV/0!	0	0.09	0.16	#DIV/0!
0	0.9	0.9	1	0.1	0.1	0	0.09	0.09		0.18	0.09	0	0.0081	1	#DIV/0!	#DIV/0!	0	0.09	0.09	#DIV/0!
0	0.9	1	1	0.1	0	0	0.09	0		0.09	0	0	0	#DIV/0!	#DIV/0!	#DIV/0!	0	0.09	0	#DIV/0!
0	1	0	1	0	1	0	0	0		0	0	0	0	#DIV/0!	#DIV/0!	#DIV/0!	0	0	0	#DIV/0!
0	1	0.1	1	0	0.9	0	0	0.09		0.09	0.09	0	0	#DIV/0!	#DIV/0!	#DIV/0!	0	0	0.09	#DIV/0!
0	1	0.2	1	0	0.8	0	0	0.16		0.16	0.16	0	0	#DIV/0!	#DIV/0!	#DIV/0!	0	0	0.16	#DIV/0!
0	1	0.3	1	0	0.7	0	0	0.21		0.21	0.21	0	0	#DIV/0!	#DIV/0!	#DIV/0!	0	0	0.21	#DIV/0!
0	1	0.4	1	0	0.6	0	0	0.24		0.24	0.24	0	0	#DIV/0!	#DIV/0!	#DIV/0!	0	0	0.24	#DIV/0!
0	1	0.5	1	0	0.5	0	0	0.25		0.25	0.25	0	0	#DIV/0!	#DIV/0!	#DIV/0!	0	0	0.25	#DIV/0!
0	1	0.6	1	0	0.4	0	0	0.24		0.24	0.24	0	0	#DIV/0!	#DIV/0!	#DIV/0!	0	0	0.24	#DIV/0!
0	1	0.7	1	0	0.3	0	0	0.21		0.21	0.21	0	0	#DIV/0!	#DIV/0!	#DIV/0!	0	0	0.21	#DIV/0!
0	1	0.8	1	0	0.2	0	0	0.16		0.16	0.16	0	0	#DIV/0!	#DIV/0!	#DIV/0!	0	0	0.16	#DIV/0!
0	1	0.9	1	0	0.1	0	0	0.09		0.09	0.09	0	0	#DIV/0!	#DIV/0!	#DIV/0!	0	0	0.09	#DIV/0!
0	1	1	1	0	0	0	0	0		0	0	0	0	#DIV/0!	#DIV/0!	#DIV/0!	0	0	0	#DIV/0!
0.1	0	0	0.9	1	1	0.09	0	0		0	0.09	0	0	#DIV/0!	#DIV/0!	#DIV/0!	0.09	0	0	#DIV/0!
0.1	0	0.1	0.9	1	0.9	0.09	0	0.09		0.09	0.18	0.0081	0	#DIV/0!	1	#DIV/0!	0.09	0	0.09	#DIV/0!
0.1	0	0.2	0.9	1	0.8	0.09	0	0.16		0.16	0.25	0.0144	0	#DIV/0!	1	#DIV/0!	0.09	0	0.16	#DIV/0!
0.1	0	0.3	0.9	1	0.7	0.09	0	0.21		0.21	0.3	0.0189	0	#DIV/0!	1	#DIV/0!	0.09	0	0.21	#DIV/0!
0.1	0	0.4	0.9	1	0.6	0.09	0	0.24		0.24	0.33	0.0216	0	#DIV/0!	1	#DIV/0!	0.09	0	0.24	#DIV/0!
0.1	0	0.5	0.9	1	0.5	0.09	0	0.25		0.25	0.34	0.0225	0	#DIV/0!	1	#DIV/0!	0.09	0	0.25	#DIV/0!
0.1	0	0.6	0.9	1	0.4	0.09	0	0.24		0.24	0.33	0.0216	0	#DIV/0!	1	#DIV/0!	0.09	0	0.24	#DIV/0!
0.1	0	0.7	0.9	1	0.3	0.09	0	0.21		0.21	0.3	0.0189	0	#DIV/0!	1	#DIV/0!	0.09	0	0.21	#DIV/0!
0.1	0	0.8	0.9	1	0.2	0.09	0	0.16		0.16	0.25	0.0144	0	#DIV/0!	1	#DIV/0!	0.09	0	0.16	#DIV/0!
0.1	0	0.9	0.9	1	0.1	0.09	0	0.09		0.09	0.18	0.0081	0	#DIV/0!	1	#DIV/0!	0.09	0	0.09	#DIV/0!
0.1	0	1	0.9	1	0	0.09	0	0		0	0.09	0	0	#DIV/0!	#DIV/0!	#DIV/0!	0.09	0	0	#DIV/0!
0.1	0.1	0	0.9	0.9	1	0.09	0.09	0		0.09	0.09	0	0	#DIV/0!	#DIV/0!	#DIV/0!	0.09	0.09	0	#DIV/0!
0.1	0.1	0.1	0.9	0.9	0.9	0.09	0.09	0.09		0.18	0.18	0.0081	0.0081	0.333333	0.333333	0.333333	0.09	0.09	0.09	0.03	0.020243
0.1	0.1	0.2	0.9	0.9	0.8	0.09	0.09	0.16		0.25	0.25	0.0144	0.0144	0.390244	0.390244	0.219512	0.09	0.09	0.16	0.035122	0.0217003
0.1	0.1	0.3	0.9	0.9	0.7	0.09	0.09	0.21		0.3	0.3	0.0189	0.0189	0.411765	0.411765	0.176471	0.09	0.09	0.21	0.0370588	0.0220995
0.1	0.1	0.4	0.9	0.9	0.6	0.09	0.09	0.24		0.33	0.33	0.0216	0.0216	0.421053	0.421053	0.157895	0.09	0.09	0.24	0.0378947	0.022246
0.1	0.1	0.5	0.9	0.9	0.5	0.09	0.09	0.25		0.34	0.34	0.0225	0.0225	0.423729	0.423729	0.152542	0.09	0.09	0.25	0.0381356	0.0222853
0.1	0.1	0.6	0.9	0.9	0.4	0.09	0.09	0.24		0.33	0.33	0.0216	0.0216	0.421053	0.421053	0.157895	0.09	0.09	0.24	0.0378947	0.022246
0.1	0.1	0.7	0.9	0.9	0.3	0.09	0.09	0.21		0.3	0.3	0.0189	0.0189	0.411765	0.411765	0.176471	0.09	0.09	0.21	0.0370588	0.0220995
0.1	0.1	0.8	0.9	0.9	0.2	0.09	0.09	0.16		0.25	0.25	0.0144	0.0144	0.390244	0.390244	0.219512	0.09	0.09	0.16	0.035122	0.0217003
0.1	0.1	0.9	0.9	0.9	0.1	0.09	0.09	0.09		0.18	0.18	0.0081	0.0081	0.333333	0.333333	0.333333	0.09	0.09	0.09	0.03	0.020243
0.1	0.1	1	0.9	0.9	0	0.09	0.09	0		0.09	0.09	0	0	#DIV/0!	#DIV/0!	#DIV/0!	0.09	0.09	0	#DIV/0!
0.1	0.2	0	0.9	0.8	1	0.09	0.16	0		0.16	0.09	0	0	#DIV/0!	#DIV/0!	#DIV/0!	0.09	0.16	0	#DIV/0!
0.1	0.2	0.1	0.9	0.8	0.9	0.09	0.16	0.09		0.25	0.18	0.0081	0.0144	0.390244	0.219512	0.390244	0.09	0.16	0.09	0.035122	0.0217003
0.1	0.2	0.2	0.9	0.8	0.8	0.09	0.16	0.16		0.32	0.25	0.0144	0.0256	0.470588	0.264706	0.264706	0.09	0.16	0.16	0.0423529	0.0227652
0.1	0.2	0.3	0.9	0.8	0.7	0.09	0.16	0.21		0.37	0.3	0.0189	0.0336	0.502242	0.282511	0.215247	0.09	0.16	0.21	0.0452018	0.0228657
0.1	0.2	0.4	0.9	0.8	0.6	0.09	0.16	0.24		0.4	0.33	0.0216	0.0384	0.516129	0.290323	0.193548	0.09	0.16	0.24	0.0464516	0.0228528
0.1	0.2	0.5	0.9	0.8	0.5	0.09	0.16	0.25		0.41	0.34	0.0225	0.04	0.520156	0.292588	0.187256	0.09	0.16	0.25	0.046814	0.0228426
0.1	0.2	0.6	0.9	0.8	0.4	0.09	0.16	0.24		0.4	0.33	0.0216	0.0384	0.516129	0.290323	0.193548	0.09	0.16	0.24	0.0464516	0.0228528
0.1	0.2	0.7	0.9	0.8	0.3	0.09	0.16	0.21		0.37	0.3	0.0189	0.0336	0.502242	0.282511	0.215247	0.09	0.16	0.21	0.0452018	0.0228657
0.1	0.2	0.8	0.9	0.8	0.2	0.09	0.16	0.16		0.32	0.25	0.0144	0.0256	0.470588	0.264706	0.264706	0.09	0.16	0.16	0.0423529	0.0227652
0.1	0.2	0.9	0.9	0.8	0.1	0.09	0.16	0.09		0.25	0.18	0.0081	0.0144	0.390244	0.219512	0.390244	0.09	0.16	0.09	0.035122	0.0217003
0.1	0.2	1	0.9	0.8	0	0.09	0.16	0		0.16	0.09	0	0	#DIV/0!	#DIV/0!	#DIV/0!	0.09	0.16	0	#DIV/0!
0.1	0.3	0	0.9	0.7	1	0.09	0.21	0		0.21	0.09	0	0	#DIV/0!	#DIV/0!	#DIV/0!	0.09	0.21	0	#DIV/0!
0.1	0.3	0.1	0.9	0.7	0.9	0.09	0.21	0.09		0.3	0.18	0.0081	0.0189	0.411765	0.176471	0.411765	0.09	0.21	0.09	0.0370588	0.0220995
0.1	0.3	0.2	0.9	0.7	0.8	0.09	0.21	0.16		0.37	0.25	0.0144	0.0336	0.502242	0.215247	0.282511	0.09	0.21	0.16	0.0452018	0.0228657
0.1	0.3	0.3	0.9	0.7	0.7	0.09	0.21	0.21		0.42	0.3	0.0189	0.0441	0.538462	0.230769	0.230769	0.09	0.21	0.21	0.0484615	0.0227594
0.1	0.3	0.4	0.9	0.7	0.6	0.09	0.21	0.24		0.45	0.33	0.0216	0.0504	0.554455	0.237624	0.207921	0.09	0.21	0.24	0.049901	0.0226373
0.1	0.3	0.5	0.9	0.7	0.5	0.09	0.21	0.25		0.46	0.34	0.0225	0.0525	0.559105	0.239617	0.201278	0.09	0.21	0.25	0.0503195	0.0225932
0.1	0.3	0.6	0.9	0.7	0.4	0.09	0.21	0.24		0.45	0.33	0.0216	0.0504	0.554455	0.237624	0.207921	0.09	0.21	0.24	0.049901	0.0226373
0.1	0.3	0.7	0.9	0.7	0.3	0.09	0.21	0.21		0.42	0.3	0.0189	0.0441	0.538462	0.230769	0.230769	0.09	0.21	0.21	0.0484615	0.0227594
0.1	0.3	0.8	0.9	0.7	0.2	0.09	0.21	0.16		0.37	0.25	0.0144	0.0336	0.502242	0.215247	0.282511	0.09	0.21	0.16	0.0452018	0.0228657
0.1	0.3	0.9	0.9	0.7	0.1	0.09	0.21	0.09		0.3	0.18	0.0081	0.0189	0.411765	0.176471	0.411765	0.09	0.21	0.09	0.0370588	0.0220995
0.1	0.3	1	0.9	0.7	0	0.09	0.21	0		0.21	0.09	0	0	#DIV/0!	#DIV/0!	#DIV/0!	0.09	0.21	0	#DIV/0!
0.1	0.4	0	0.9	0.6	1	0.09	0.24	0		0.24	0.09	0	0	#DIV/0!	#DIV/0!	#DIV/0!	0.09	0.24	0	#DIV/0!
0.1	0.4	0.1	0.9	0.6	0.9	0.09	0.24	0.09		0.33	0.18	0.0081	0.0216	0.421053	0.157895	0.421053	0.09	0.24	0.09	0.0378947	0.022246
0.1	0.4	0.2	0.9	0.6	0.8	0.09	0.24	0.16		0.4	0.25	0.0144	0.0384	0.516129	0.193548	0.290323	0.09	0.24	0.16	0.0464516	0.0228528
0.1	0.4	0.3	0.9	0.6	0.7	0.09	0.24	0.21		0.45	0.3	0.0189	0.0504	0.554455	0.207921	0.237624	0.09	0.24	0.21	0.049901	0.0226373
0.1	0.4	0.4	0.9	0.6	0.6	0.09	0.24	0.24		0.48	0.33	0.0216	0.0576	0.571429	0.214286	0.214286	0.09	0.24	0.24	0.0514286	0.0224574
0.1	0.4	0.5	0.9	0.6	0.5	0.09	0.24	0.25		0.49	0.34	0.0225	0.06	0.576369	0.216138	0.207493	0.09	0.24	0.25	0.0518732	0.0223953
0.1	0.4	0.6	0.9	0.6	0.4	0.09	0.24	0.24		0.48	0.33	0.0216	0.0576	0.571429	0.214286	0.214286	0.09	0.24	0.24	0.0514286	0.0224574
0.1	0.4	0.7	0.9	0.6	0.3	0.09	0.24	0.21		0.45	0.3	0.0189	0.0504	0.554455	0.207921	0.237624	0.09	0.24	0.21	0.049901	0.0226373
0.1	0.4	0.8	0.9	0.6	0.2	0.09	0.24	0.16		0.4	0.25	0.0144	0.0384	0.516129	0.193548	0.290323	0.09	0.24	0.16	0.0464516	0.0228528
0.1	0.4	0.9	0.9	0.6	0.1	0.09	0.24	0.09		0.33	0.18	0.0081	0.0216	0.421053	0.157895	0.421053	0.09	0.24	0.09	0.0378947	0.022246
0.1	0.4	1	0.9	0.6	0	0.09	0.24	0		0.24	0.09	0	0	#DIV/0!	#DIV/0!	#DIV/0!	0.09	0.24	0	#DIV/0!
0.1	0.5	0	0.9	0.5	1	0.09	0.25	0		0.25	0.09	0	0	#DIV/0!	#DIV/0!	#DIV/0!	0.09	0.25	0	#DIV/0!
0.1	0.5	0.1	0.9	0.5	0.9	0.09	0.25	0.09		0.34	0.18	0.0081	0.0225	0.423729	0.152542	0.423729	0.09	0.25	0.09	0.0381356	0.0222853
0.1	0.5	0.2	0.9	0.5	0.8	0.09	0.25	0.16		0.41	0.25	0.0144	0.04	0.520156	0.187256	0.292588	0.09	0.25	0.16	0.046814	0.0228426
0.1	0.5	0.3	0.9	0.5	0.7	0.09	0.25	0.21		0.46	0.3	0.0189	0.0525	0.559105	0.201278	0.239617	0.09	0.25	0.21	0.0503195	0.0225932
0.1	0.5	0.4	0.9	0.5	0.6	0.09	0.25	0.24		0.49	0.33	0.0216	0.06	0.576369	0.207493	0.216138	0.09	0.25	0.24	0.0518732	0.0223953
0.1	0.5	0.5	0.9	0.5	0.5	0.09	0.25	0.25		0.5	0.34	0.0225	0.0625	0.581395	0.209302	0.209302	0.09	0.25	0.25	0.0523256	0.0223276
0.1	0.5	0.6	0.9	0.5	0.4	0.09	0.25	0.24		0.49	0.33	0.0216	0.06	0.576369	0.207493	0.216138	0.09	0.25	0.24	0.0518732	0.0223953
0.1	0.5	0.7	0.9	0.5	0.3	0.09	0.25	0.21		0.46	0.3	0.0189	0.0525	0.559105	0.201278	0.239617	0.09	0.25	0.21	0.0503195	0.0225932
0.1	0.5	0.8	0.9	0.5	0.2	0.09	0.25	0.16		0.41	0.25	0.0144	0.04	0.520156	0.187256	0.292588	0.09	0.25	0.16	0.046814	0.0228426
0.1	0.5	0.9	0.9	0.5	0.1	0.09	0.25	0.09		0.34	0.18	0.0081	0.0225	0.423729	0.152542	0.423729	0.09	0.25	0.09	0.0381356	0.0222853
0.1	0.5	1	0.9	0.5	0	0.09	0.25	0		0.25	0.09	0	0	#DIV/0!	#DIV/0!	#DIV/0!	0.09	0.25	0	#DIV/0!
0.1	0.6	0	0.9	0.4	1	0.09	0.24	0		0.24	0.09	0	0	#DIV/0!	#DIV/0!	#DIV/0!	0.09	0.24	0	#DIV/0!
0.1	0.6	0.1	0.9	0.4	0.9	0.09	0.24	0.09		0.33	0.18	0.0081	0.0216	0.421053	0.157895	0.421053	0.09	0.24	0.09	0.0378947	0.022246
0.1	0.6	0.2	0.9	0.4	0.8	0.09	0.24	0.16		0.4	0.25	0.0144	0.0384	0.516129	0.193548	0.290323	0.09	0.24	0.16	0.0464516	0.0228528
0.1	0.6	0.3	0.9	0.4	0.7	0.09	0.24	0.21		0.45	0.3	0.0189	0.0504	0.554455	0.207921	0.237624	0.09	0.24	0.21	0.049901	0.0226373
0.1	0.6	0.4	0.9	0.4	0.6	0.09	0.24	0.24		0.48	0.33	0.0216	0.0576	0.571429	0.214286	0.214286	0.09	0.24	0.24	0.0514286	0.0224574
0.1	0.6	0.5	0.9	0.4	0.5	0.09	0.24	0.25		0.49	0.34	0.0225	0.06	0.576369	0.216138	0.207493	0.09	0.24	0.25	0.0518732	0.0223953
0.1	0.6	0.6	0.9	0.4	0.4	0.09	0.24	0.24		0.48	0.33	0.0216	0.0576	0.571429	0.214286	0.214286	0.09	0.24	0.24	0.0514286	0.0224574
0.1	0.6	0.7	0.9	0.4	0.3	0.09	0.24	0.21		0.45	0.3	0.0189	0.0504	0.554455	0.207921	0.237624	0.09	0.24	0.21	0.049901	0.0226373
0.1	0.6	0.8	0.9	0.4	0.2	0.09	0.24	0.16		0.4	0.25	0.0144	0.0384	0.516129	0.193548	0.290323	0.09	0.24	0.16	0.0464516	0.0228528
0.1	0.6	0.9	0.9	0.4	0.1	0.09	0.24	0.09		0.33	0.18	0.0081	0.0216	0.421053	0.157895	0.421053	0.09	0.24	0.09	0.0378947	0.022246
0.1	0.6	1	0.9	0.4	0	0.09	0.24	0		0.24	0.09	0	0	#DIV/0!	#DIV/0!	#DIV/0!	0.09	0.24	0	#DIV/0!
0.1	0.7	0	0.9	0.3	1	0.09	0.21	0		0.21	0.09	0	0	#DIV/0!	#DIV/0!	#DIV/0!	0.09	0.21	0	#DIV/0!
0.1	0.7	0.1	0.9	0.3	0.9	0.09	0.21	0.09		0.3	0.18	0.0081	0.0189	0.411765	0.176471	0.411765	0.09	0.21	0.09	0.0370588	0.0220995
0.1	0.7	0.2	0.9	0.3	0.8	0.09	0.21	0.16		0.37	0.25	0.0144	0.0336	0.502242	0.215247	0.282511	0.09	0.21	0.16	0.0452018	0.0228657
0.1	0.7	0.3	0.9	0.3	0.7	0.09	0.21	0.21		0.42	0.3	0.0189	0.0441	0.538462	0.230769	0.230769	0.09	0.21	0.21	0.0484615	0.0227594
0.1	0.7	0.4	0.9	0.3	0.6	0.09	0.21	0.24		0.45	0.33	0.0216	0.0504	0.554455	0.237624	0.207921	0.09	0.21	0.24	0.049901	0.0226373
0.1	0.7	0.5	0.9	0.3	0.5	0.09	0.21	0.25		0.46	0.34	0.0225	0.0525	0.559105	0.239617	0.201278	0.09	0.21	0.25	0.0503195	0.0225932
0.1	0.7	0.6	0.9	0.3	0.4	0.09	0.21	0.24		0.45	0.33	0.0216	0.0504	0.554455	0.237624	0.207921	0.09	0.21	0.24	0.049901	0.0226373
0.1	0.7	0.7	0.9	0.3	0.3	0.09	0.21	0.21		0.42	0.3	0.0189	0.0441	0.538462	0.230769	0.230769	0.09	0.21	0.21	0.0484615	0.0227594
0.1	0.7	0.8	0.9	0.3	0.2	0.09	0.21	0.16		0.37	0.25	0.0144	0.0336	0.502242	0.215247	0.282511	0.09	0.21	0.16	0.0452018	0.0228657
0.1	0.7	0.9	0.9	0.3	0.1	0.09	0.21	0.09		0.3	0.18	0.0081	0.0189	0.411765	0.176471	0.411765	0.09	0.21	0.09	0.0370588	0.0220995
0.1	0.7	1	0.9	0.3	0	0.09	0.21	0		0.21	0.09	0	0	#DIV/0!	#DIV/0!	#DIV/0!	0.09	0.21	0	#DIV/0!
0.1	0.8	0	0.9	0.2	1	0.09	0.16	0		0.16	0.09	0	0	#DIV/0!	#DIV/0!	#DIV/0!	0.09	0.16	0	#DIV/0!
0.1	0.8	0.1	0.9	0.2	0.9	0.09	0.16	0.09		0.25	0.18	0.0081	0.0144	0.390244	0.219512	0.390244	0.09	0.16	0.09	0.035122	0.0217003
0.1	0.8	0.2	0.9	0.2	0.8	0.09	0.16	0.16		0.32	0.25	0.0144	0.0256	0.470588	0.264706	0.264706	0.09	0.16	0.16	0.0423529	0.0227652
0.1	0.8	0.3	0.9	0.2	0.7	0.09	0.16	0.21		0.37	0.3	0.0189	0.0336	0.502242	0.282511	0.215247	0.09	0.16	0.21	0.0452018	0.0228657
0.1	0.8	0.4	0.9	0.2	0.6	0.09	0.16	0.24		0.4	0.33	0.0216	0.0384	0.516129	0.290323	0.193548	0.09	0.16	0.24	0.0464516	0.0228528
0.1	0.8	0.5	0.9	0.2	0.5	0.09	0.16	0.25		0.41	0.34	0.0225	0.04	0.520156	0.292588	0.187256	0.09	0.16	0.25	0.046814	0.0228426
0.1	0.8	0.6	0.9	0.2	0.4	0.09	0.16	0.24		0.4	0.33	0.0216	0.0384	0.516129	0.290323	0.193548	0.09	0.16	0.24	0.0464516	0.0228528
0.1	0.8	0.7	0.9	0.2	0.3	0.09	0.16	0.21		0.37	0.3	0.0189	0.0336	0.502242	0.282511	0.215247	0.09	0.16	0.21	0.0452018	0.0228657
0.1	0.8	0.8	0.9	0.2	0.2	0.09	0.16	0.16		0.32	0.25	0.0144	0.0256	0.470588	0.264706	0.264706	0.09	0.16	0.16	0.0423529	0.0227652
0.1	0.8	0.9	0.9	0.2	0.1	0.09	0.16	0.09		0.25	0.18	0.0081	0.0144	0.390244	0.219512	0.390244	0.09	0.16	0.09	0.035122	0.0217003
0.1	0.8	1	0.9	0.2	0	0.09	0.16	0		0.16	0.09	0	0	#DIV/0!	#DIV/0!	#DIV/0!	0.09	0.16	0	#DIV/0!
0.1	0.9	0	0.9	0.1	1	0.09	0.09	0		0.09	0.09	0	0	#DIV/0!	#DIV/0!	#DIV/0!	0.09	0.09	0	#DIV/0!
0.1	0.9	0.1	0.9	0.1	0.9	0.09	0.09	0.09		0.18	0.18	0.0081	0.0081	0.333333	0.333333	0.333333	0.09	0.09	0.09	0.03	0.020243
0.1	0.9	0.2	0.9	0.1	0.8	0.09	0.09	0.16		0.25	0.25	0.0144	0.0144	0.390244	0.390244	0.219512	0.09	0.09	0.16	0.035122	0.0217003
0.1	0.9	0.3	0.9	0.1	0.7	0.09	0.09	0.21		0.3	0.3	0.0189	0.0189	0.411765	0.411765	0.176471	0.09	0.09	0.21	0.0370588	0.0220995
0.1	0.9	0.4	0.9	0.1	0.6	0.09	0.09	0.24		0.33	0.33	0.0216	0.0216	0.421053	0.421053	0.157895	0.09	0.09	0.24	0.0378947	0.022246
0.1	0.9	0.5	0.9	0.1	0.5	0.09	0.09	0.25		0.34	0.34	0.0225	0.0225	0.423729	0.423729	0.152542	0.09	0.09	0.25	0.0381356	0.0222853
0.1	0.9	0.6	0.9	0.1	0.4	0.09	0.09	0.24		0.33	0.33	0.0216	0.0216	0.421053	0.421053	0.157895	0.09	0.09	0.24	0.0378947	0.022246
0.1	0.9	0.7	0.9	0.1	0.3	0.09	0.09	0.21		0.3	0.3	0.0189	0.0189	0.411765	0.411765	0.176471	0.09	0.09	0.21	0.0370588	0.0220995
0.1	0.9	0.8	0.9	0.1	0.2	0.09	0.09	0.16		0.25	0.25	0.0144	0.0144	0.390244	0.390244	0.219512	0.09	0.09	0.16	0.035122	0.0217003
0.1	0.9	0.9	0.9	0.1	0.1	0.09	0.09	0.09		0.18	0.18	0.0081	0.0081	0.333333	0.333333	0.333333	0.09	0.09	0.09	0.03	0.020243
0.1	0.9	1	0.9	0.1	0	0.09	0.09	0		0.09	0.09	0	0	#DIV/0!	#DIV/0!	#DIV/0!	0.09	0.09	0	#DIV/0!
0.1	1	0	0.9	0	1	0.09	0	0		0	0.09	0	0	#DIV/0!	#DIV/0!	#DIV/0!	0.09	0	0	#DIV/0!
0.1	1	0.1	0.9	0	0.9	0.09	0	0.09		0.09	0.18	0.0081	0	#DIV/0!	1	#DIV/0!	0.09	0	0.09	#DIV/0!
0.1	1	0.2	0.9	0	0.8	0.09	0	0.16		0.16	0.25	0.0144	0	#DIV/0!	1	#DIV/0!	0.09	0	0.16	#DIV/0!
0.1	1	0.3	0.9	0	0.7	0.09	0	0.21		0.21	0.3	0.0189	0	#DIV/0!	1	#DIV/0!	0.09	0	0.21	#DIV/0!
0.1	1	0.4	0.9	0	0.6	0.09	0	0.24		0.24	0.33	0.0216	0	#DIV/0!	1	#DIV/0!	0.09	0	0.24	#DIV/0!
0.1	1	0.5	0.9	0	0.5	0.09	0	0.25		0.25	0.34	0.0225	0	#DIV/0!	1	#DIV/0!	0.09	0	0.25	#DIV/0!
0.1	1	0.6	0.9	0	0.4	0.09	0	0.24		0.24	0.33	0.0216	0	#DIV/0!	1	#DIV/0!	0.09	0	0.24	#DIV/0!
0.1	1	0.7	0.9	0	0.3	0.09	0	0.21		0.21	0.3	0.0189	0	#DIV/0!	1	#DIV/0!	0.09	0	0.21	#DIV/0!
0.1	1	0.8	0.9	0	0.2	0.09	0	0.16		0.16	0.25	0.0144	0	#DIV/0!	1	#DIV/0!	0.09	0	0.16	#DIV/0!
0.1	1	0.9	0.9	0	0.1	0.09	0	0.09		0.09	0.18	0.0081	0	#DIV/0!	1	#DIV/0!	0.09	0	0.09	#DIV/0!
0.1	1	1	0.9	0	0	0.09	0	0		0	0.09	0	0	#DIV/0!	#DIV/0!	#DIV/0!	0.09	0	0	#DIV/0!
0.2	0	0	0.8	1	1	0.16	0	0		0	0.16	0	0	#DIV/0!	#DIV/0!	#DIV/0!	0.16	0	0	#DIV/0!
0.2	0	0.1	0.8	1	0.9	0.16	0	0.09		0.09	0.25	0.0144	0	#DIV/0!	1	#DIV/0!	0.16	0	0.09	#DIV/0!
0.2	0	0.2	0.8	1	0.8	0.16	0	0.16		0.16	0.32	0.0256	0	#DIV/0!	1	#DIV/0!	0.16	0	0.16	#DIV/0!
0.2	0	0.3	0.8	1	0.7	0.16	0	0.21		0.21	0.37	0.0336	0	#DIV/0!	1	#DIV/0!	0.16	0	0.21	#DIV/0!
0.2	0	0.4	0.8	1	0.6	0.16	0	0.24		0.24	0.4	0.0384	0	#DIV/0!	1	#DIV/0!	0.16	0	0.24	#DIV/0!
0.2	0	0.5	0.8	1	0.5	0.16	0	0.25		0.25	0.41	0.04	0	#DIV/0!	1	#DIV/0!	0.16	0	0.25	#DIV/0!
0.2	0	0.6	0.8	1	0.4	0.16	0	0.24		0.24	0.4	0.0384	0	#DIV/0!	1	#DIV/0!	0.16	0	0.24	#DIV/0!
0.2	0	0.7	0.8	1	0.3	0.16	0	0.21		0.21	0.37	0.0336	0	#DIV/0!	1	#DIV/0!	0.16	0	0.21	#DIV/0!
0.2	0	0.8	0.8	1	0.2	0.16	0	0.16		0.16	0.32	0.0256	0	#DIV/0!	1	#DIV/0!	0.16	0	0.16	#DIV/0!
0.2	0	0.9	0.8	1	0.1	0.16	0	0.09		0.09	0.25	0.0144	0	#DIV/0!	1	#DIV/0!	0.16	0	0.09	#DIV/0!
0.2	0	1	0.8	1	0	0.16	0	0		0	0.16	0	0	#DIV/0!	#DIV/0!	#DIV/0!	0.16	0	0	#DIV/0!
0.2	0.1	0	0.8	0.9	1	0.16	0.09	0		0.09	0.16	0	0	#DIV/0!	#DIV/0!	#DIV/0!	0.16	0.09	0	#DIV/0!
0.2	0.1	0.1	0.8	0.9	0.9	0.16	0.09	0.09		0.18	0.25	0.0144	0.0081	0.219512	0.390244	0.390244	0.16	0.09	0.09	0.035122	0.0283114
0.2	0.1	0.2	0.8	0.9	0.8	0.16	0.09	0.16		0.25	0.32	0.0256	0.0144	0.264706	0.470588	0.264706	0.16	0.09	0.16	0.0423529	0.0322261
0.2	0.1	0.3	0.8	0.9	0.7	0.16	0.09	0.21		0.3	0.37	0.0336	0.0189	0.282511	0.502242	0.215247	0.16	0.09	0.21	0.0452018	0.0335889
0.2	0.1	0.4	0.8	0.9	0.6	0.16	0.09	0.24		0.33	0.4	0.0384	0.0216	0.290323	0.516129	0.193548	0.16	0.09	0.24	0.0464516	0.0341548
0.2	0.1	0.5	0.8	0.9	0.5	0.16	0.09	0.25		0.34	0.41	0.04	0.0225	0.292588	0.520156	0.187256	0.16	0.09	0.25	0.046814	0.0343153
0.2	0.1	0.6	0.8	0.9	0.4	0.16	0.09	0.24		0.33	0.4	0.0384	0.0216	0.290323	0.516129	0.193548	0.16	0.09	0.24	0.0464516	0.0341548
0.2	0.1	0.7	0.8	0.9	0.3	0.16	0.09	0.21		0.3	0.37	0.0336	0.0189	0.282511	0.502242	0.215247	0.16	0.09	0.21	0.0452018	0.0335889
0.2	0.1	0.8	0.8	0.9	0.2	0.16	0.09	0.16		0.25	0.32	0.0256	0.0144	0.264706	0.470588	0.264706	0.16	0.09	0.16	0.0423529	0.0322261
0.2	0.1	0.9	0.8	0.9	0.1	0.16	0.09	0.09		0.18	0.25	0.0144	0.0081	0.219512	0.390244	0.390244	0.16	0.09	0.09	0.035122	0.0283114
0.2	0.1	1	0.8	0.9	0	0.16	0.09	0		0.09	0.16	0	0	#DIV/0!	#DIV/0!	#DIV/0!	0.16	0.09	0	#DIV/0!
0.2	0.2	0	0.8	0.8	1	0.16	0.16	0		0.16	0.16	0	0	#DIV/0!	#DIV/0!	#DIV/0!	0.16	0.16	0	#DIV/0!
0.2	0.2	0.1	0.8	0.8	0.9	0.16	0.16	0.09		0.25	0.25	0.0144	0.0144	0.264706	0.264706	0.470588	0.16	0.16	0.09	0.0423529	0.0322261
0.2	0.2	0.2	0.8	0.8	0.8	0.16	0.16	0.16		0.32	0.32	0.0256	0.0256	0.333333	0.333333	0.333333	0.16	0.16	0.16	0.0533333	0.0369209
0.2	0.2	0.3	0.8	0.8	0.7	0.16	0.16	0.21		0.37	0.37	0.0336	0.0336	0.362069	0.362069	0.275862	0.16	0.16	0.21	0.057931	0.038439
0.2	0.2	0.4	0.8	0.8	0.6	0.16	0.16	0.24		0.4	0.4	0.0384	0.0384	0.375	0.375	0.25	0.16	0.16	0.24	0.06	0.039036
0.2	0.2	0.5	0.8	0.8	0.5	0.16	0.16	0.25		0.41	0.41	0.04	0.04	0.378788	0.378788	0.242424	0.16	0.16	0.25	0.0606061	0.0392007
0.2	0.2	0.6	0.8	0.8	0.4	0.16	0.16	0.24		0.4	0.4	0.0384	0.0384	0.375	0.375	0.25	0.16	0.16	0.24	0.06	0.039036
0.2	0.2	0.7	0.8	0.8	0.3	0.16	0.16	0.21		0.37	0.37	0.0336	0.0336	0.362069	0.362069	0.275862	0.16	0.16	0.21	0.057931	0.038439
0.2	0.2	0.8	0.8	0.8	0.2	0.16	0.16	0.16		0.32	0.32	0.0256	0.0256	0.333333	0.333333	0.333333	0.16	0.16	0.16	0.0533333	0.0369209
0.2	0.2	0.9	0.8	0.8	0.1	0.16	0.16	0.09		0.25	0.25	0.0144	0.0144	0.264706	0.264706	0.470588	0.16	0.16	0.09	0.0423529	0.0322261
0.2	0.2	1	0.8	0.8	0	0.16	0.16	0		0.16	0.16	0	0	#DIV/0!	#DIV/0!	#DIV/0!	0.16	0.16	0	#DIV/0!
0.2	0.3	0	0.8	0.7	1	0.16	0.21	0		0.21	0.16	0	0	#DIV/0!	#DIV/0!	#DIV/0!	0.16	0.21	0	#DIV/0!
0.2	0.3	0.1	0.8	0.7	0.9	0.16	0.21	0.09		0.3	0.25	0.0144	0.0189	0.282511	0.215247	0.502242	0.16	0.21	0.09	0.0452018	0.0335889
0.2	0.3	0.2	0.8	0.7	0.8	0.16	0.21	0.16		0.37	0.32	0.0256	0.0336	0.362069	0.275862	0.362069	0.16	0.21	0.16	0.057931	0.038439
0.2	0.3	0.3	0.8	0.7	0.7	0.16	0.21	0.21		0.42	0.37	0.0336	0.0441	0.396226	0.301887	0.301887	0.16	0.21	0.21	0.0633962	0.0398999
0.2	0.3	0.4	0.8	0.7	0.6	0.16	0.21	0.24		0.45	0.4	0.0384	0.0504	0.411765	0.313725	0.27451	0.16	0.21	0.24	0.0658824	0.0404409
0.2	0.3	0.5	0.8	0.7	0.5	0.16	0.21	0.25		0.46	0.41	0.04	0.0525	0.416336	0.317209	0.266455	0.16	0.21	0.25	0.0666138	0.0405854
0.2	0.3	0.6	0.8	0.7	0.4	0.16	0.21	0.24		0.45	0.4	0.0384	0.0504	0.411765	0.313725	0.27451	0.16	0.21	0.24	0.0658824	0.0404409
0.2	0.3	0.7	0.8	0.7	0.3	0.16	0.21	0.21		0.42	0.37	0.0336	0.0441	0.396226	0.301887	0.301887	0.16	0.21	0.21	0.0633962	0.0398999
0.2	0.3	0.8	0.8	0.7	0.2	0.16	0.21	0.16		0.37	0.32	0.0256	0.0336	0.362069	0.275862	0.362069	0.16	0.21	0.16	0.057931	0.038439
0.2	0.3	0.9	0.8	0.7	0.1	0.16	0.21	0.09		0.3	0.25	0.0144	0.0189	0.282511	0.215247	0.502242	0.16	0.21	0.09	0.0452018	0.0335889
0.2	0.3	1	0.8	0.7	0	0.16	0.21	0		0.21	0.16	0	0	#DIV/0!	#DIV/0!	#DIV/0!	0.16	0.21	0	#DIV/0!
0.2	0.4	0	0.8	0.6	1	0.16	0.24	0		0.24	0.16	0	0	#DIV/0!	#DIV/0!	#DIV/0!	0.16	0.24	0	#DIV/0!
0.2	0.4	0.1	0.8	0.6	0.9	0.16	0.24	0.09		0.33	0.25	0.0144	0.0216	0.290323	0.193548	0.516129	0.16	0.24	0.09	0.0464516	0.0341548
0.2	0.4	0.2	0.8	0.6	0.8	0.16	0.24	0.16		0.4	0.32	0.0256	0.0384	0.375	0.25	0.375	0.16	0.24	0.16	0.06	0.039036
0.2	0.4	0.3	0.8	0.6	0.7	0.16	0.24	0.21		0.45	0.37	0.0336	0.0504	0.411765	0.27451	0.313725	0.16	0.24	0.21	0.0658824	0.0404409
0.2	0.4	0.4	0.8	0.6	0.6	0.16	0.24	0.24		0.48	0.4	0.0384	0.0576	0.428571	0.285714	0.285714	0.16	0.24	0.24	0.0685714	0.0409391
0.2	0.4	0.5	0.8	0.6	0.5	0.16	0.24	0.25		0.49	0.41	0.04	0.06	0.433526	0.289017	0.277457	0.16	0.24	0.25	0.0693642	0.0410687
0.2	0.4	0.6	0.8	0.6	0.4	0.16	0.24	0.24		0.48	0.4	0.0384	0.0576	0.428571	0.285714	0.285714	0.16	0.24	0.24	0.0685714	0.0409391
0.2	0.4	0.7	0.8	0.6	0.3	0.16	0.24	0.21		0.45	0.37	0.0336	0.0504	0.411765	0.27451	0.313725	0.16	0.24	0.21	0.0658824	0.0404409
0.2	0.4	0.8	0.8	0.6	0.2	0.16	0.24	0.16		0.4	0.32	0.0256	0.0384	0.375	0.25	0.375	0.16	0.24	0.16	0.06	0.039036
0.2	0.4	0.9	0.8	0.6	0.1	0.16	0.24	0.09		0.33	0.25	0.0144	0.0216	0.290323	0.193548	0.516129	0.16	0.24	0.09	0.0464516	0.0341548
0.2	0.4	1	0.8	0.6	0	0.16	0.24	0		0.24	0.16	0	0	#DIV/0!	#DIV/0!	#DIV/0!	0.16	0.24	0	#DIV/0!
0.2	0.5	0	0.8	0.5	1	0.16	0.25	0		0.25	0.16	0	0	#DIV/0!	#DIV/0!	#DIV/0!	0.16	0.25	0	#DIV/0!
0.2	0.5	0.1	0.8	0.5	0.9	0.16	0.25	0.09		0.34	0.25	0.0144	0.0225	0.292588	0.187256	0.520156	0.16	0.25	0.09	0.046814	0.0343153
0.2	0.5	0.2	0.8	0.5	0.8	0.16	0.25	0.16		0.41	0.32	0.0256	0.04	0.378788	0.242424	0.378788	0.16	0.25	0.16	0.0606061	0.0392007
0.2	0.5	0.3	0.8	0.5	0.7	0.16	0.25	0.21		0.46	0.37	0.0336	0.0525	0.416336	0.266455	0.317209	0.16	0.25	0.21	0.0666138	0.0405854
0.2	0.5	0.4	0.8	0.5	0.6	0.16	0.25	0.24		0.49	0.4	0.0384	0.06	0.433526	0.277457	0.289017	0.16	0.25	0.24	0.0693642	0.0410687
0.2	0.5	0.5	0.8	0.5	0.5	0.16	0.25	0.25		0.5	0.41	0.04	0.0625	0.438596	0.280702	0.280702	0.16	0.25	0.25	0.0701754	0.0411932
0.2	0.5	0.6	0.8	0.5	0.4	0.16	0.25	0.24		0.49	0.4	0.0384	0.06	0.433526	0.277457	0.289017	0.16	0.25	0.24	0.0693642	0.0410687
0.2	0.5	0.7	0.8	0.5	0.3	0.16	0.25	0.21		0.46	0.37	0.0336	0.0525	0.416336	0.266455	0.317209	0.16	0.25	0.21	0.0666138	0.0405854
0.2	0.5	0.8	0.8	0.5	0.2	0.16	0.25	0.16		0.41	0.32	0.0256	0.04	0.378788	0.242424	0.378788	0.16	0.25	0.16	0.0606061	0.0392007
0.2	0.5	0.9	0.8	0.5	0.1	0.16	0.25	0.09		0.34	0.25	0.0144	0.0225	0.292588	0.187256	0.520156	0.16	0.25	0.09	0.046814	0.0343153
0.2	0.5	1	0.8	0.5	0	0.16	0.25	0		0.25	0.16	0	0	#DIV/0!	#DIV/0!	#DIV/0!	0.16	0.25	0	#DIV/0!
0.2	0.6	0	0.8	0.4	1	0.16	0.24	0		0.24	0.16	0	0	#DIV/0!	#DIV/0!	#DIV/0!	0.16	0.24	0	#DIV/0!
0.2	0.6	0.1	0.8	0.4	0.9	0.16	0.24	0.09		0.33	0.25	0.0144	0.0216	0.290323	0.193548	0.516129	0.16	0.24	0.09	0.0464516	0.0341548
0.2	0.6	0.2	0.8	0.4	0.8	0.16	0.24	0.16		0.4	0.32	0.0256	0.0384	0.375	0.25	0.375	0.16	0.24	0.16	0.06	0.039036
0.2	0.6	0.3	0.8	0.4	0.7	0.16	0.24	0.21		0.45	0.37	0.0336	0.0504	0.411765	0.27451	0.313725	0.16	0.24	0.21	0.0658824	0.0404409
0.2	0.6	0.4	0.8	0.4	0.6	0.16	0.24	0.24		0.48	0.4	0.0384	0.0576	0.428571	0.285714	0.285714	0.16	0.24	0.24	0.0685714	0.0409391
0.2	0.6	0.5	0.8	0.4	0.5	0.16	0.24	0.25		0.49	0.41	0.04	0.06	0.433526	0.289017	0.277457	0.16	0.24	0.25	0.0693642	0.0410687
0.2	0.6	0.6	0.8	0.4	0.4	0.16	0.24	0.24		0.48	0.4	0.0384	0.0576	0.428571	0.285714	0.285714	0.16	0.24	0.24	0.0685714	0.0409391
0.2	0.6	0.7	0.8	0.4	0.3	0.16	0.24	0.21		0.45	0.37	0.0336	0.0504	0.411765	0.27451	0.313725	0.16	0.24	0.21	0.0658824	0.0404409
0.2	0.6	0.8	0.8	0.4	0.2	0.16	0.24	0.16		0.4	0.32	0.0256	0.0384	0.375	0.25	0.375	0.16	0.24	0.16	0.06	0.039036
0.2	0.6	0.9	0.8	0.4	0.1	0.16	0.24	0.09		0.33	0.25	0.0144	0.0216	0.290323	0.193548	0.516129	0.16	0.24	0.09	0.0464516	0.0341548
0.2	0.6	1	0.8	0.4	0	0.16	0.24	0		0.24	0.16	0	0	#DIV/0!	#DIV/0!	#DIV/0!	0.16	0.24	0	#DIV/0!
0.2	0.7	0	0.8	0.3	1	0.16	0.21	0		0.21	0.16	0	0	#DIV/0!	#DIV/0!	#DIV/0!	0.16	0.21	0	#DIV/0!
0.2	0.7	0.1	0.8	0.3	0.9	0.16	0.21	0.09		0.3	0.25	0.0144	0.0189	0.282511	0.215247	0.502242	0.16	0.21	0.09	0.0452018	0.0335889
0.2	0.7	0.2	0.8	0.3	0.8	0.16	0.21	0.16		0.37	0.32	0.0256	0.0336	0.362069	0.275862	0.362069	0.16	0.21	0.16	0.057931	0.038439
0.2	0.7	0.3	0.8	0.3	0.7	0.16	0.21	0.21		0.42	0.37	0.0336	0.0441	0.396226	0.301887	0.301887	0.16	0.21	0.21	0.0633962	0.0398999
0.2	0.7	0.4	0.8	0.3	0.6	0.16	0.21	0.24		0.45	0.4	0.0384	0.0504	0.411765	0.313725	0.27451	0.16	0.21	0.24	0.0658824	0.0404409
0.2	0.7	0.5	0.8	0.3	0.5	0.16	0.21	0.25		0.46	0.41	0.04	0.0525	0.416336	0.317209	0.266455	0.16	0.21	0.25	0.0666138	0.0405854
0.2	0.7	0.6	0.8	0.3	0.4	0.16	0.21	0.24		0.45	0.4	0.0384	0.0504	0.411765	0.313725	0.27451	0.16	0.21	0.24	0.0658824	0.0404409
0.2	0.7	0.7	0.8	0.3	0.3	0.16	0.21	0.21		0.42	0.37	0.0336	0.0441	0.396226	0.301887	0.301887	0.16	0.21	0.21	0.0633962	0.0398999
0.2	0.7	0.8	0.8	0.3	0.2	0.16	0.21	0.16		0.37	0.32	0.0256	0.0336	0.362069	0.275862	0.362069	0.16	0.21	0.16	0.057931	0.038439
0.2	0.7	0.9	0.8	0.3	0.1	0.16	0.21	0.09		0.3	0.25	0.0144	0.0189	0.282511	0.215247	0.502242	0.16	0.21	0.09	0.0452018	0.0335889
0.2	0.7	1	0.8	0.3	0	0.16	0.21	0		0.21	0.16	0	0	#DIV/0!	#DIV/0!	#DIV/0!	0.16	0.21	0	#DIV/0!
0.2	0.8	0	0.8	0.2	1	0.16	0.16	0		0.16	0.16	0	0	#DIV/0!	#DIV/0!	#DIV/0!	0.16	0.16	0	#DIV/0!
0.2	0.8	0.1	0.8	0.2	0.9	0.16	0.16	0.09		0.25	0.25	0.0144	0.0144	0.264706	0.264706	0.470588	0.16	0.16	0.09	0.0423529	0.0322261
0.2	0.8	0.2	0.8	0.2	0.8	0.16	0.16	0.16		0.32	0.32	0.0256	0.0256	0.333333	0.333333	0.333333	0.16	0.16	0.16	0.0533333	0.0369209
0.2	0.8	0.3	0.8	0.2	0.7	0.16	0.16	0.21		0.37	0.37	0.0336	0.0336	0.362069	0.362069	0.275862	0.16	0.16	0.21	0.057931	0.038439
0.2	0.8	0.4	0.8	0.2	0.6	0.16	0.16	0.24		0.4	0.4	0.0384	0.0384	0.375	0.375	0.25	0.16	0.16	0.24	0.06	0.039036
0.2	0.8	0.5	0.8	0.2	0.5	0.16	0.16	0.25		0.41	0.41	0.04	0.04	0.378788	0.378788	0.242424	0.16	0.16	0.25	0.0606061	0.0392007
0.2	0.8	0.6	0.8	0.2	0.4	0.16	0.16	0.24		0.4	0.4	0.0384	0.0384	0.375	0.375	0.25	0.16	0.16	0.24	0.06	0.039036
0.2	0.8	0.7	0.8	0.2	0.3	0.16	0.16	0.21		0.37	0.37	0.0336	0.0336	0.362069	0.362069	0.275862	0.16	0.16	0.21	0.057931	0.038439
0.2	0.8	0.8	0.8	0.2	0.2	0.16	0.16	0.16		0.32	0.32	0.0256	0.0256	0.333333	0.333333	0.333333	0.16	0.16	0.16	0.0533333	0.0369209
0.2	0.8	0.9	0.8	0.2	0.1	0.16	0.16	0.09		0.25	0.25	0.0144	0.0144	0.264706	0.264706	0.470588	0.16	0.16	0.09	0.0423529	0.0322261
0.2	0.8	1	0.8	0.2	0	0.16	0.16	0		0.16	0.16	0	0	#DIV/0!	#DIV/0!	#DIV/0!	0.16	0.16	0	#DIV/0!
0.2	0.9	0	0.8	0.1	1	0.16	0.09	0		0.09	0.16	0	0	#DIV/0!	#DIV/0!	#DIV/0!	0.16	0.09	0	#DIV/0!
0.2	0.9	0.1	0.8	0.1	0.9	0.16	0.09	0.09		0.18	0.25	0.0144	0.0081	0.219512	0.390244	0.390244	0.16	0.09	0.09	0.035122	0.0283114
0.2	0.9	0.2	0.8	0.1	0.8	0.16	0.09	0.16		0.25	0.32	0.0256	0.0144	0.264706	0.470588	0.264706	0.16	0.09	0.16	0.0423529	0.0322261
0.2	0.9	0.3	0.8	0.1	0.7	0.16	0.09	0.21		0.3	0.37	0.0336	0.0189	0.282511	0.502242	0.215247	0.16	0.09	0.21	0.0452018	0.0335889
0.2	0.9	0.4	0.8	0.1	0.6	0.16	0.09	0.24		0.33	0.4	0.0384	0.0216	0.290323	0.516129	0.193548	0.16	0.09	0.24	0.0464516	0.0341548
0.2	0.9	0.5	0.8	0.1	0.5	0.16	0.09	0.25		0.34	0.41	0.04	0.0225	0.292588	0.520156	0.187256	0.16	0.09	0.25	0.046814	0.0343153
0.2	0.9	0.6	0.8	0.1	0.4	0.16	0.09	0.24		0.33	0.4	0.0384	0.0216	0.290323	0.516129	0.193548	0.16	0.09	0.24	0.0464516	0.0341548
0.2	0.9	0.7	0.8	0.1	0.3	0.16	0.09	0.21		0.3	0.37	0.0336	0.0189	0.282511	0.502242	0.215247	0.16	0.09	0.21	0.0452018	0.0335889
0.2	0.9	0.8	0.8	0.1	0.2	0.16	0.09	0.16		0.25	0.32	0.0256	0.0144	0.264706	0.470588	0.264706	0.16	0.09	0.16	0.0423529	0.0322261
0.2	0.9	0.9	0.8	0.1	0.1	0.16	0.09	0.09		0.18	0.25	0.0144	0.0081	0.219512	0.390244	0.390244	0.16	0.09	0.09	0.035122	0.0283114
0.2	0.9	1	0.8	0.1	0	0.16	0.09	0		0.09	0.16	0	0	#DIV/0!	#DIV/0!	#DIV/0!	0.16	0.09	0	#DIV/0!
0.2	1	0	0.8	0	1	0.16	0	0		0	0.16	0	0	#DIV/0!	#DIV/0!	#DIV/0!	0.16	0	0	#DIV/0!
0.2	1	0.1	0.8	0	0.9	0.16	0	0.09		0.09	0.25	0.0144	0	#DIV/0!	1	#DIV/0!	0.16	0	0.09	#DIV/0!
0.2	1	0.2	0.8	0	0.8	0.16	0	0.16		0.16	0.32	0.0256	0	#DIV/0!	1	#DIV/0!	0.16	0	0.16	#DIV/0!
0.2	1	0.3	0.8	0	0.7	0.16	0	0.21		0.21	0.37	0.0336	0	#DIV/0!	1	#DIV/0!	0.16	0	0.21	#DIV/0!
0.2	1	0.4	0.8	0	0.6	0.16	0	0.24		0.24	0.4	0.0384	0	#DIV/0!	1	#DIV/0!	0.16	0	0.24	#DIV/0!
0.2	1	0.5	0.8	0	0.5	0.16	0	0.25		0.25	0.41	0.04	0	#DIV/0!	1	#DIV/0!	0.16	0	0.25	#DIV/0!
0.2	1	0.6	0.8	0	0.4	0.16	0	0.24		0.24	0.4	0.0384	0	#DIV/0!	1	#DIV/0!	0.16	0	0.24	#DIV/0!
0.2	1	0.7	0.8	0	0.3	0.16	0	0.21		0.21	0.37	0.0336	0	#DIV/0!	1	#DIV/0!	0.16	0	0.21	#DIV/0!
0.2	1	0.8	0.8	0	0.2	0.16	0	0.16		0.16	0.32	0.0256	0	#DIV/0!	1	#DIV/0!	0.16	0	0.16	#DIV/0!
0.2	1	0.9	0.8	0	0.1	0.16	0	0.09		0.09	0.25	0.0144	0	#DIV/0!	1	#DIV/0!	0.16	0	0.09	#DIV/0!
0.2	1	1	0.8	0	0	0.16	0	0		0	0.16	0	0	#DIV/0!	#DIV/0!	#DIV/0!	0.16	0	0	#DIV/0!
0.3	0	0	0.7	1	1	0.21	0	0		0	0.21	0	0	#DIV/0!	#DIV/0!	#DIV/0!	0.21	0	0	#DIV/0!
0.3	0	0.1	0.7	1	0.9	0.21	0	0.09		0.09	0.3	0.0189	0	#DIV/0!	1	#DIV/0!	0.21	0	0.09	#DIV/0!
0.3	0	0.2	0.7	1	0.8	0.21	0	0.16		0.16	0.37	0.0336	0	#DIV/0!	1	#DIV/0!	0.21	0	0.16	#DIV/0!
0.3	0	0.3	0.7	1	0.7	0.21	0	0.21		0.21	0.42	0.0441	0	#DIV/0!	1	#DIV/0!	0.21	0	0.21	#DIV/0!
0.3	0	0.4	0.7	1	0.6	0.21	0	0.24		0.24	0.45	0.0504	0	#DIV/0!	1	#DIV/0!	0.21	0	0.24	#DIV/0!
0.3	0	0.5	0.7	1	0.5	0.21	0	0.25		0.25	0.46	0.0525	0	#DIV/0!	1	#DIV/0!	0.21	0	0.25	#DIV/0!
0.3	0	0.6	0.7	1	0.4	0.21	0	0.24		0.24	0.45	0.0504	0	#DIV/0!	1	#DIV/0!	0.21	0	0.24	#DIV/0!
0.3	0	0.7	0.7	1	0.3	0.21	0	0.21		0.21	0.42	0.0441	0	#DIV/0!	1	#DIV/0!	0.21	0	0.21	#DIV/0!
0.3	0	0.8	0.7	1	0.2	0.21	0	0.16		0.16	0.37	0.0336	0	#DIV/0!	1	#DIV/0!	0.21	0	0.16	#DIV/0!
0.3	0	0.9	0.7	1	0.1	0.21	0	0.09		0.09	0.3	0.0189	0	#DIV/0!	1	#DIV/0!	0.21	0	0.09	#DIV/0!
0.3	0	1	0.7	1	0	0.21	0	0		0	0.21	0	0	#DIV/0!	#DIV/0!	#DIV/0!	0.21	0	0	#DIV/0!
0.3	0.1	0	0.7	0.9	1	0.21	0.09	0		0.09	0.21	0	0	#DIV/0!	#DIV/0!	#DIV/0!	0.21	0.09	0	#DIV/0!
0.3	0.1	0.1	0.7	0.9	0.9	0.21	0.09	0.09		0.18	0.3	0.0189	0.0081	0.176471	0.411765	0.411765	0.21	0.09	0.09	0.0370588	0.0321533
0.3	0.1	0.2	0.7	0.9	0.8	0.21	0.09	0.16		0.25	0.37	0.0336	0.0144	0.215247	0.502242	0.282511	0.21	0.09	0.16	0.0452018	0.0374657
0.3	0.1	0.3	0.7	0.9	0.7	0.21	0.09	0.21		0.3	0.42	0.0441	0.0189	0.230769	0.538462	0.230769	0.21	0.09	0.21	0.0484615	0.0394153
0.3	0.1	0.4	0.7	0.9	0.6	0.21	0.09	0.24		0.33	0.45	0.0504	0.0216	0.237624	0.554455	0.207921	0.21	0.09	0.24	0.049901	0.040244
0.3	0.1	0.5	0.7	0.9	0.5	0.21	0.09	0.25		0.34	0.46	0.0525	0.0225	0.239617	0.559105	0.201278	0.21	0.09	0.25	0.0503195	0.0404812
0.3	0.1	0.6	0.7	0.9	0.4	0.21	0.09	0.24		0.33	0.45	0.0504	0.0216	0.237624	0.554455	0.207921	0.21	0.09	0.24	0.049901	0.040244
0.3	0.1	0.7	0.7	0.9	0.3	0.21	0.09	0.21		0.3	0.42	0.0441	0.0189	0.230769	0.538462	0.230769	0.21	0.09	0.21	0.0484615	0.0394153
0.3	0.1	0.8	0.7	0.9	0.2	0.21	0.09	0.16		0.25	0.37	0.0336	0.0144	0.215247	0.502242	0.282511	0.21	0.09	0.16	0.0452018	0.0374657
0.3	0.1	0.9	0.7	0.9	0.1	0.21	0.09	0.09		0.18	0.3	0.0189	0.0081	0.176471	0.411765	0.411765	0.21	0.09	0.09	0.0370588	0.0321533
0.3	0.1	1	0.7	0.9	0	0.21	0.09	0		0.09	0.21	0	0	#DIV/0!	#DIV/0!	#DIV/0!	0.21	0.09	0	#DIV/0!
0.3	0.2	0	0.7	0.8	1	0.21	0.16	0		0.16	0.21	0	0	#DIV/0!	#DIV/0!	#DIV/0!	0.21	0.16	0	#DIV/0!
0.3	0.2	0.1	0.7	0.8	0.9	0.21	0.16	0.09		0.25	0.3	0.0189	0.0144	0.215247	0.282511	0.502242	0.21	0.16	0.09	0.0452018	0.0374657
0.3	0.2	0.2	0.7	0.8	0.8	0.21	0.16	0.16		0.32	0.37	0.0336	0.0256	0.275862	0.362069	0.362069	0.21	0.16	0.16	0.057931	0.0445048
0.3	0.2	0.3	0.7	0.8	0.7	0.21	0.16	0.21		0.37	0.42	0.0441	0.0336	0.301887	0.396226	0.301887	0.21	0.16	0.21	0.0633962	0.0470535
0.3	0.2	0.4	0.7	0.8	0.6	0.21	0.16	0.24		0.4	0.45	0.0504	0.0384	0.313725	0.411765	0.27451	0.21	0.16	0.24	0.0658824	0.0481188
0.3	0.2	0.5	0.7	0.8	0.5	0.21	0.16	0.25		0.41	0.46	0.0525	0.04	0.317209	0.416336	0.266455	0.21	0.16	0.25	0.0666138	0.048421
0.3	0.2	0.6	0.7	0.8	0.4	0.21	0.16	0.24		0.4	0.45	0.0504	0.0384	0.313725	0.411765	0.27451	0.21	0.16	0.24	0.0658824	0.0481188
0.3	0.2	0.7	0.7	0.8	0.3	0.21	0.16	0.21		0.37	0.42	0.0441	0.0336	0.301887	0.396226	0.301887	0.21	0.16	0.21	0.0633962	0.0470535
0.3	0.2	0.8	0.7	0.8	0.2	0.21	0.16	0.16		0.32	0.37	0.0336	0.0256	0.275862	0.362069	0.362069	0.21	0.16	0.16	0.057931	0.0445048
0.3	0.2	0.9	0.7	0.8	0.1	0.21	0.16	0.09		0.25	0.3	0.0189	0.0144	0.215247	0.282511	0.502242	0.21	0.16	0.09	0.0452018	0.0374657
0.3	0.2	1	0.7	0.8	0	0.21	0.16	0		0.16	0.21	0	0	#DIV/0!	#DIV/0!	#DIV/0!	0.21	0.16	0	#DIV/0!
0.3	0.3	0	0.7	0.7	1	0.21	0.21	0		0.21	0.21	0	0	#DIV/0!	#DIV/0!	#DIV/0!	0.21	0.21	0	#DIV/0!
0.3	0.3	0.1	0.7	0.7	0.9	0.21	0.21	0.09		0.3	0.3	0.0189	0.0189	0.230769	0.230769	0.538462	0.21	0.21	0.09	0.0484615	0.0394153
0.3	0.3	0.2	0.7	0.7	0.8	0.21	0.21	0.16		0.37	0.37	0.0336	0.0336	0.301887	0.301887	0.396226	0.21	0.21	0.16	0.0633962	0.0470535
0.3	0.3	0.3	0.7	0.7	0.7	0.21	0.21	0.21		0.42	0.42	0.0441	0.0441	0.333333	0.333333	0.333333	0.21	0.21	0.21	0.07	0.0497537
0.3	0.3	0.4	0.7	0.7	0.6	0.21	0.21	0.24		0.45	0.45	0.0504	0.0504	0.347826	0.347826	0.304348	0.21	0.21	0.24	0.0730435	0.0508583
0.3	0.3	0.5	0.7	0.7	0.5	0.21	0.21	0.25		0.46	0.46	0.0525	0.0525	0.352113	0.352113	0.295775	0.21	0.21	0.25	0.0739437	0.0511681
0.3	0.3	0.6	0.7	0.7	0.4	0.21	0.21	0.24		0.45	0.45	0.0504	0.0504	0.347826	0.347826	0.304348	0.21	0.21	0.24	0.0730435	0.0508583
0.3	0.3	0.7	0.7	0.7	0.3	0.21	0.21	0.21		0.42	0.42	0.0441	0.0441	0.333333	0.333333	0.333333	0.21	0.21	0.21	0.07	0.0497537
0.3	0.3	0.8	0.7	0.7	0.2	0.21	0.21	0.16		0.37	0.37	0.0336	0.0336	0.301887	0.301887	0.396226	0.21	0.21	0.16	0.0633962	0.0470535
0.3	0.3	0.9	0.7	0.7	0.1	0.21	0.21	0.09		0.3	0.3	0.0189	0.0189	0.230769	0.230769	0.538462	0.21	0.21	0.09	0.0484615	0.0394153
0.3	0.3	1	0.7	0.7	0	0.21	0.21	0		0.21	0.21	0	0	#DIV/0!	#DIV/0!	#DIV/0!	0.21	0.21	0	#DIV/0!
0.3	0.4	0	0.7	0.6	1	0.21	0.24	0		0.24	0.21	0	0	#DIV/0!	#DIV/0!	#DIV/0!	0.21	0.24	0	#DIV/0!
0.3	0.4	0.1	0.7	0.6	0.9	0.21	0.24	0.09		0.33	0.3	0.0189	0.0216	0.237624	0.207921	0.554455	0.21	0.24	0.09	0.049901	0.040244
0.3	0.4	0.2	0.7	0.6	0.8	0.21	0.24	0.16		0.4	0.37	0.0336	0.0384	0.313725	0.27451	0.411765	0.21	0.24	0.16	0.0658824	0.0481188
0.3	0.4	0.3	0.7	0.6	0.7	0.21	0.24	0.21		0.45	0.42	0.0441	0.0504	0.347826	0.304348	0.347826	0.21	0.24	0.21	0.0730435	0.0508583
0.3	0.4	0.4	0.7	0.6	0.6	0.21	0.24	0.24		0.48	0.45	0.0504	0.0576	0.363636	0.318182	0.318182	0.21	0.24	0.24	0.0763636	0.0519627
0.3	0.4	0.5	0.7	0.6	0.5	0.21	0.24	0.25		0.49	0.46	0.0525	0.06	0.368324	0.322284	0.309392	0.21	0.24	0.25	0.0773481	0.05227
0.3	0.4	0.6	0.7	0.6	0.4	0.21	0.24	0.24		0.48	0.45	0.0504	0.0576	0.363636	0.318182	0.318182	0.21	0.24	0.24	0.0763636	0.0519627
0.3	0.4	0.7	0.7	0.6	0.3	0.21	0.24	0.21		0.45	0.42	0.0441	0.0504	0.347826	0.304348	0.347826	0.21	0.24	0.21	0.0730435	0.0508583
0.3	0.4	0.8	0.7	0.6	0.2	0.21	0.24	0.16		0.4	0.37	0.0336	0.0384	0.313725	0.27451	0.411765	0.21	0.24	0.16	0.0658824	0.0481188
0.3	0.4	0.9	0.7	0.6	0.1	0.21	0.24	0.09		0.33	0.3	0.0189	0.0216	0.237624	0.207921	0.554455	0.21	0.24	0.09	0.049901	0.040244
0.3	0.4	1	0.7	0.6	0	0.21	0.24	0		0.24	0.21	0	0	#DIV/0!	#DIV/0!	#DIV/0!	0.21	0.24	0	#DIV/0!
0.3	0.5	0	0.7	0.5	1	0.21	0.25	0		0.25	0.21	0	0	#DIV/0!	#DIV/0!	#DIV/0!	0.21	0.25	0	#DIV/0!
0.3	0.5	0.1	0.7	0.5	0.9	0.21	0.25	0.09		0.34	0.3	0.0189	0.0225	0.239617	0.201278	0.559105	0.21	0.25	0.09	0.0503195	0.0404812
0.3	0.5	0.2	0.7	0.5	0.8	0.21	0.25	0.16		0.41	0.37	0.0336	0.04	0.317209	0.266455	0.416336	0.21	0.25	0.16	0.0666138	0.048421
0.3	0.5	0.3	0.7	0.5	0.7	0.21	0.25	0.21		0.46	0.42	0.0441	0.0525	0.352113	0.295775	0.352113	0.21	0.25	0.21	0.0739437	0.0511681
0.3	0.5	0.4	0.7	0.5	0.6	0.21	0.25	0.24		0.49	0.45	0.0504	0.06	0.368324	0.309392	0.322284	0.21	0.25	0.24	0.0773481	0.05227
0.3	0.5	0.5	0.7	0.5	0.5	0.21	0.25	0.25		0.5	0.46	0.0525	0.0625	0.373134	0.313433	0.313433	0.21	0.25	0.25	0.0783582	0.0525757
0.3	0.5	0.6	0.7	0.5	0.4	0.21	0.25	0.24		0.49	0.45	0.0504	0.06	0.368324	0.309392	0.322284	0.21	0.25	0.24	0.0773481	0.05227
0.3	0.5	0.7	0.7	0.5	0.3	0.21	0.25	0.21		0.46	0.42	0.0441	0.0525	0.352113	0.295775	0.352113	0.21	0.25	0.21	0.0739437	0.0511681
0.3	0.5	0.8	0.7	0.5	0.2	0.21	0.25	0.16		0.41	0.37	0.0336	0.04	0.317209	0.266455	0.416336	0.21	0.25	0.16	0.0666138	0.048421
0.3	0.5	0.9	0.7	0.5	0.1	0.21	0.25	0.09		0.34	0.3	0.0189	0.0225	0.239617	0.201278	0.559105	0.21	0.25	0.09	0.0503195	0.0404812
0.3	0.5	1	0.7	0.5	0	0.21	0.25	0		0.25	0.21	0	0	#DIV/0!	#DIV/0!	#DIV/0!	0.21	0.25	0	#DIV/0!
0.3	0.6	0	0.7	0.4	1	0.21	0.24	0		0.24	0.21	0	0	#DIV/0!	#DIV/0!	#DIV/0!	0.21	0.24	0	#DIV/0!
0.3	0.6	0.1	0.7	0.4	0.9	0.21	0.24	0.09		0.33	0.3	0.0189	0.0216	0.237624	0.207921	0.554455	0.21	0.24	0.09	0.049901	0.040244
0.3	0.6	0.2	0.7	0.4	0.8	0.21	0.24	0.16		0.4	0.37	0.0336	0.0384	0.313725	0.27451	0.411765	0.21	0.24	0.16	0.0658824	0.0481188
0.3	0.6	0.3	0.7	0.4	0.7	0.21	0.24	0.21		0.45	0.42	0.0441	0.0504	0.347826	0.304348	0.347826	0.21	0.24	0.21	0.0730435	0.0508583
0.3	0.6	0.4	0.7	0.4	0.6	0.21	0.24	0.24		0.48	0.45	0.0504	0.0576	0.363636	0.318182	0.318182	0.21	0.24	0.24	0.0763636	0.0519627
0.3	0.6	0.5	0.7	0.4	0.5	0.21	0.24	0.25		0.49	0.46	0.0525	0.06	0.368324	0.322284	0.309392	0.21	0.24	0.25	0.0773481	0.05227
0.3	0.6	0.6	0.7	0.4	0.4	0.21	0.24	0.24		0.48	0.45	0.0504	0.0576	0.363636	0.318182	0.318182	0.21	0.24	0.24	0.0763636	0.0519627
0.3	0.6	0.7	0.7	0.4	0.3	0.21	0.24	0.21		0.45	0.42	0.0441	0.0504	0.347826	0.304348	0.347826	0.21	0.24	0.21	0.0730435	0.0508583
0.3	0.6	0.8	0.7	0.4	0.2	0.21	0.24	0.16		0.4	0.37	0.0336	0.0384	0.313725	0.27451	0.411765	0.21	0.24	0.16	0.0658824	0.0481188
0.3	0.6	0.9	0.7	0.4	0.1	0.21	0.24	0.09		0.33	0.3	0.0189	0.0216	0.237624	0.207921	0.554455	0.21	0.24	0.09	0.049901	0.040244
0.3	0.6	1	0.7	0.4	0	0.21	0.24	0		0.24	0.21	0	0	#DIV/0!	#DIV/0!	#DIV/0!	0.21	0.24	0	#DIV/0!
0.3	0.7	0	0.7	0.3	1	0.21	0.21	0		0.21	0.21	0	0	#DIV/0!	#DIV/0!	#DIV/0!	0.21	0.21	0	#DIV/0!
0.3	0.7	0.1	0.7	0.3	0.9	0.21	0.21	0.09		0.3	0.3	0.0189	0.0189	0.230769	0.230769	0.538462	0.21	0.21	0.09	0.0484615	0.0394153
0.3	0.7	0.2	0.7	0.3	0.8	0.21	0.21	0.16		0.37	0.37	0.0336	0.0336	0.301887	0.301887	0.396226	0.21	0.21	0.16	0.0633962	0.0470535
0.3	0.7	0.3	0.7	0.3	0.7	0.21	0.21	0.21		0.42	0.42	0.0441	0.0441	0.333333	0.333333	0.333333	0.21	0.21	0.21	0.07	0.0497537
0.3	0.7	0.4	0.7	0.3	0.6	0.21	0.21	0.24		0.45	0.45	0.0504	0.0504	0.347826	0.347826	0.304348	0.21	0.21	0.24	0.0730435	0.0508583
0.3	0.7	0.5	0.7	0.3	0.5	0.21	0.21	0.25		0.46	0.46	0.0525	0.0525	0.352113	0.352113	0.295775	0.21	0.21	0.25	0.0739437	0.0511681
0.3	0.7	0.6	0.7	0.3	0.4	0.21	0.21	0.24		0.45	0.45	0.0504	0.0504	0.347826	0.347826	0.304348	0.21	0.21	0.24	0.0730435	0.0508583
0.3	0.7	0.7	0.7	0.3	0.3	0.21	0.21	0.21		0.42	0.42	0.0441	0.0441	0.333333	0.333333	0.333333	0.21	0.21	0.21	0.07	0.0497537
0.3	0.7	0.8	0.7	0.3	0.2	0.21	0.21	0.16		0.37	0.37	0.0336	0.0336	0.301887	0.301887	0.396226	0.21	0.21	0.16	0.0633962	0.0470535
0.3	0.7	0.9	0.7	0.3	0.1	0.21	0.21	0.09		0.3	0.3	0.0189	0.0189	0.230769	0.230769	0.538462	0.21	0.21	0.09	0.0484615	0.0394153
0.3	0.7	1	0.7	0.3	0	0.21	0.21	0		0.21	0.21	0	0	#DIV/0!	#DIV/0!	#DIV/0!	0.21	0.21	0	#DIV/0!
0.3	0.8	0	0.7	0.2	1	0.21	0.16	0		0.16	0.21	0	0	#DIV/0!	#DIV/0!	#DIV/0!	0.21	0.16	0	#DIV/0!
0.3	0.8	0.1	0.7	0.2	0.9	0.21	0.16	0.09		0.25	0.3	0.0189	0.0144	0.215247	0.282511	0.502242	0.21	0.16	0.09	0.0452018	0.0374657
0.3	0.8	0.2	0.7	0.2	0.8	0.21	0.16	0.16		0.32	0.37	0.0336	0.0256	0.275862	0.362069	0.362069	0.21	0.16	0.16	0.057931	0.0445048
0.3	0.8	0.3	0.7	0.2	0.7	0.21	0.16	0.21		0.37	0.42	0.0441	0.0336	0.301887	0.396226	0.301887	0.21	0.16	0.21	0.0633962	0.0470535
0.3	0.8	0.4	0.7	0.2	0.6	0.21	0.16	0.24		0.4	0.45	0.0504	0.0384	0.313725	0.411765	0.27451	0.21	0.16	0.24	0.0658824	0.0481188
0.3	0.8	0.5	0.7	0.2	0.5	0.21	0.16	0.25		0.41	0.46	0.0525	0.04	0.317209	0.416336	0.266455	0.21	0.16	0.25	0.0666138	0.048421
0.3	0.8	0.6	0.7	0.2	0.4	0.21	0.16	0.24		0.4	0.45	0.0504	0.0384	0.313725	0.411765	0.27451	0.21	0.16	0.24	0.0658824	0.0481188
0.3	0.8	0.7	0.7	0.2	0.3	0.21	0.16	0.21		0.37	0.42	0.0441	0.0336	0.301887	0.396226	0.301887	0.21	0.16	0.21	0.0633962	0.0470535
0.3	0.8	0.8	0.7	0.2	0.2	0.21	0.16	0.16		0.32	0.37	0.0336	0.0256	0.275862	0.362069	0.362069	0.21	0.16	0.16	0.057931	0.0445048
0.3	0.8	0.9	0.7	0.2	0.1	0.21	0.16	0.09		0.25	0.3	0.0189	0.0144	0.215247	0.282511	0.502242	0.21	0.16	0.09	0.0452018	0.0374657
0.3	0.8	1	0.7	0.2	0	0.21	0.16	0		0.16	0.21	0	0	#DIV/0!	#DIV/0!	#DIV/0!	0.21	0.16	0	#DIV/0!
0.3	0.9	0	0.7	0.1	1	0.21	0.09	0		0.09	0.21	0	0	#DIV/0!	#DIV/0!	#DIV/0!	0.21	0.09	0	#DIV/0!
0.3	0.9	0.1	0.7	0.1	0.9	0.21	0.09	0.09		0.18	0.3	0.0189	0.0081	0.176471	0.411765	0.411765	0.21	0.09	0.09	0.0370588	0.0321533
0.3	0.9	0.2	0.7	0.1	0.8	0.21	0.09	0.16		0.25	0.37	0.0336	0.0144	0.215247	0.502242	0.282511	0.21	0.09	0.16	0.0452018	0.0374657
0.3	0.9	0.3	0.7	0.1	0.7	0.21	0.09	0.21		0.3	0.42	0.0441	0.0189	0.230769	0.538462	0.230769	0.21	0.09	0.21	0.0484615	0.0394153
0.3	0.9	0.4	0.7	0.1	0.6	0.21	0.09	0.24		0.33	0.45	0.0504	0.0216	0.237624	0.554455	0.207921	0.21	0.09	0.24	0.049901	0.040244
0.3	0.9	0.5	0.7	0.1	0.5	0.21	0.09	0.25		0.34	0.46	0.0525	0.0225	0.239617	0.559105	0.201278	0.21	0.09	0.25	0.0503195	0.0404812
0.3	0.9	0.6	0.7	0.1	0.4	0.21	0.09	0.24		0.33	0.45	0.0504	0.0216	0.237624	0.554455	0.207921	0.21	0.09	0.24	0.049901	0.040244
0.3	0.9	0.7	0.7	0.1	0.3	0.21	0.09	0.21		0.3	0.42	0.0441	0.0189	0.230769	0.538462	0.230769	0.21	0.09	0.21	0.0484615	0.0394153
0.3	0.9	0.8	0.7	0.1	0.2	0.21	0.09	0.16		0.25	0.37	0.0336	0.0144	0.215247	0.502242	0.282511	0.21	0.09	0.16	0.0452018	0.0374657
0.3	0.9	0.9	0.7	0.1	0.1	0.21	0.09	0.09		0.18	0.3	0.0189	0.0081	0.176471	0.411765	0.411765	0.21	0.09	0.09	0.0370588	0.0321533
0.3	0.9	1	0.7	0.1	0	0.21	0.09	0		0.09	0.21	0	0	#DIV/0!	#DIV/0!	#DIV/0!	0.21	0.09	0	#DIV/0!
0.3	1	0	0.7	0	1	0.21	0	0		0	0.21	0	0	#DIV/0!	#DIV/0!	#DIV/0!	0.21	0	0	#DIV/0!
0.3	1	0.1	0.7	0	0.9	0.21	0	0.09		0.09	0.3	0.0189	0	#DIV/0!	1	#DIV/0!	0.21	0	0.09	#DIV/0!
0.3	1	0.2	0.7	0	0.8	0.21	0	0.16		0.16	0.37	0.0336	0	#DIV/0!	1	#DIV/0!	0.21	0	0.16	#DIV/0!
0.3	1	0.3	0.7	0	0.7	0.21	0	0.21		0.21	0.42	0.0441	0	#DIV/0!	1	#DIV/0!	0.21	0	0.21	#DIV/0!
0.3	1	0.4	0.7	0	0.6	0.21	0	0.24		0.24	0.45	0.0504	0	#DIV/0!	1	#DIV/0!	0.21	0	0.24	#DIV/0!
0.3	1	0.5	0.7	0	0.5	0.21	0	0.25		0.25	0.46	0.0525	0	#DIV/0!	1	#DIV/0!	0.21	0	0.25	#DIV/0!
0.3	1	0.6	0.7	0	0.4	0.21	0	0.24		0.24	0.45	0.0504	0	#DIV/0!	1	#DIV/0!	0.21	0	0.24	#DIV/0!
0.3	1	0.7	0.7	0	0.3	0.21	0	0.21		0.21	0.42	0.0441	0	#DIV/0!	1	#DIV/0!	0.21	0	0.21	#DIV/0!
0.3	1	0.8	0.7	0	0.2	0.21	0	0.16		0.16	0.37	0.0336	0	#DIV/0!	1	#DIV/0!	0.21	0	0.16	#DIV/0!
0.3	1	0.9	0.7	0	0.1	0.21	0	0.09		0.09	0.3	0.0189	0	#DIV/0!	1	#DIV/0!	0.21	0	0.09	#DIV/0!
0.3	1	1	0.7	0	0	0.21	0	0		0	0.21	0	0	#DIV/0!	#DIV/0!	#DIV/0!	0.21	0	0	#DIV/0!
0.4	0	0	0.6	1	1	0.24	0	0		0	0.24	0	0	#DIV/0!	#DIV/0!	#DIV/0!	0.24	0	0	#DIV/0!
0.4	0	0.1	0.6	1	0.9	0.24	0	0.09		0.09	0.33	0.0216	0	#DIV/0!	1	#DIV/0!	0.24	0	0.09	#DIV/0!
0.4	0	0.2	0.6	1	0.8	0.24	0	0.16		0.16	0.4	0.0384	0	#DIV/0!	1	#DIV/0!	0.24	0	0.16	#DIV/0!
0.4	0	0.3	0.6	1	0.7	0.24	0	0.21		0.21	0.45	0.0504	0	#DIV/0!	1	#DIV/0!	0.24	0	0.21	#DIV/0!
0.4	0	0.4	0.6	1	0.6	0.24	0	0.24		0.24	0.48	0.0576	0	#DIV/0!	1	#DIV/0!	0.24	0	0.24	#DIV/0!
0.4	0	0.5	0.6	1	0.5	0.24	0	0.25		0.25	0.49	0.06	0	#DIV/0!	1	#DIV/0!	0.24	0	0.25	#DIV/0!
0.4	0	0.6	0.6	1	0.4	0.24	0	0.24		0.24	0.48	0.0576	0	#DIV/0!	1	#DIV/0!	0.24	0	0.24	#DIV/0!
0.4	0	0.7	0.6	1	0.3	0.24	0	0.21		0.21	0.45	0.0504	0	#DIV/0!	1	#DIV/0!	0.24	0	0.21	#DIV/0!
0.4	0	0.8	0.6	1	0.2	0.24	0	0.16		0.16	0.4	0.0384	0	#DIV/0!	1	#DIV/0!	0.24	0	0.16	#DIV/0!
0.4	0	0.9	0.6	1	0.1	0.24	0	0.09		0.09	0.33	0.0216	0	#DIV/0!	1	#DIV/0!	0.24	0	0.09	#DIV/0!
0.4	0	1	0.6	1	0	0.24	0	0		0	0.24	0	0	#DIV/0!	#DIV/0!	#DIV/0!	0.24	0	0	#DIV/0!
0.4	0.1	0	0.6	0.9	1	0.24	0.09	0		0.09	0.24	0	0	#DIV/0!	#DIV/0!	#DIV/0!	0.24	0.09	0	#DIV/0!
0.4	0.1	0.1	0.6	0.9	0.9	0.24	0.09	0.09		0.18	0.33	0.0216	0.0081	0.157895	0.421053	0.421053	0.24	0.09	0.09	0.0378947	0.0340941
0.4	0.1	0.2	0.6	0.9	0.8	0.24	0.09	0.16		0.25	0.4	0.0384	0.0144	0.193548	0.516129	0.290323	0.24	0.09	0.16	0.0464516	0.0401366
0.4	0.1	0.3	0.6	0.9	0.7	0.24	0.09	0.21		0.3	0.45	0.0504	0.0189	0.207921	0.554455	0.237624	0.24	0.09	0.21	0.049901	0.0423998
0.4	0.1	0.4	0.6	0.9	0.6	0.24	0.09	0.24		0.33	0.48	0.0576	0.0216	0.214286	0.571429	0.214286	0.24	0.09	0.24	0.0514286	0.0433704
0.4	0.1	0.5	0.6	0.9	0.5	0.24	0.09	0.25		0.34	0.49	0.06	0.0225	0.216138	0.576369	0.207493	0.24	0.09	0.25	0.0518732	0.0436493
0.4	0.1	0.6	0.6	0.9	0.4	0.24	0.09	0.24		0.33	0.48	0.0576	0.0216	0.214286	0.571429	0.214286	0.24	0.09	0.24	0.0514286	0.0433704
0.4	0.1	0.7	0.6	0.9	0.3	0.24	0.09	0.21		0.3	0.45	0.0504	0.0189	0.207921	0.554455	0.237624	0.24	0.09	0.21	0.049901	0.0423998
0.4	0.1	0.8	0.6	0.9	0.2	0.24	0.09	0.16		0.25	0.4	0.0384	0.0144	0.193548	0.516129	0.290323	0.24	0.09	0.16	0.0464516	0.0401366
0.4	0.1	0.9	0.6	0.9	0.1	0.24	0.09	0.09		0.18	0.33	0.0216	0.0081	0.157895	0.421053	0.421053	0.24	0.09	0.09	0.0378947	0.0340941
0.4	0.1	1	0.6	0.9	0	0.24	0.09	0		0.09	0.24	0	0	#DIV/0!	#DIV/0!	#DIV/0!	0.24	0.09	0	#DIV/0!
0.4	0.2	0	0.6	0.8	1	0.24	0.16	0		0.16	0.24	0	0	#DIV/0!	#DIV/0!	#DIV/0!	0.24	0.16	0	#DIV/0!
0.4	0.2	0.1	0.6	0.8	0.9	0.24	0.16	0.09		0.25	0.33	0.0216	0.0144	0.193548	0.290323	0.516129	0.24	0.16	0.09	0.0464516	0.0401366
0.4	0.2	0.2	0.6	0.8	0.8	0.24	0.16	0.16		0.32	0.4	0.0384	0.0256	0.25	0.375	0.375	0.24	0.16	0.16	0.06	0.048456
0.4	0.2	0.3	0.6	0.8	0.7	0.24	0.16	0.21		0.37	0.45	0.0504	0.0336	0.27451	0.411765	0.313725	0.24	0.16	0.21	0.0658824	0.0515918
0.4	0.2	0.4	0.6	0.8	0.6	0.24	0.16	0.24		0.4	0.48	0.0576	0.0384	0.285714	0.428571	0.285714	0.24	0.16	0.24	0.0685714	0.0529293
0.4	0.2	0.5	0.6	0.8	0.5	0.24	0.16	0.25		0.41	0.49	0.06	0.04	0.289017	0.433526	0.277457	0.24	0.16	0.25	0.0693642	0.0533121
0.4	0.2	0.6	0.6	0.8	0.4	0.24	0.16	0.24		0.4	0.48	0.0576	0.0384	0.285714	0.428571	0.285714	0.24	0.16	0.24	0.0685714	0.0529293
0.4	0.2	0.7	0.6	0.8	0.3	0.24	0.16	0.21		0.37	0.45	0.0504	0.0336	0.27451	0.411765	0.313725	0.24	0.16	0.21	0.0658824	0.0515918
0.4	0.2	0.8	0.6	0.8	0.2	0.24	0.16	0.16		0.32	0.4	0.0384	0.0256	0.25	0.375	0.375	0.24	0.16	0.16	0.06	0.048456
0.4	0.2	0.9	0.6	0.8	0.1	0.24	0.16	0.09		0.25	0.33	0.0216	0.0144	0.193548	0.290323	0.516129	0.24	0.16	0.09	0.0464516	0.0401366
0.4	0.2	1	0.6	0.8	0	0.24	0.16	0		0.16	0.24	0	0	#DIV/0!	#DIV/0!	#DIV/0!	0.24	0.16	0	#DIV/0!
0.4	0.3	0	0.6	0.7	1	0.24	0.21	0		0.21	0.24	0	0	#DIV/0!	#DIV/0!	#DIV/0!	0.24	0.21	0	#DIV/0!
0.4	0.3	0.1	0.6	0.7	0.9	0.24	0.21	0.09		0.3	0.33	0.0216	0.0189	0.207921	0.237624	0.554455	0.24	0.21	0.09	0.049901	0.0423998
0.4	0.3	0.2	0.6	0.7	0.8	0.24	0.21	0.16		0.37	0.4	0.0384	0.0336	0.27451	0.313725	0.411765	0.24	0.21	0.16	0.0658824	0.0515918
0.4	0.3	0.3	0.6	0.7	0.7	0.24	0.21	0.21		0.42	0.45	0.0504	0.0441	0.304348	0.347826	0.347826	0.24	0.21	0.21	0.0730435	0.0550202
0.4	0.3	0.4	0.6	0.7	0.6	0.24	0.21	0.24		0.45	0.48	0.0576	0.0504	0.318182	0.363636	0.318182	0.24	0.21	0.24	0.0763636	0.0564647
0.4	0.3	0.5	0.6	0.7	0.5	0.24	0.21	0.25		0.46	0.49	0.06	0.0525	0.322284	0.368324	0.309392	0.24	0.21	0.25	0.0773481	0.0568753
0.4	0.3	0.6	0.6	0.7	0.4	0.24	0.21	0.24		0.45	0.48	0.0576	0.0504	0.318182	0.363636	0.318182	0.24	0.21	0.24	0.0763636	0.0564647
0.4	0.3	0.7	0.6	0.7	0.3	0.24	0.21	0.21		0.42	0.45	0.0504	0.0441	0.304348	0.347826	0.347826	0.24	0.21	0.21	0.0730435	0.0550202
0.4	0.3	0.8	0.6	0.7	0.2	0.24	0.21	0.16		0.37	0.4	0.0384	0.0336	0.27451	0.313725	0.411765	0.24	0.21	0.16	0.0658824	0.0515918
0.4	0.3	0.9	0.6	0.7	0.1	0.24	0.21	0.09		0.3	0.33	0.0216	0.0189	0.207921	0.237624	0.554455	0.24	0.21	0.09	0.049901	0.0423998
0.4	0.3	1	0.6	0.7	0	0.24	0.21	0		0.21	0.24	0	0	#DIV/0!	#DIV/0!	#DIV/0!	0.24	0.21	0	#DIV/0!
0.4	0.4	0	0.6	0.6	1	0.24	0.24	0		0.24	0.24	0	0	#DIV/0!	#DIV/0!	#DIV/0!	0.24	0.24	0	#DIV/0!
0.4	0.4	0.1	0.6	0.6	0.9	0.24	0.24	0.09		0.33	0.33	0.0216	0.0216	0.214286	0.214286	0.571429	0.24	0.24	0.09	0.0514286	0.0433704
0.4	0.4	0.2	0.6	0.6	0.8	0.24	0.24	0.16		0.4	0.4	0.0384	0.0384	0.285714	0.285714	0.428571	0.24	0.24	0.16	0.0685714	0.0529293
0.4	0.4	0.3	0.6	0.6	0.7	0.24	0.24	0.21		0.45	0.45	0.0504	0.0504	0.318182	0.318182	0.363636	0.24	0.24	0.21	0.0763636	0.0564647
0.4	0.4	0.4	0.6	0.6	0.6	0.24	0.24	0.24		0.48	0.48	0.0576	0.0576	0.333333	0.333333	0.333333	0.24	0.24	0.24	0.08	0.0579413
0.4	0.4	0.5	0.6	0.6	0.5	0.24	0.24	0.25		0.49	0.49	0.06	0.06	0.337838	0.337838	0.324324	0.24	0.24	0.25	0.0810811	0.0583591
0.4	0.4	0.6	0.6	0.6	0.4	0.24	0.24	0.24		0.48	0.48	0.0576	0.0576	0.333333	0.333333	0.333333	0.24	0.24	0.24	0.08	0.0579413
0.4	0.4	0.7	0.6	0.6	0.3	0.24	0.24	0.21		0.45	0.45	0.0504	0.0504	0.318182	0.318182	0.363636	0.24	0.24	0.21	0.0763636	0.0564647
0.4	0.4	0.8	0.6	0.6	0.2	0.24	0.24	0.16		0.4	0.4	0.0384	0.0384	0.285714	0.285714	0.428571	0.24	0.24	0.16	0.0685714	0.0529293
0.4	0.4	0.9	0.6	0.6	0.1	0.24	0.24	0.09		0.33	0.33	0.0216	0.0216	0.214286	0.214286	0.571429	0.24	0.24	0.09	0.0514286	0.0433704
0.4	0.4	1	0.6	0.6	0	0.24	0.24	0		0.24	0.24	0	0	#DIV/0!	#DIV/0!	#DIV/0!	0.24	0.24	0	#DIV/0!
0.4	0.5	0	0.6	0.5	1	0.24	0.25	0		0.25	0.24	0	0	#DIV/0!	#DIV/0!	#DIV/0!	0.24	0.25	0	#DIV/0!
0.4	0.5	0.1	0.6	0.5	0.9	0.24	0.25	0.09		0.34	0.33	0.0216	0.0225	0.216138	0.207493	0.576369	0.24	0.25	0.09	0.0518732	0.0436493
0.4	0.5	0.2	0.6	0.5	0.8	0.24	0.25	0.16		0.41	0.4	0.0384	0.04	0.289017	0.277457	0.433526	0.24	0.25	0.16	0.0693642	0.0533121
0.4	0.5	0.3	0.6	0.5	0.7	0.24	0.25	0.21		0.46	0.45	0.0504	0.0525	0.322284	0.309392	0.368324	0.24	0.25	0.21	0.0773481	0.0568753
0.4	0.5	0.4	0.6	0.5	0.6	0.24	0.25	0.24		0.49	0.48	0.0576	0.06	0.337838	0.324324	0.337838	0.24	0.25	0.24	0.0810811	0.0583591
0.4	0.5	0.5	0.6	0.5	0.5	0.24	0.25	0.25		0.5	0.49	0.06	0.0625	0.342466	0.328767	0.328767	0.24	0.25	0.25	0.0821918	0.0587782
0.4	0.5	0.6	0.6	0.5	0.4	0.24	0.25	0.24		0.49	0.48	0.0576	0.06	0.337838	0.324324	0.337838	0.24	0.25	0.24	0.0810811	0.0583591
0.4	0.5	0.7	0.6	0.5	0.3	0.24	0.25	0.21		0.46	0.45	0.0504	0.0525	0.322284	0.309392	0.368324	0.24	0.25	0.21	0.0773481	0.0568753
0.4	0.5	0.8	0.6	0.5	0.2	0.24	0.25	0.16		0.41	0.4	0.0384	0.04	0.289017	0.277457	0.433526	0.24	0.25	0.16	0.0693642	0.0533121
0.4	0.5	0.9	0.6	0.5	0.1	0.24	0.25	0.09		0.34	0.33	0.0216	0.0225	0.216138	0.207493	0.576369	0.24	0.25	0.09	0.0518732	0.0436493
0.4	0.5	1	0.6	0.5	0	0.24	0.25	0		0.25	0.24	0	0	#DIV/0!	#DIV/0!	#DIV/0!	0.24	0.25	0	#DIV/0!
0.4	0.6	0	0.6	0.4	1	0.24	0.24	0		0.24	0.24	0	0	#DIV/0!	#DIV/0!	#DIV/0!	0.24	0.24	0	#DIV/0!
0.4	0.6	0.1	0.6	0.4	0.9	0.24	0.24	0.09		0.33	0.33	0.0216	0.0216	0.214286	0.214286	0.571429	0.24	0.24	0.09	0.0514286	0.0433704
0.4	0.6	0.2	0.6	0.4	0.8	0.24	0.24	0.16		0.4	0.4	0.0384	0.0384	0.285714	0.285714	0.428571	0.24	0.24	0.16	0.0685714	0.0529293
0.4	0.6	0.3	0.6	0.4	0.7	0.24	0.24	0.21		0.45	0.45	0.0504	0.0504	0.318182	0.318182	0.363636	0.24	0.24	0.21	0.0763636	0.0564647
0.4	0.6	0.4	0.6	0.4	0.6	0.24	0.24	0.24		0.48	0.48	0.0576	0.0576	0.333333	0.333333	0.333333	0.24	0.24	0.24	0.08	0.0579413
0.4	0.6	0.5	0.6	0.4	0.5	0.24	0.24	0.25		0.49	0.49	0.06	0.06	0.337838	0.337838	0.324324	0.24	0.24	0.25	0.0810811	0.0583591
0.4	0.6	0.6	0.6	0.4	0.4	0.24	0.24	0.24		0.48	0.48	0.0576	0.0576	0.333333	0.333333	0.333333	0.24	0.24	0.24	0.08	0.0579413
0.4	0.6	0.7	0.6	0.4	0.3	0.24	0.24	0.21		0.45	0.45	0.0504	0.0504	0.318182	0.318182	0.363636	0.24	0.24	0.21	0.0763636	0.0564647
0.4	0.6	0.8	0.6	0.4	0.2	0.24	0.24	0.16		0.4	0.4	0.0384	0.0384	0.285714	0.285714	0.428571	0.24	0.24	0.16	0.0685714	0.0529293
0.4	0.6	0.9	0.6	0.4	0.1	0.24	0.24	0.09		0.33	0.33	0.0216	0.0216	0.214286	0.214286	0.571429	0.24	0.24	0.09	0.0514286	0.0433704
0.4	0.6	1	0.6	0.4	0	0.24	0.24	0		0.24	0.24	0	0	#DIV/0!	#DIV/0!	#DIV/0!	0.24	0.24	0	#DIV/0!
0.4	0.7	0	0.6	0.3	1	0.24	0.21	0		0.21	0.24	0	0	#DIV/0!	#DIV/0!	#DIV/0!	0.24	0.21	0	#DIV/0!
0.4	0.7	0.1	0.6	0.3	0.9	0.24	0.21	0.09		0.3	0.33	0.0216	0.0189	0.207921	0.237624	0.554455	0.24	0.21	0.09	0.049901	0.0423998
0.4	0.7	0.2	0.6	0.3	0.8	0.24	0.21	0.16		0.37	0.4	0.0384	0.0336	0.27451	0.313725	0.411765	0.24	0.21	0.16	0.0658824	0.0515918
0.4	0.7	0.3	0.6	0.3	0.7	0.24	0.21	0.21		0.42	0.45	0.0504	0.0441	0.304348	0.347826	0.347826	0.24	0.21	0.21	0.0730435	0.0550202
0.4	0.7	0.4	0.6	0.3	0.6	0.24	0.21	0.24		0.45	0.48	0.0576	0.0504	0.318182	0.363636	0.318182	0.24	0.21	0.24	0.0763636	0.0564647
0.4	0.7	0.5	0.6	0.3	0.5	0.24	0.21	0.25		0.46	0.49	0.06	0.0525	0.322284	0.368324	0.309392	0.24	0.21	0.25	0.0773481	0.0568753
0.4	0.7	0.6	0.6	0.3	0.4	0.24	0.21	0.24		0.45	0.48	0.0576	0.0504	0.318182	0.363636	0.318182	0.24	0.21	0.24	0.0763636	0.0564647
0.4	0.7	0.7	0.6	0.3	0.3	0.24	0.21	0.21		0.42	0.45	0.0504	0.0441	0.304348	0.347826	0.347826	0.24	0.21	0.21	0.0730435	0.0550202
0.4	0.7	0.8	0.6	0.3	0.2	0.24	0.21	0.16		0.37	0.4	0.0384	0.0336	0.27451	0.313725	0.411765	0.24	0.21	0.16	0.0658824	0.0515918
0.4	0.7	0.9	0.6	0.3	0.1	0.24	0.21	0.09		0.3	0.33	0.0216	0.0189	0.207921	0.237624	0.554455	0.24	0.21	0.09	0.049901	0.0423998
0.4	0.7	1	0.6	0.3	0	0.24	0.21	0		0.21	0.24	0	0	#DIV/0!	#DIV/0!	#DIV/0!	0.24	0.21	0	#DIV/0!
0.4	0.8	0	0.6	0.2	1	0.24	0.16	0		0.16	0.24	0	0	#DIV/0!	#DIV/0!	#DIV/0!	0.24	0.16	0	#DIV/0!
0.4	0.8	0.1	0.6	0.2	0.9	0.24	0.16	0.09		0.25	0.33	0.0216	0.0144	0.193548	0.290323	0.516129	0.24	0.16	0.09	0.0464516	0.0401366
0.4	0.8	0.2	0.6	0.2	0.8	0.24	0.16	0.16		0.32	0.4	0.0384	0.0256	0.25	0.375	0.375	0.24	0.16	0.16	0.06	0.048456
0.4	0.8	0.3	0.6	0.2	0.7	0.24	0.16	0.21		0.37	0.45	0.0504	0.0336	0.27451	0.411765	0.313725	0.24	0.16	0.21	0.0658824	0.0515918
0.4	0.8	0.4	0.6	0.2	0.6	0.24	0.16	0.24		0.4	0.48	0.0576	0.0384	0.285714	0.428571	0.285714	0.24	0.16	0.24	0.0685714	0.0529293
0.4	0.8	0.5	0.6	0.2	0.5	0.24	0.16	0.25		0.41	0.49	0.06	0.04	0.289017	0.433526	0.277457	0.24	0.16	0.25	0.0693642	0.0533121
0.4	0.8	0.6	0.6	0.2	0.4	0.24	0.16	0.24		0.4	0.48	0.0576	0.0384	0.285714	0.428571	0.285714	0.24	0.16	0.24	0.0685714	0.0529293
0.4	0.8	0.7	0.6	0.2	0.3	0.24	0.16	0.21		0.37	0.45	0.0504	0.0336	0.27451	0.411765	0.313725	0.24	0.16	0.21	0.0658824	0.0515918
0.4	0.8	0.8	0.6	0.2	0.2	0.24	0.16	0.16		0.32	0.4	0.0384	0.0256	0.25	0.375	0.375	0.24	0.16	0.16	0.06	0.048456
0.4	0.8	0.9	0.6	0.2	0.1	0.24	0.16	0.09		0.25	0.33	0.0216	0.0144	0.193548	0.290323	0.516129	0.24	0.16	0.09	0.0464516	0.0401366
0.4	0.8	1	0.6	0.2	0	0.24	0.16	0		0.16	0.24	0	0	#DIV/0!	#DIV/0!	#DIV/0!	0.24	0.16	0	#DIV/0!
0.4	0.9	0	0.6	0.1	1	0.24	0.09	0		0.09	0.24	0	0	#DIV/0!	#DIV/0!	#DIV/0!	0.24	0.09	0	#DIV/0!
0.4	0.9	0.1	0.6	0.1	0.9	0.24	0.09	0.09		0.18	0.33	0.0216	0.0081	0.157895	0.421053	0.421053	0.24	0.09	0.09	0.0378947	0.0340941
0.4	0.9	0.2	0.6	0.1	0.8	0.24	0.09	0.16		0.25	0.4	0.0384	0.0144	0.193548	0.516129	0.290323	0.24	0.09	0.16	0.0464516	0.0401366
0.4	0.9	0.3	0.6	0.1	0.7	0.24	0.09	0.21		0.3	0.45	0.0504	0.0189	0.207921	0.554455	0.237624	0.24	0.09	0.21	0.049901	0.0423998
0.4	0.9	0.4	0.6	0.1	0.6	0.24	0.09	0.24		0.33	0.48	0.0576	0.0216	0.214286	0.571429	0.214286	0.24	0.09	0.24	0.0514286	0.0433704
0.4	0.9	0.5	0.6	0.1	0.5	0.24	0.09	0.25		0.34	0.49	0.06	0.0225	0.216138	0.576369	0.207493	0.24	0.09	0.25	0.0518732	0.0436493
0.4	0.9	0.6	0.6	0.1	0.4	0.24	0.09	0.24		0.33	0.48	0.0576	0.0216	0.214286	0.571429	0.214286	0.24	0.09	0.24	0.0514286	0.0433704
0.4	0.9	0.7	0.6	0.1	0.3	0.24	0.09	0.21		0.3	0.45	0.0504	0.0189	0.207921	0.554455	0.237624	0.24	0.09	0.21	0.049901	0.0423998
0.4	0.9	0.8	0.6	0.1	0.2	0.24	0.09	0.16		0.25	0.4	0.0384	0.0144	0.193548	0.516129	0.290323	0.24	0.09	0.16	0.0464516	0.0401366
0.4	0.9	0.9	0.6	0.1	0.1	0.24	0.09	0.09		0.18	0.33	0.0216	0.0081	0.157895	0.421053	0.421053	0.24	0.09	0.09	0.0378947	0.0340941
0.4	0.9	1	0.6	0.1	0	0.24	0.09	0		0.09	0.24	0	0	#DIV/0!	#DIV/0!	#DIV/0!	0.24	0.09	0	#DIV/0!
0.4	1	0	0.6	0	1	0.24	0	0		0	0.24	0	0	#DIV/0!	#DIV/0!	#DIV/0!	0.24	0	0	#DIV/0!
0.4	1	0.1	0.6	0	0.9	0.24	0	0.09		0.09	0.33	0.0216	0	#DIV/0!	1	#DIV/0!	0.24	0	0.09	#DIV/0!
0.4	1	0.2	0.6	0	0.8	0.24	0	0.16		0.16	0.4	0.0384	0	#DIV/0!	1	#DIV/0!	0.24	0	0.16	#DIV/0!
0.4	1	0.3	0.6	0	0.7	0.24	0	0.21		0.21	0.45	0.0504	0	#DIV/0!	1	#DIV/0!	0.24	0	0.21	#DIV/0!
0.4	1	0.4	0.6	0	0.6	0.24	0	0.24		0.24	0.48	0.0576	0	#DIV/0!	1	#DIV/0!	0.24	0	0.24	#DIV/0!
0.4	1	0.5	0.6	0	0.5	0.24	0	0.25		0.25	0.49	0.06	0	#DIV/0!	1	#DIV/0!	0.24	0	0.25	#DIV/0!
0.4	1	0.6	0.6	0	0.4	0.24	0	0.24		0.24	0.48	0.0576	0	#DIV/0!	1	#DIV/0!	0.24	0	0.24	#DIV/0!
0.4	1	0.7	0.6	0	0.3	0.24	0	0.21		0.21	0.45	0.0504	0	#DIV/0!	1	#DIV/0!	0.24	0	0.21	#DIV/0!
0.4	1	0.8	0.6	0	0.2	0.24	0	0.16		0.16	0.4	0.0384	0	#DIV/0!	1	#DIV/0!	0.24	0	0.16	#DIV/0!
0.4	1	0.9	0.6	0	0.1	0.24	0	0.09		0.09	0.33	0.0216	0	#DIV/0!	1	#DIV/0!	0.24	0	0.09	#DIV/0!
0.4	1	1	0.6	0	0	0.24	0	0		0	0.24	0	0	#DIV/0!	#DIV/0!	#DIV/0!	0.24	0	0	#DIV/0!
0.5	0	0	0.5	1	1	0.25	0	0		0	0.25	0	0	#DIV/0!	#DIV/0!	#DIV/0!	0.25	0	0	#DIV/0!
0.5	0	0.1	0.5	1	0.9	0.25	0	0.09		0.09	0.34	0.0225	0	#DIV/0!	1	#DIV/0!	0.25	0	0.09	#DIV/0!
0.5	0	0.2	0.5	1	0.8	0.25	0	0.16		0.16	0.41	0.04	0	#DIV/0!	1	#DIV/0!	0.25	0	0.16	#DIV/0!
0.5	0	0.3	0.5	1	0.7	0.25	0	0.21		0.21	0.46	0.0525	0	#DIV/0!	1	#DIV/0!	0.25	0	0.21	#DIV/0!
0.5	0	0.4	0.5	1	0.6	0.25	0	0.24		0.24	0.49	0.06	0	#DIV/0!	1	#DIV/0!	0.25	0	0.24	#DIV/0!
0.5	0	0.5	0.5	1	0.5	0.25	0	0.25		0.25	0.5	0.0625	0	#DIV/0!	1	#DIV/0!	0.25	0	0.25	#DIV/0!
0.5	0	0.6	0.5	1	0.4	0.25	0	0.24		0.24	0.49	0.06	0	#DIV/0!	1	#DIV/0!	0.25	0	0.24	#DIV/0!
0.5	0	0.7	0.5	1	0.3	0.25	0	0.21		0.21	0.46	0.0525	0	#DIV/0!	1	#DIV/0!	0.25	0	0.21	#DIV/0!
0.5	0	0.8	0.5	1	0.2	0.25	0	0.16		0.16	0.41	0.04	0	#DIV/0!	1	#DIV/0!	0.25	0	0.16	#DIV/0!
0.5	0	0.9	0.5	1	0.1	0.25	0	0.09		0.09	0.34	0.0225	0	#DIV/0!	1	#DIV/0!	0.25	0	0.09	#DIV/0!
0.5	0	1	0.5	1	0	0.25	0	0		0	0.25	0	0	#DIV/0!	#DIV/0!	#DIV/0!	0.25	0	0	#DIV/0!
0.5	0.1	0	0.5	0.9	1	0.25	0.09	0		0.09	0.25	0	0	#DIV/0!	#DIV/0!	#DIV/0!	0.25	0.09	0	#DIV/0!
0.5	0.1	0.1	0.5	0.9	0.9	0.25	0.09	0.09		0.18	0.34	0.0225	0.0081	0.152542	0.423729	0.423729	0.25	0.09	0.09	0.0381356	0.0347018
0.5	0.1	0.2	0.5	0.9	0.8	0.25	0.09	0.16		0.25	0.41	0.04	0.0144	0.187256	0.520156	0.292588	0.25	0.09	0.16	0.046814	0.0409737
0.5	0.1	0.3	0.5	0.9	0.7	0.25	0.09	0.21		0.3	0.46	0.0525	0.0189	0.201278	0.559105	0.239617	0.25	0.09	0.21	0.0503195	0.0433363
0.5	0.1	0.4	0.5	0.9	0.6	0.25	0.09	0.24		0.33	0.49	0.06	0.0216	0.207493	0.576369	0.216138	0.25	0.09	0.24	0.0518732	0.044352
0.5	0.1	0.5	0.5	0.9	0.5	0.25	0.09	0.25		0.34	0.5	0.0625	0.0225	0.209302	0.581395	0.209302	0.25	0.09	0.25	0.0523256	0.0446441
0.5	0.1	0.6	0.5	0.9	0.4	0.25	0.09	0.24		0.33	0.49	0.06	0.0216	0.207493	0.576369	0.216138	0.25	0.09	0.24	0.0518732	0.044352
0.5	0.1	0.7	0.5	0.9	0.3	0.25	0.09	0.21		0.3	0.46	0.0525	0.0189	0.201278	0.559105	0.239617	0.25	0.09	0.21	0.0503195	0.0433363
0.5	0.1	0.8	0.5	0.9	0.2	0.25	0.09	0.16		0.25	0.41	0.04	0.0144	0.187256	0.520156	0.292588	0.25	0.09	0.16	0.046814	0.0409737
0.5	0.1	0.9	0.5	0.9	0.1	0.25	0.09	0.09		0.18	0.34	0.0225	0.0081	0.152542	0.423729	0.423729	0.25	0.09	0.09	0.0381356	0.0347018
0.5	0.1	1	0.5	0.9	0	0.25	0.09	0		0.09	0.25	0	0	#DIV/0!	#DIV/0!	#DIV/0!	0.25	0.09	0	#DIV/0!
0.5	0.2	0	0.5	0.8	1	0.25	0.16	0		0.16	0.25	0	0	#DIV/0!	#DIV/0!	#DIV/0!	0.25	0.16	0	#DIV/0!
0.5	0.2	0.1	0.5	0.8	0.9	0.25	0.16	0.09		0.25	0.34	0.0225	0.0144	0.187256	0.292588	0.520156	0.25	0.16	0.09	0.046814	0.0409737
0.5	0.2	0.2	0.5	0.8	0.8	0.25	0.16	0.16		0.32	0.41	0.04	0.0256	0.242424	0.378788	0.378788	0.25	0.16	0.16	0.0606061	0.0497016
0.5	0.2	0.3	0.5	0.8	0.7	0.25	0.16	0.21		0.37	0.46	0.0525	0.0336	0.266455	0.416336	0.317209	0.25	0.16	0.21	0.0666138	0.0530276
0.5	0.2	0.4	0.5	0.8	0.6	0.25	0.16	0.24		0.4	0.49	0.06	0.0384	0.277457	0.433526	0.289017	0.25	0.16	0.24	0.0693642	0.0544539
0.5	0.2	0.5	0.5	0.8	0.5	0.25	0.16	0.25		0.41	0.5	0.0625	0.04	0.280702	0.438596	0.280702	0.25	0.16	0.25	0.0701754	0.054863
0.5	0.2	0.6	0.5	0.8	0.4	0.25	0.16	0.24		0.4	0.49	0.06	0.0384	0.277457	0.433526	0.289017	0.25	0.16	0.24	0.0693642	0.0544539
0.5	0.2	0.7	0.5	0.8	0.3	0.25	0.16	0.21		0.37	0.46	0.0525	0.0336	0.266455	0.416336	0.317209	0.25	0.16	0.21	0.0666138	0.0530276
0.5	0.2	0.8	0.5	0.8	0.2	0.25	0.16	0.16		0.32	0.41	0.04	0.0256	0.242424	0.378788	0.378788	0.25	0.16	0.16	0.0606061	0.0497016
0.5	0.2	0.9	0.5	0.8	0.1	0.25	0.16	0.09		0.25	0.34	0.0225	0.0144	0.187256	0.292588	0.520156	0.25	0.16	0.09	0.046814	0.0409737
0.5	0.2	1	0.5	0.8	0	0.25	0.16	0		0.16	0.25	0	0	#DIV/0!	#DIV/0!	#DIV/0!	0.25	0.16	0	#DIV/0!
0.5	0.3	0	0.5	0.7	1	0.25	0.21	0		0.21	0.25	0	0	#DIV/0!	#DIV/0!	#DIV/0!	0.25	0.21	0	#DIV/0!
0.5	0.3	0.1	0.5	0.7	0.9	0.25	0.21	0.09		0.3	0.34	0.0225	0.0189	0.201278	0.239617	0.559105	0.25	0.21	0.09	0.0503195	0.0433363
0.5	0.3	0.2	0.5	0.7	0.8	0.25	0.21	0.16		0.37	0.41	0.04	0.0336	0.266455	0.317209	0.416336	0.25	0.21	0.16	0.0666138	0.0530276
0.5	0.3	0.3	0.5	0.7	0.7	0.25	0.21	0.21		0.42	0.46	0.0525	0.0441	0.295775	0.352113	0.352113	0.25	0.21	0.21	0.0739437	0.0566945
0.5	0.3	0.4	0.5	0.7	0.6	0.25	0.21	0.24		0.45	0.49	0.06	0.0504	0.309392	0.368324	0.322284	0.25	0.21	0.24	0.0773481	0.0582514
0.5	0.3	0.5	0.5	0.7	0.5	0.25	0.21	0.25		0.46	0.5	0.0625	0.0525	0.313433	0.373134	0.313433	0.25	0.21	0.25	0.0783582	0.0586956
0.5	0.3	0.6	0.5	0.7	0.4	0.25	0.21	0.24		0.45	0.49	0.06	0.0504	0.309392	0.368324	0.322284	0.25	0.21	0.24	0.0773481	0.0582514
0.5	0.3	0.7	0.5	0.7	0.3	0.25	0.21	0.21		0.42	0.46	0.0525	0.0441	0.295775	0.352113	0.352113	0.25	0.21	0.21	0.0739437	0.0566945
0.5	0.3	0.8	0.5	0.7	0.2	0.25	0.21	0.16		0.37	0.41	0.04	0.0336	0.266455	0.317209	0.416336	0.25	0.21	0.16	0.0666138	0.0530276
0.5	0.3	0.9	0.5	0.7	0.1	0.25	0.21	0.09		0.3	0.34	0.0225	0.0189	0.201278	0.239617	0.559105	0.25	0.21	0.09	0.0503195	0.0433363
0.5	0.3	1	0.5	0.7	0	0.25	0.21	0		0.21	0.25	0	0	#DIV/0!	#DIV/0!	#DIV/0!	0.25	0.21	0	#DIV/0!
0.5	0.4	0	0.5	0.6	1	0.25	0.24	0		0.24	0.25	0	0	#DIV/0!	#DIV/0!	#DIV/0!	0.25	0.24	0	#DIV/0!
0.5	0.4	0.1	0.5	0.6	0.9	0.25	0.24	0.09		0.33	0.34	0.0225	0.0216	0.207493	0.216138	0.576369	0.25	0.24	0.09	0.0518732	0.044352
0.5	0.4	0.2	0.5	0.6	0.8	0.25	0.24	0.16		0.4	0.41	0.04	0.0384	0.277457	0.289017	0.433526	0.25	0.24	0.16	0.0693642	0.0544539
0.5	0.4	0.3	0.5	0.6	0.7	0.25	0.24	0.21		0.45	0.46	0.0525	0.0504	0.309392	0.322284	0.368324	0.25	0.24	0.21	0.0773481	0.0582514
0.5	0.4	0.4	0.5	0.6	0.6	0.25	0.24	0.24		0.48	0.49	0.06	0.0576	0.324324	0.337838	0.337838	0.25	0.24	0.24	0.0810811	0.0598521
0.5	0.4	0.5	0.5	0.6	0.5	0.25	0.24	0.25		0.49	0.5	0.0625	0.06	0.328767	0.342466	0.328767	0.25	0.24	0.25	0.0821918	0.0603068
0.5	0.4	0.6	0.5	0.6	0.4	0.25	0.24	0.24		0.48	0.49	0.06	0.0576	0.324324	0.337838	0.337838	0.25	0.24	0.24	0.0810811	0.0598521
0.5	0.4	0.7	0.5	0.6	0.3	0.25	0.24	0.21		0.45	0.46	0.0525	0.0504	0.309392	0.322284	0.368324	0.25	0.24	0.21	0.0773481	0.0582514
0.5	0.4	0.8	0.5	0.6	0.2	0.25	0.24	0.16		0.4	0.41	0.04	0.0384	0.277457	0.289017	0.433526	0.25	0.24	0.16	0.0693642	0.0544539
0.5	0.4	0.9	0.5	0.6	0.1	0.25	0.24	0.09		0.33	0.34	0.0225	0.0216	0.207493	0.216138	0.576369	0.25	0.24	0.09	0.0518732	0.044352
0.5	0.4	1	0.5	0.6	0	0.25	0.24	0		0.24	0.25	0	0	#DIV/0!	#DIV/0!	#DIV/0!	0.25	0.24	0	#DIV/0!
0.5	0.5	0	0.5	0.5	1	0.25	0.25	0		0.25	0.25	0	0	#DIV/0!	#DIV/0!	#DIV/0!	0.25	0.25	0	#DIV/0!
0.5	0.5	0.1	0.5	0.5	0.9	0.25	0.25	0.09		0.34	0.34	0.0225	0.0225	0.209302	0.209302	0.581395	0.25	0.25	0.09	0.0523256	0.0446441
0.5	0.5	0.2	0.5	0.5	0.8	0.25	0.25	0.16		0.41	0.41	0.04	0.04	0.280702	0.280702	0.438596	0.25	0.25	0.16	0.0701754	0.054863
0.5	0.5	0.3	0.5	0.5	0.7	0.25	0.25	0.21		0.46	0.46	0.0525	0.0525	0.313433	0.313433	0.373134	0.25	0.25	0.21	0.0783582	0.0586956
0.5	0.5	0.4	0.5	0.5	0.6	0.25	0.25	0.24		0.49	0.49	0.06	0.06	0.328767	0.328767	0.342466	0.25	0.25	0.24	0.0821918	0.0603068
0.5	0.5	0.5	0.5	0.5	0.5	0.25	0.25	0.25		0.5	0.5	0.0625	0.0625	0.333333	0.333333	0.333333	0.25	0.25	0.25	0.0833333	0.0607639
0.5	0.5	0.6	0.5	0.5	0.4	0.25	0.25	0.24		0.49	0.49	0.06	0.06	0.328767	0.328767	0.342466	0.25	0.25	0.24	0.0821918	0.0603068
0.5	0.5	0.7	0.5	0.5	0.3	0.25	0.25	0.21		0.46	0.46	0.0525	0.0525	0.313433	0.313433	0.373134	0.25	0.25	0.21	0.0783582	0.0586956
0.5	0.5	0.8	0.5	0.5	0.2	0.25	0.25	0.16		0.41	0.41	0.04	0.04	0.280702	0.280702	0.438596	0.25	0.25	0.16	0.0701754	0.054863
0.5	0.5	0.9	0.5	0.5	0.1	0.25	0.25	0.09		0.34	0.34	0.0225	0.0225	0.209302	0.209302	0.581395	0.25	0.25	0.09	0.0523256	0.0446441
0.5	0.5	1	0.5	0.5	0	0.25	0.25	0		0.25	0.25	0	0	#DIV/0!	#DIV/0!	#DIV/0!	0.25	0.25	0	#DIV/0!
0.5	0.6	0	0.5	0.4	1	0.25	0.24	0		0.24	0.25	0	0	#DIV/0!	#DIV/0!	#DIV/0!	0.25	0.24	0	#DIV/0!
0.5	0.6	0.1	0.5	0.4	0.9	0.25	0.24	0.09		0.33	0.34	0.0225	0.0216	0.207493	0.216138	0.576369	0.25	0.24	0.09	0.0518732	0.044352
0.5	0.6	0.2	0.5	0.4	0.8	0.25	0.24	0.16		0.4	0.41	0.04	0.0384	0.277457	0.289017	0.433526	0.25	0.24	0.16	0.0693642	0.0544539
0.5	0.6	0.3	0.5	0.4	0.7	0.25	0.24	0.21		0.45	0.46	0.0525	0.0504	0.309392	0.322284	0.368324	0.25	0.24	0.21	0.0773481	0.0582514
0.5	0.6	0.4	0.5	0.4	0.6	0.25	0.24	0.24		0.48	0.49	0.06	0.0576	0.324324	0.337838	0.337838	0.25	0.24	0.24	0.0810811	0.0598521
0.5	0.6	0.5	0.5	0.4	0.5	0.25	0.24	0.25		0.49	0.5	0.0625	0.06	0.328767	0.342466	0.328767	0.25	0.24	0.25	0.0821918	0.0603068
0.5	0.6	0.6	0.5	0.4	0.4	0.25	0.24	0.24		0.48	0.49	0.06	0.0576	0.324324	0.337838	0.337838	0.25	0.24	0.24	0.0810811	0.0598521
0.5	0.6	0.7	0.5	0.4	0.3	0.25	0.24	0.21		0.45	0.46	0.0525	0.0504	0.309392	0.322284	0.368324	0.25	0.24	0.21	0.0773481	0.0582514
0.5	0.6	0.8	0.5	0.4	0.2	0.25	0.24	0.16		0.4	0.41	0.04	0.0384	0.277457	0.289017	0.433526	0.25	0.24	0.16	0.0693642	0.0544539
0.5	0.6	0.9	0.5	0.4	0.1	0.25	0.24	0.09		0.33	0.34	0.0225	0.0216	0.207493	0.216138	0.576369	0.25	0.24	0.09	0.0518732	0.044352
0.5	0.6	1	0.5	0.4	0	0.25	0.24	0		0.24	0.25	0	0	#DIV/0!	#DIV/0!	#DIV/0!	0.25	0.24	0	#DIV/0!
0.5	0.7	0	0.5	0.3	1	0.25	0.21	0		0.21	0.25	0	0	#DIV/0!	#DIV/0!	#DIV/0!	0.25	0.21	0	#DIV/0!
0.5	0.7	0.1	0.5	0.3	0.9	0.25	0.21	0.09		0.3	0.34	0.0225	0.0189	0.201278	0.239617	0.559105	0.25	0.21	0.09	0.0503195	0.0433363
0.5	0.7	0.2	0.5	0.3	0.8	0.25	0.21	0.16		0.37	0.41	0.04	0.0336	0.266455	0.317209	0.416336	0.25	0.21	0.16	0.0666138	0.0530276
0.5	0.7	0.3	0.5	0.3	0.7	0.25	0.21	0.21		0.42	0.46	0.0525	0.0441	0.295775	0.352113	0.352113	0.25	0.21	0.21	0.0739437	0.0566945
0.5	0.7	0.4	0.5	0.3	0.6	0.25	0.21	0.24		0.45	0.49	0.06	0.0504	0.309392	0.368324	0.322284	0.25	0.21	0.24	0.0773481	0.0582514
0.5	0.7	0.5	0.5	0.3	0.5	0.25	0.21	0.25		0.46	0.5	0.0625	0.0525	0.313433	0.373134	0.313433	0.25	0.21	0.25	0.0783582	0.0586956
0.5	0.7	0.6	0.5	0.3	0.4	0.25	0.21	0.24		0.45	0.49	0.06	0.0504	0.309392	0.368324	0.322284	0.25	0.21	0.24	0.0773481	0.0582514
0.5	0.7	0.7	0.5	0.3	0.3	0.25	0.21	0.21		0.42	0.46	0.0525	0.0441	0.295775	0.352113	0.352113	0.25	0.21	0.21	0.0739437	0.0566945
0.5	0.7	0.8	0.5	0.3	0.2	0.25	0.21	0.16		0.37	0.41	0.04	0.0336	0.266455	0.317209	0.416336	0.25	0.21	0.16	0.0666138	0.0530276
0.5	0.7	0.9	0.5	0.3	0.1	0.25	0.21	0.09		0.3	0.34	0.0225	0.0189	0.201278	0.239617	0.559105	0.25	0.21	0.09	0.0503195	0.0433363
0.5	0.7	1	0.5	0.3	0	0.25	0.21	0		0.21	0.25	0	0	#DIV/0!	#DIV/0!	#DIV/0!	0.25	0.21	0	#DIV/0!
0.5	0.8	0	0.5	0.2	1	0.25	0.16	0		0.16	0.25	0	0	#DIV/0!	#DIV/0!	#DIV/0!	0.25	0.16	0	#DIV/0!
0.5	0.8	0.1	0.5	0.2	0.9	0.25	0.16	0.09		0.25	0.34	0.0225	0.0144	0.187256	0.292588	0.520156	0.25	0.16	0.09	0.046814	0.0409737
0.5	0.8	0.2	0.5	0.2	0.8	0.25	0.16	0.16		0.32	0.41	0.04	0.0256	0.242424	0.378788	0.378788	0.25	0.16	0.16	0.0606061	0.0497016
0.5	0.8	0.3	0.5	0.2	0.7	0.25	0.16	0.21		0.37	0.46	0.0525	0.0336	0.266455	0.416336	0.317209	0.25	0.16	0.21	0.0666138	0.0530276
0.5	0.8	0.4	0.5	0.2	0.6	0.25	0.16	0.24		0.4	0.49	0.06	0.0384	0.277457	0.433526	0.289017	0.25	0.16	0.24	0.0693642	0.0544539
0.5	0.8	0.5	0.5	0.2	0.5	0.25	0.16	0.25		0.41	0.5	0.0625	0.04	0.280702	0.438596	0.280702	0.25	0.16	0.25	0.0701754	0.054863
0.5	0.8	0.6	0.5	0.2	0.4	0.25	0.16	0.24		0.4	0.49	0.06	0.0384	0.277457	0.433526	0.289017	0.25	0.16	0.24	0.0693642	0.0544539
0.5	0.8	0.7	0.5	0.2	0.3	0.25	0.16	0.21		0.37	0.46	0.0525	0.0336	0.266455	0.416336	0.317209	0.25	0.16	0.21	0.0666138	0.0530276
0.5	0.8	0.8	0.5	0.2	0.2	0.25	0.16	0.16		0.32	0.41	0.04	0.0256	0.242424	0.378788	0.378788	0.25	0.16	0.16	0.0606061	0.0497016
0.5	0.8	0.9	0.5	0.2	0.1	0.25	0.16	0.09		0.25	0.34	0.0225	0.0144	0.187256	0.292588	0.520156	0.25	0.16	0.09	0.046814	0.0409737
0.5	0.8	1	0.5	0.2	0	0.25	0.16	0		0.16	0.25	0	0	#DIV/0!	#DIV/0!	#DIV/0!	0.25	0.16	0	#DIV/0!
0.5	0.9	0	0.5	0.1	1	0.25	0.09	0		0.09	0.25	0	0	#DIV/0!	#DIV/0!	#DIV/0!	0.25	0.09	0	#DIV/0!
0.5	0.9	0.1	0.5	0.1	0.9	0.25	0.09	0.09		0.18	0.34	0.0225	0.0081	0.152542	0.423729	0.423729	0.25	0.09	0.09	0.0381356	0.0347018
0.5	0.9	0.2	0.5	0.1	0.8	0.25	0.09	0.16		0.25	0.41	0.04	0.0144	0.187256	0.520156	0.292588	0.25	0.09	0.16	0.046814	0.0409737
0.5	0.9	0.3	0.5	0.1	0.7	0.25	0.09	0.21		0.3	0.46	0.0525	0.0189	0.201278	0.559105	0.239617	0.25	0.09	0.21	0.0503195	0.0433363
0.5	0.9	0.4	0.5	0.1	0.6	0.25	0.09	0.24		0.33	0.49	0.06	0.0216	0.207493	0.576369	0.216138	0.25	0.09	0.24	0.0518732	0.044352
0.5	0.9	0.5	0.5	0.1	0.5	0.25	0.09	0.25		0.34	0.5	0.0625	0.0225	0.209302	0.581395	0.209302	0.25	0.09	0.25	0.0523256	0.0446441
0.5	0.9	0.6	0.5	0.1	0.4	0.25	0.09	0.24		0.33	0.49	0.06	0.0216	0.207493	0.576369	0.216138	0.25	0.09	0.24	0.0518732	0.044352
0.5	0.9	0.7	0.5	0.1	0.3	0.25	0.09	0.21		0.3	0.46	0.0525	0.0189	0.201278	0.559105	0.239617	0.25	0.09	0.21	0.0503195	0.0433363
0.5	0.9	0.8	0.5	0.1	0.2	0.25	0.09	0.16		0.25	0.41	0.04	0.0144	0.187256	0.520156	0.292588	0.25	0.09	0.16	0.046814	0.0409737
0.5	0.9	0.9	0.5	0.1	0.1	0.25	0.09	0.09		0.18	0.34	0.0225	0.0081	0.152542	0.423729	0.423729	0.25	0.09	0.09	0.0381356	0.0347018
0.5	0.9	1	0.5	0.1	0	0.25	0.09	0		0.09	0.25	0	0	#DIV/0!	#DIV/0!	#DIV/0!	0.25	0.09	0	#DIV/0!
0.5	1	0	0.5	0	1	0.25	0	0		0	0.25	0	0	#DIV/0!	#DIV/0!	#DIV/0!	0.25	0	0	#DIV/0!
0.5	1	0.1	0.5	0	0.9	0.25	0	0.09		0.09	0.34	0.0225	0	#DIV/0!	1	#DIV/0!	0.25	0	0.09	#DIV/0!
0.5	1	0.2	0.5	0	0.8	0.25	0	0.16		0.16	0.41	0.04	0	#DIV/0!	1	#DIV/0!	0.25	0	0.16	#DIV/0!
0.5	1	0.3	0.5	0	0.7	0.25	0	0.21		0.21	0.46	0.0525	0	#DIV/0!	1	#DIV/0!	0.25	0	0.21	#DIV/0!
0.5	1	0.4	0.5	0	0.6	0.25	0	0.24		0.24	0.49	0.06	0	#DIV/0!	1	#DIV/0!	0.25	0	0.24	#DIV/0!
0.5	1	0.5	0.5	0	0.5	0.25	0	0.25		0.25	0.5	0.0625	0	#DIV/0!	1	#DIV/0!	0.25	0	0.25	#DIV/0!
0.5	1	0.6	0.5	0	0.4	0.25	0	0.24		0.24	0.49	0.06	0	#DIV/0!	1	#DIV/0!	0.25	0	0.24	#DIV/0!
0.5	1	0.7	0.5	0	0.3	0.25	0	0.21		0.21	0.46	0.0525	0	#DIV/0!	1	#DIV/0!	0.25	0	0.21	#DIV/0!
0.5	1	0.8	0.5	0	0.2	0.25	0	0.16		0.16	0.41	0.04	0	#DIV/0!	1	#DIV/0!	0.25	0	0.16	#DIV/0!
0.5	1	0.9	0.5	0	0.1	0.25	0	0.09		0.09	0.34	0.0225	0	#DIV/0!	1	#DIV/0!	0.25	0	0.09	#DIV/0!
0.5	1	1	0.5	0	0	0.25	0	0		0	0.25	0	0	#DIV/0!	#DIV/0!	#DIV/0!	0.25	0	0	#DIV/0!
0.6	0	0	0.4	1	1	0.24	0	0		0	0.24	0	0	#DIV/0!	#DIV/0!	#DIV/0!	0.24	0	0	#DIV/0!
0.6	0	0.1	0.4	1	0.9	0.24	0	0.09		0.09	0.33	0.0216	0	#DIV/0!	1	#DIV/0!	0.24	0	0.09	#DIV/0!
0.6	0	0.2	0.4	1	0.8	0.24	0	0.16		0.16	0.4	0.0384	0	#DIV/0!	1	#DIV/0!	0.24	0	0.16	#DIV/0!
0.6	0	0.3	0.4	1	0.7	0.24	0	0.21		0.21	0.45	0.0504	0	#DIV/0!	1	#DIV/0!	0.24	0	0.21	#DIV/0!
0.6	0	0.4	0.4	1	0.6	0.24	0	0.24		0.24	0.48	0.0576	0	#DIV/0!	1	#DIV/0!	0.24	0	0.24	#DIV/0!
0.6	0	0.5	0.4	1	0.5	0.24	0	0.25		0.25	0.49	0.06	0	#DIV/0!	1	#DIV/0!	0.24	0	0.25	#DIV/0!
0.6	0	0.6	0.4	1	0.4	0.24	0	0.24		0.24	0.48	0.0576	0	#DIV/0!	1	#DIV/0!	0.24	0	0.24	#DIV/0!
0.6	0	0.7	0.4	1	0.3	0.24	0	0.21		0.21	0.45	0.0504	0	#DIV/0!	1	#DIV/0!	0.24	0	0.21	#DIV/0!
0.6	0	0.8	0.4	1	0.2	0.24	0	0.16		0.16	0.4	0.0384	0	#DIV/0!	1	#DIV/0!	0.24	0	0.16	#DIV/0!
0.6	0	0.9	0.4	1	0.1	0.24	0	0.09		0.09	0.33	0.0216	0	#DIV/0!	1	#DIV/0!	0.24	0	0.09	#DIV/0!
0.6	0	1	0.4	1	0	0.24	0	0		0	0.24	0	0	#DIV/0!	#DIV/0!	#DIV/0!	0.24	0	0	#DIV/0!
0.6	0.1	0	0.4	0.9	1	0.24	0.09	0		0.09	0.24	0	0	#DIV/0!	#DIV/0!	#DIV/0!	0.24	0.09	0	#DIV/0!
0.6	0.1	0.1	0.4	0.9	0.9	0.24	0.09	0.09		0.18	0.33	0.0216	0.0081	0.157895	0.421053	0.421053	0.24	0.09	0.09	0.0378947	0.0340941
0.6	0.1	0.2	0.4	0.9	0.8	0.24	0.09	0.16		0.25	0.4	0.0384	0.0144	0.193548	0.516129	0.290323	0.24	0.09	0.16	0.0464516	0.0401366
0.6	0.1	0.3	0.4	0.9	0.7	0.24	0.09	0.21		0.3	0.45	0.0504	0.0189	0.207921	0.554455	0.237624	0.24	0.09	0.21	0.049901	0.0423998
0.6	0.1	0.4	0.4	0.9	0.6	0.24	0.09	0.24		0.33	0.48	0.0576	0.0216	0.214286	0.571429	0.214286	0.24	0.09	0.24	0.0514286	0.0433704
0.6	0.1	0.5	0.4	0.9	0.5	0.24	0.09	0.25		0.34	0.49	0.06	0.0225	0.216138	0.576369	0.207493	0.24	0.09	0.25	0.0518732	0.0436493
0.6	0.1	0.6	0.4	0.9	0.4	0.24	0.09	0.24		0.33	0.48	0.0576	0.0216	0.214286	0.571429	0.214286	0.24	0.09	0.24	0.0514286	0.0433704
0.6	0.1	0.7	0.4	0.9	0.3	0.24	0.09	0.21		0.3	0.45	0.0504	0.0189	0.207921	0.554455	0.237624	0.24	0.09	0.21	0.049901	0.0423998
0.6	0.1	0.8	0.4	0.9	0.2	0.24	0.09	0.16		0.25	0.4	0.0384	0.0144	0.193548	0.516129	0.290323	0.24	0.09	0.16	0.0464516	0.0401366
0.6	0.1	0.9	0.4	0.9	0.1	0.24	0.09	0.09		0.18	0.33	0.0216	0.0081	0.157895	0.421053	0.421053	0.24	0.09	0.09	0.0378947	0.0340941
0.6	0.1	1	0.4	0.9	0	0.24	0.09	0		0.09	0.24	0	0	#DIV/0!	#DIV/0!	#DIV/0!	0.24	0.09	0	#DIV/0!
0.6	0.2	0	0.4	0.8	1	0.24	0.16	0		0.16	0.24	0	0	#DIV/0!	#DIV/0!	#DIV/0!	0.24	0.16	0	#DIV/0!
0.6	0.2	0.1	0.4	0.8	0.9	0.24	0.16	0.09		0.25	0.33	0.0216	0.0144	0.193548	0.290323	0.516129	0.24	0.16	0.09	0.0464516	0.0401366
0.6	0.2	0.2	0.4	0.8	0.8	0.24	0.16	0.16		0.32	0.4	0.0384	0.0256	0.25	0.375	0.375	0.24	0.16	0.16	0.06	0.048456
0.6	0.2	0.3	0.4	0.8	0.7	0.24	0.16	0.21		0.37	0.45	0.0504	0.0336	0.27451	0.411765	0.313725	0.24	0.16	0.21	0.0658824	0.0515918
0.6	0.2	0.4	0.4	0.8	0.6	0.24	0.16	0.24		0.4	0.48	0.0576	0.0384	0.285714	0.428571	0.285714	0.24	0.16	0.24	0.0685714	0.0529293
0.6	0.2	0.5	0.4	0.8	0.5	0.24	0.16	0.25		0.41	0.49	0.06	0.04	0.289017	0.433526	0.277457	0.24	0.16	0.25	0.0693642	0.0533121
0.6	0.2	0.6	0.4	0.8	0.4	0.24	0.16	0.24		0.4	0.48	0.0576	0.0384	0.285714	0.428571	0.285714	0.24	0.16	0.24	0.0685714	0.0529293
0.6	0.2	0.7	0.4	0.8	0.3	0.24	0.16	0.21		0.37	0.45	0.0504	0.0336	0.27451	0.411765	0.313725	0.24	0.16	0.21	0.0658824	0.0515918
0.6	0.2	0.8	0.4	0.8	0.2	0.24	0.16	0.16		0.32	0.4	0.0384	0.0256	0.25	0.375	0.375	0.24	0.16	0.16	0.06	0.048456
0.6	0.2	0.9	0.4	0.8	0.1	0.24	0.16	0.09		0.25	0.33	0.0216	0.0144	0.193548	0.290323	0.516129	0.24	0.16	0.09	0.0464516	0.0401366
0.6	0.2	1	0.4	0.8	0	0.24	0.16	0		0.16	0.24	0	0	#DIV/0!	#DIV/0!	#DIV/0!	0.24	0.16	0	#DIV/0!
0.6	0.3	0	0.4	0.7	1	0.24	0.21	0		0.21	0.24	0	0	#DIV/0!	#DIV/0!	#DIV/0!	0.24	0.21	0	#DIV/0!
0.6	0.3	0.1	0.4	0.7	0.9	0.24	0.21	0.09		0.3	0.33	0.0216	0.0189	0.207921	0.237624	0.554455	0.24	0.21	0.09	0.049901	0.0423998
0.6	0.3	0.2	0.4	0.7	0.8	0.24	0.21	0.16		0.37	0.4	0.0384	0.0336	0.27451	0.313725	0.411765	0.24	0.21	0.16	0.0658824	0.0515918
0.6	0.3	0.3	0.4	0.7	0.7	0.24	0.21	0.21		0.42	0.45	0.0504	0.0441	0.304348	0.347826	0.347826	0.24	0.21	0.21	0.0730435	0.0550202
0.6	0.3	0.4	0.4	0.7	0.6	0.24	0.21	0.24		0.45	0.48	0.0576	0.0504	0.318182	0.363636	0.318182	0.24	0.21	0.24	0.0763636	0.0564647
0.6	0.3	0.5	0.4	0.7	0.5	0.24	0.21	0.25		0.46	0.49	0.06	0.0525	0.322284	0.368324	0.309392	0.24	0.21	0.25	0.0773481	0.0568753
0.6	0.3	0.6	0.4	0.7	0.4	0.24	0.21	0.24		0.45	0.48	0.0576	0.0504	0.318182	0.363636	0.318182	0.24	0.21	0.24	0.0763636	0.0564647
0.6	0.3	0.7	0.4	0.7	0.3	0.24	0.21	0.21		0.42	0.45	0.0504	0.0441	0.304348	0.347826	0.347826	0.24	0.21	0.21	0.0730435	0.0550202
0.6	0.3	0.8	0.4	0.7	0.2	0.24	0.21	0.16		0.37	0.4	0.0384	0.0336	0.27451	0.313725	0.411765	0.24	0.21	0.16	0.0658824	0.0515918
0.6	0.3	0.9	0.4	0.7	0.1	0.24	0.21	0.09		0.3	0.33	0.0216	0.0189	0.207921	0.237624	0.554455	0.24	0.21	0.09	0.049901	0.0423998
0.6	0.3	1	0.4	0.7	0	0.24	0.21	0		0.21	0.24	0	0	#DIV/0!	#DIV/0!	#DIV/0!	0.24	0.21	0	#DIV/0!
0.6	0.4	0	0.4	0.6	1	0.24	0.24	0		0.24	0.24	0	0	#DIV/0!	#DIV/0!	#DIV/0!	0.24	0.24	0	#DIV/0!
0.6	0.4	0.1	0.4	0.6	0.9	0.24	0.24	0.09		0.33	0.33	0.0216	0.0216	0.214286	0.214286	0.571429	0.24	0.24	0.09	0.0514286	0.0433704
0.6	0.4	0.2	0.4	0.6	0.8	0.24	0.24	0.16		0.4	0.4	0.0384	0.0384	0.285714	0.285714	0.428571	0.24	0.24	0.16	0.0685714	0.0529293
0.6	0.4	0.3	0.4	0.6	0.7	0.24	0.24	0.21		0.45	0.45	0.0504	0.0504	0.318182	0.318182	0.363636	0.24	0.24	0.21	0.0763636	0.0564647
0.6	0.4	0.4	0.4	0.6	0.6	0.24	0.24	0.24		0.48	0.48	0.0576	0.0576	0.333333	0.333333	0.333333	0.24	0.24	0.24	0.08	0.0579413
0.6	0.4	0.5	0.4	0.6	0.5	0.24	0.24	0.25		0.49	0.49	0.06	0.06	0.337838	0.337838	0.324324	0.24	0.24	0.25	0.0810811	0.0583591
0.6	0.4	0.6	0.4	0.6	0.4	0.24	0.24	0.24		0.48	0.48	0.0576	0.0576	0.333333	0.333333	0.333333	0.24	0.24	0.24	0.08	0.0579413
0.6	0.4	0.7	0.4	0.6	0.3	0.24	0.24	0.21		0.45	0.45	0.0504	0.0504	0.318182	0.318182	0.363636	0.24	0.24	0.21	0.0763636	0.0564647
0.6	0.4	0.8	0.4	0.6	0.2	0.24	0.24	0.16		0.4	0.4	0.0384	0.0384	0.285714	0.285714	0.428571	0.24	0.24	0.16	0.0685714	0.0529293
0.6	0.4	0.9	0.4	0.6	0.1	0.24	0.24	0.09		0.33	0.33	0.0216	0.0216	0.214286	0.214286	0.571429	0.24	0.24	0.09	0.0514286	0.0433704
0.6	0.4	1	0.4	0.6	0	0.24	0.24	0		0.24	0.24	0	0	#DIV/0!	#DIV/0!	#DIV/0!	0.24	0.24	0	#DIV/0!
0.6	0.5	0	0.4	0.5	1	0.24	0.25	0		0.25	0.24	0	0	#DIV/0!	#DIV/0!	#DIV/0!	0.24	0.25	0	#DIV/0!
0.6	0.5	0.1	0.4	0.5	0.9	0.24	0.25	0.09		0.34	0.33	0.0216	0.0225	0.216138	0.207493	0.576369	0.24	0.25	0.09	0.0518732	0.0436493
0.6	0.5	0.2	0.4	0.5	0.8	0.24	0.25	0.16		0.41	0.4	0.0384	0.04	0.289017	0.277457	0.433526	0.24	0.25	0.16	0.0693642	0.0533121
0.6	0.5	0.3	0.4	0.5	0.7	0.24	0.25	0.21		0.46	0.45	0.0504	0.0525	0.322284	0.309392	0.368324	0.24	0.25	0.21	0.0773481	0.0568753
0.6	0.5	0.4	0.4	0.5	0.6	0.24	0.25	0.24		0.49	0.48	0.0576	0.06	0.337838	0.324324	0.337838	0.24	0.25	0.24	0.0810811	0.0583591
0.6	0.5	0.5	0.4	0.5	0.5	0.24	0.25	0.25		0.5	0.49	0.06	0.0625	0.342466	0.328767	0.328767	0.24	0.25	0.25	0.0821918	0.0587782
0.6	0.5	0.6	0.4	0.5	0.4	0.24	0.25	0.24		0.49	0.48	0.0576	0.06	0.337838	0.324324	0.337838	0.24	0.25	0.24	0.0810811	0.0583591
0.6	0.5	0.7	0.4	0.5	0.3	0.24	0.25	0.21		0.46	0.45	0.0504	0.0525	0.322284	0.309392	0.368324	0.24	0.25	0.21	0.0773481	0.0568753
0.6	0.5	0.8	0.4	0.5	0.2	0.24	0.25	0.16		0.41	0.4	0.0384	0.04	0.289017	0.277457	0.433526	0.24	0.25	0.16	0.0693642	0.0533121
0.6	0.5	0.9	0.4	0.5	0.1	0.24	0.25	0.09		0.34	0.33	0.0216	0.0225	0.216138	0.207493	0.576369	0.24	0.25	0.09	0.0518732	0.0436493
0.6	0.5	1	0.4	0.5	0	0.24	0.25	0		0.25	0.24	0	0	#DIV/0!	#DIV/0!	#DIV/0!	0.24	0.25	0	#DIV/0!
0.6	0.6	0	0.4	0.4	1	0.24	0.24	0		0.24	0.24	0	0	#DIV/0!	#DIV/0!	#DIV/0!	0.24	0.24	0	#DIV/0!
0.6	0.6	0.1	0.4	0.4	0.9	0.24	0.24	0.09		0.33	0.33	0.0216	0.0216	0.214286	0.214286	0.571429	0.24	0.24	0.09	0.0514286	0.0433704
0.6	0.6	0.2	0.4	0.4	0.8	0.24	0.24	0.16		0.4	0.4	0.0384	0.0384	0.285714	0.285714	0.428571	0.24	0.24	0.16	0.0685714	0.0529293
0.6	0.6	0.3	0.4	0.4	0.7	0.24	0.24	0.21		0.45	0.45	0.0504	0.0504	0.318182	0.318182	0.363636	0.24	0.24	0.21	0.0763636	0.0564647
0.6	0.6	0.4	0.4	0.4	0.6	0.24	0.24	0.24		0.48	0.48	0.0576	0.0576	0.333333	0.333333	0.333333	0.24	0.24	0.24	0.08	0.0579413
0.6	0.6	0.5	0.4	0.4	0.5	0.24	0.24	0.25		0.49	0.49	0.06	0.06	0.337838	0.337838	0.324324	0.24	0.24	0.25	0.0810811	0.0583591
0.6	0.6	0.6	0.4	0.4	0.4	0.24	0.24	0.24		0.48	0.48	0.0576	0.0576	0.333333	0.333333	0.333333	0.24	0.24	0.24	0.08	0.0579413
0.6	0.6	0.7	0.4	0.4	0.3	0.24	0.24	0.21		0.45	0.45	0.0504	0.0504	0.318182	0.318182	0.363636	0.24	0.24	0.21	0.0763636	0.0564647
0.6	0.6	0.8	0.4	0.4	0.2	0.24	0.24	0.16		0.4	0.4	0.0384	0.0384	0.285714	0.285714	0.428571	0.24	0.24	0.16	0.0685714	0.0529293
0.6	0.6	0.9	0.4	0.4	0.1	0.24	0.24	0.09		0.33	0.33	0.0216	0.0216	0.214286	0.214286	0.571429	0.24	0.24	0.09	0.0514286	0.0433704
0.6	0.6	1	0.4	0.4	0	0.24	0.24	0		0.24	0.24	0	0	#DIV/0!	#DIV/0!	#DIV/0!	0.24	0.24	0	#DIV/0!
0.6	0.7	0	0.4	0.3	1	0.24	0.21	0		0.21	0.24	0	0	#DIV/0!	#DIV/0!	#DIV/0!	0.24	0.21	0	#DIV/0!
0.6	0.7	0.1	0.4	0.3	0.9	0.24	0.21	0.09		0.3	0.33	0.0216	0.0189	0.207921	0.237624	0.554455	0.24	0.21	0.09	0.049901	0.0423998
0.6	0.7	0.2	0.4	0.3	0.8	0.24	0.21	0.16		0.37	0.4	0.0384	0.0336	0.27451	0.313725	0.411765	0.24	0.21	0.16	0.0658824	0.0515918
0.6	0.7	0.3	0.4	0.3	0.7	0.24	0.21	0.21		0.42	0.45	0.0504	0.0441	0.304348	0.347826	0.347826	0.24	0.21	0.21	0.0730435	0.0550202
0.6	0.7	0.4	0.4	0.3	0.6	0.24	0.21	0.24		0.45	0.48	0.0576	0.0504	0.318182	0.363636	0.318182	0.24	0.21	0.24	0.0763636	0.0564647
0.6	0.7	0.5	0.4	0.3	0.5	0.24	0.21	0.25		0.46	0.49	0.06	0.0525	0.322284	0.368324	0.309392	0.24	0.21	0.25	0.0773481	0.0568753
0.6	0.7	0.6	0.4	0.3	0.4	0.24	0.21	0.24		0.45	0.48	0.0576	0.0504	0.318182	0.363636	0.318182	0.24	0.21	0.24	0.0763636	0.0564647
0.6	0.7	0.7	0.4	0.3	0.3	0.24	0.21	0.21		0.42	0.45	0.0504	0.0441	0.304348	0.347826	0.347826	0.24	0.21	0.21	0.0730435	0.0550202
0.6	0.7	0.8	0.4	0.3	0.2	0.24	0.21	0.16		0.37	0.4	0.0384	0.0336	0.27451	0.313725	0.411765	0.24	0.21	0.16	0.0658824	0.0515918
0.6	0.7	0.9	0.4	0.3	0.1	0.24	0.21	0.09		0.3	0.33	0.0216	0.0189	0.207921	0.237624	0.554455	0.24	0.21	0.09	0.049901	0.0423998
0.6	0.7	1	0.4	0.3	0	0.24	0.21	0		0.21	0.24	0	0	#DIV/0!	#DIV/0!	#DIV/0!	0.24	0.21	0	#DIV/0!
0.6	0.8	0	0.4	0.2	1	0.24	0.16	0		0.16	0.24	0	0	#DIV/0!	#DIV/0!	#DIV/0!	0.24	0.16	0	#DIV/0!
0.6	0.8	0.1	0.4	0.2	0.9	0.24	0.16	0.09		0.25	0.33	0.0216	0.0144	0.193548	0.290323	0.516129	0.24	0.16	0.09	0.0464516	0.0401366
0.6	0.8	0.2	0.4	0.2	0.8	0.24	0.16	0.16		0.32	0.4	0.0384	0.0256	0.25	0.375	0.375	0.24	0.16	0.16	0.06	0.048456
0.6	0.8	0.3	0.4	0.2	0.7	0.24	0.16	0.21		0.37	0.45	0.0504	0.0336	0.27451	0.411765	0.313725	0.24	0.16	0.21	0.0658824	0.0515918
0.6	0.8	0.4	0.4	0.2	0.6	0.24	0.16	0.24		0.4	0.48	0.0576	0.0384	0.285714	0.428571	0.285714	0.24	0.16	0.24	0.0685714	0.0529293
0.6	0.8	0.5	0.4	0.2	0.5	0.24	0.16	0.25		0.41	0.49	0.06	0.04	0.289017	0.433526	0.277457	0.24	0.16	0.25	0.0693642	0.0533121
0.6	0.8	0.6	0.4	0.2	0.4	0.24	0.16	0.24		0.4	0.48	0.0576	0.0384	0.285714	0.428571	0.285714	0.24	0.16	0.24	0.0685714	0.0529293
0.6	0.8	0.7	0.4	0.2	0.3	0.24	0.16	0.21		0.37	0.45	0.0504	0.0336	0.27451	0.411765	0.313725	0.24	0.16	0.21	0.0658824	0.0515918
0.6	0.8	0.8	0.4	0.2	0.2	0.24	0.16	0.16		0.32	0.4	0.0384	0.0256	0.25	0.375	0.375	0.24	0.16	0.16	0.06	0.048456
0.6	0.8	0.9	0.4	0.2	0.1	0.24	0.16	0.09		0.25	0.33	0.0216	0.0144	0.193548	0.290323	0.516129	0.24	0.16	0.09	0.0464516	0.0401366
0.6	0.8	1	0.4	0.2	0	0.24	0.16	0		0.16	0.24	0	0	#DIV/0!	#DIV/0!	#DIV/0!	0.24	0.16	0	#DIV/0!
0.6	0.9	0	0.4	0.1	1	0.24	0.09	0		0.09	0.24	0	0	#DIV/0!	#DIV/0!	#DIV/0!	0.24	0.09	0	#DIV/0!
0.6	0.9	0.1	0.4	0.1	0.9	0.24	0.09	0.09		0.18	0.33	0.0216	0.0081	0.157895	0.421053	0.421053	0.24	0.09	0.09	0.0378947	0.0340941
0.6	0.9	0.2	0.4	0.1	0.8	0.24	0.09	0.16		0.25	0.4	0.0384	0.0144	0.193548	0.516129	0.290323	0.24	0.09	0.16	0.0464516	0.0401366
0.6	0.9	0.3	0.4	0.1	0.7	0.24	0.09	0.21		0.3	0.45	0.0504	0.0189	0.207921	0.554455	0.237624	0.24	0.09	0.21	0.049901	0.0423998
0.6	0.9	0.4	0.4	0.1	0.6	0.24	0.09	0.24		0.33	0.48	0.0576	0.0216	0.214286	0.571429	0.214286	0.24	0.09	0.24	0.0514286	0.0433704
0.6	0.9	0.5	0.4	0.1	0.5	0.24	0.09	0.25		0.34	0.49	0.06	0.0225	0.216138	0.576369	0.207493	0.24	0.09	0.25	0.0518732	0.0436493
0.6	0.9	0.6	0.4	0.1	0.4	0.24	0.09	0.24		0.33	0.48	0.0576	0.0216	0.214286	0.571429	0.214286	0.24	0.09	0.24	0.0514286	0.0433704
0.6	0.9	0.7	0.4	0.1	0.3	0.24	0.09	0.21		0.3	0.45	0.0504	0.0189	0.207921	0.554455	0.237624	0.24	0.09	0.21	0.049901	0.0423998
0.6	0.9	0.8	0.4	0.1	0.2	0.24	0.09	0.16		0.25	0.4	0.0384	0.0144	0.193548	0.516129	0.290323	0.24	0.09	0.16	0.0464516	0.0401366
0.6	0.9	0.9	0.4	0.1	0.1	0.24	0.09	0.09		0.18	0.33	0.0216	0.0081	0.157895	0.421053	0.421053	0.24	0.09	0.09	0.0378947	0.0340941
0.6	0.9	1	0.4	0.1	0	0.24	0.09	0		0.09	0.24	0	0	#DIV/0!	#DIV/0!	#DIV/0!	0.24	0.09	0	#DIV/0!
0.6	1	0	0.4	0	1	0.24	0	0		0	0.24	0	0	#DIV/0!	#DIV/0!	#DIV/0!	0.24	0	0	#DIV/0!
0.6	1	0.1	0.4	0	0.9	0.24	0	0.09		0.09	0.33	0.0216	0	#DIV/0!	1	#DIV/0!	0.24	0	0.09	#DIV/0!
0.6	1	0.2	0.4	0	0.8	0.24	0	0.16		0.16	0.4	0.0384	0	#DIV/0!	1	#DIV/0!	0.24	0	0.16	#DIV/0!
0.6	1	0.3	0.4	0	0.7	0.24	0	0.21		0.21	0.45	0.0504	0	#DIV/0!	1	#DIV/0!	0.24	0	0.21	#DIV/0!
0.6	1	0.4	0.4	0	0.6	0.24	0	0.24		0.24	0.48	0.0576	0	#DIV/0!	1	#DIV/0!	0.24	0	0.24	#DIV/0!
0.6	1	0.5	0.4	0	0.5	0.24	0	0.25		0.25	0.49	0.06	0	#DIV/0!	1	#DIV/0!	0.24	0	0.25	#DIV/0!
0.6	1	0.6	0.4	0	0.4	0.24	0	0.24		0.24	0.48	0.0576	0	#DIV/0!	1	#DIV/0!	0.24	0	0.24	#DIV/0!
0.6	1	0.7	0.4	0	0.3	0.24	0	0.21		0.21	0.45	0.0504	0	#DIV/0!	1	#DIV/0!	0.24	0	0.21	#DIV/0!
0.6	1	0.8	0.4	0	0.2	0.24	0	0.16		0.16	0.4	0.0384	0	#DIV/0!	1	#DIV/0!	0.24	0	0.16	#DIV/0!
0.6	1	0.9	0.4	0	0.1	0.24	0	0.09		0.09	0.33	0.0216	0	#DIV/0!	1	#DIV/0!	0.24	0	0.09	#DIV/0!
0.6	1	1	0.4	0	0	0.24	0	0		0	0.24	0	0	#DIV/0!	#DIV/0!	#DIV/0!	0.24	0	0	#DIV/0!
0.7	0	0	0.3	1	1	0.21	0	0		0	0.21	0	0	#DIV/0!	#DIV/0!	#DIV/0!	0.21	0	0	#DIV/0!
0.7	0	0.1	0.3	1	0.9	0.21	0	0.09		0.09	0.3	0.0189	0	#DIV/0!	1	#DIV/0!	0.21	0	0.09	#DIV/0!
0.7	0	0.2	0.3	1	0.8	0.21	0	0.16		0.16	0.37	0.0336	0	#DIV/0!	1	#DIV/0!	0.21	0	0.16	#DIV/0!
0.7	0	0.3	0.3	1	0.7	0.21	0	0.21		0.21	0.42	0.0441	0	#DIV/0!	1	#DIV/0!	0.21	0	0.21	#DIV/0!
0.7	0	0.4	0.3	1	0.6	0.21	0	0.24		0.24	0.45	0.0504	0	#DIV/0!	1	#DIV/0!	0.21	0	0.24	#DIV/0!
0.7	0	0.5	0.3	1	0.5	0.21	0	0.25		0.25	0.46	0.0525	0	#DIV/0!	1	#DIV/0!	0.21	0	0.25	#DIV/0!
0.7	0	0.6	0.3	1	0.4	0.21	0	0.24		0.24	0.45	0.0504	0	#DIV/0!	1	#DIV/0!	0.21	0	0.24	#DIV/0!
0.7	0	0.7	0.3	1	0.3	0.21	0	0.21		0.21	0.42	0.0441	0	#DIV/0!	1	#DIV/0!	0.21	0	0.21	#DIV/0!
0.7	0	0.8	0.3	1	0.2	0.21	0	0.16		0.16	0.37	0.0336	0	#DIV/0!	1	#DIV/0!	0.21	0	0.16	#DIV/0!
0.7	0	0.9	0.3	1	0.1	0.21	0	0.09		0.09	0.3	0.0189	0	#DIV/0!	1	#DIV/0!	0.21	0	0.09	#DIV/0!
0.7	0	1	0.3	1	0	0.21	0	0		0	0.21	0	0	#DIV/0!	#DIV/0!	#DIV/0!	0.21	0	0	#DIV/0!
0.7	0.1	0	0.3	0.9	1	0.21	0.09	0		0.09	0.21	0	0	#DIV/0!	#DIV/0!	#DIV/0!	0.21	0.09	0	#DIV/0!
0.7	0.1	0.1	0.3	0.9	0.9	0.21	0.09	0.09		0.18	0.3	0.0189	0.0081	0.176471	0.411765	0.411765	0.21	0.09	0.09	0.0370588	0.0321533
0.7	0.1	0.2	0.3	0.9	0.8	0.21	0.09	0.16		0.25	0.37	0.0336	0.0144	0.215247	0.502242	0.282511	0.21	0.09	0.16	0.0452018	0.0374657
0.7	0.1	0.3	0.3	0.9	0.7	0.21	0.09	0.21		0.3	0.42	0.0441	0.0189	0.230769	0.538462	0.230769	0.21	0.09	0.21	0.0484615	0.0394153
0.7	0.1	0.4	0.3	0.9	0.6	0.21	0.09	0.24		0.33	0.45	0.0504	0.0216	0.237624	0.554455	0.207921	0.21	0.09	0.24	0.049901	0.040244
0.7	0.1	0.5	0.3	0.9	0.5	0.21	0.09	0.25		0.34	0.46	0.0525	0.0225	0.239617	0.559105	0.201278	0.21	0.09	0.25	0.0503195	0.0404812
0.7	0.1	0.6	0.3	0.9	0.4	0.21	0.09	0.24		0.33	0.45	0.0504	0.0216	0.237624	0.554455	0.207921	0.21	0.09	0.24	0.049901	0.040244
0.7	0.1	0.7	0.3	0.9	0.3	0.21	0.09	0.21		0.3	0.42	0.0441	0.0189	0.230769	0.538462	0.230769	0.21	0.09	0.21	0.0484615	0.0394153
0.7	0.1	0.8	0.3	0.9	0.2	0.21	0.09	0.16		0.25	0.37	0.0336	0.0144	0.215247	0.502242	0.282511	0.21	0.09	0.16	0.0452018	0.0374657
0.7	0.1	0.9	0.3	0.9	0.1	0.21	0.09	0.09		0.18	0.3	0.0189	0.0081	0.176471	0.411765	0.411765	0.21	0.09	0.09	0.0370588	0.0321533
0.7	0.1	1	0.3	0.9	0	0.21	0.09	0		0.09	0.21	0	0	#DIV/0!	#DIV/0!	#DIV/0!	0.21	0.09	0	#DIV/0!
0.7	0.2	0	0.3	0.8	1	0.21	0.16	0		0.16	0.21	0	0	#DIV/0!	#DIV/0!	#DIV/0!	0.21	0.16	0	#DIV/0!
0.7	0.2	0.1	0.3	0.8	0.9	0.21	0.16	0.09		0.25	0.3	0.0189	0.0144	0.215247	0.282511	0.502242	0.21	0.16	0.09	0.0452018	0.0374657
0.7	0.2	0.2	0.3	0.8	0.8	0.21	0.16	0.16		0.32	0.37	0.0336	0.0256	0.275862	0.362069	0.362069	0.21	0.16	0.16	0.057931	0.0445048
0.7	0.2	0.3	0.3	0.8	0.7	0.21	0.16	0.21		0.37	0.42	0.0441	0.0336	0.301887	0.396226	0.301887	0.21	0.16	0.21	0.0633962	0.0470535
0.7	0.2	0.4	0.3	0.8	0.6	0.21	0.16	0.24		0.4	0.45	0.0504	0.0384	0.313725	0.411765	0.27451	0.21	0.16	0.24	0.0658824	0.0481188
0.7	0.2	0.5	0.3	0.8	0.5	0.21	0.16	0.25		0.41	0.46	0.0525	0.04	0.317209	0.416336	0.266455	0.21	0.16	0.25	0.0666138	0.048421
0.7	0.2	0.6	0.3	0.8	0.4	0.21	0.16	0.24		0.4	0.45	0.0504	0.0384	0.313725	0.411765	0.27451	0.21	0.16	0.24	0.0658824	0.0481188
0.7	0.2	0.7	0.3	0.8	0.3	0.21	0.16	0.21		0.37	0.42	0.0441	0.0336	0.301887	0.396226	0.301887	0.21	0.16	0.21	0.0633962	0.0470535
0.7	0.2	0.8	0.3	0.8	0.2	0.21	0.16	0.16		0.32	0.37	0.0336	0.0256	0.275862	0.362069	0.362069	0.21	0.16	0.16	0.057931	0.0445048
0.7	0.2	0.9	0.3	0.8	0.1	0.21	0.16	0.09		0.25	0.3	0.0189	0.0144	0.215247	0.282511	0.502242	0.21	0.16	0.09	0.0452018	0.0374657
0.7	0.2	1	0.3	0.8	0	0.21	0.16	0		0.16	0.21	0	0	#DIV/0!	#DIV/0!	#DIV/0!	0.21	0.16	0	#DIV/0!
0.7	0.3	0	0.3	0.7	1	0.21	0.21	0		0.21	0.21	0	0	#DIV/0!	#DIV/0!	#DIV/0!	0.21	0.21	0	#DIV/0!
0.7	0.3	0.1	0.3	0.7	0.9	0.21	0.21	0.09		0.3	0.3	0.0189	0.0189	0.230769	0.230769	0.538462	0.21	0.21	0.09	0.0484615	0.0394153
0.7	0.3	0.2	0.3	0.7	0.8	0.21	0.21	0.16		0.37	0.37	0.0336	0.0336	0.301887	0.301887	0.396226	0.21	0.21	0.16	0.0633962	0.0470535
0.7	0.3	0.3	0.3	0.7	0.7	0.21	0.21	0.21		0.42	0.42	0.0441	0.0441	0.333333	0.333333	0.333333	0.21	0.21	0.21	0.07	0.0497537
0.7	0.3	0.4	0.3	0.7	0.6	0.21	0.21	0.24		0.45	0.45	0.0504	0.0504	0.347826	0.347826	0.304348	0.21	0.21	0.24	0.0730435	0.0508583
0.7	0.3	0.5	0.3	0.7	0.5	0.21	0.21	0.25		0.46	0.46	0.0525	0.0525	0.352113	0.352113	0.295775	0.21	0.21	0.25	0.0739437	0.0511681
0.7	0.3	0.6	0.3	0.7	0.4	0.21	0.21	0.24		0.45	0.45	0.0504	0.0504	0.347826	0.347826	0.304348	0.21	0.21	0.24	0.0730435	0.0508583
0.7	0.3	0.7	0.3	0.7	0.3	0.21	0.21	0.21		0.42	0.42	0.0441	0.0441	0.333333	0.333333	0.333333	0.21	0.21	0.21	0.07	0.0497537
0.7	0.3	0.8	0.3	0.7	0.2	0.21	0.21	0.16		0.37	0.37	0.0336	0.0336	0.301887	0.301887	0.396226	0.21	0.21	0.16	0.0633962	0.0470535
0.7	0.3	0.9	0.3	0.7	0.1	0.21	0.21	0.09		0.3	0.3	0.0189	0.0189	0.230769	0.230769	0.538462	0.21	0.21	0.09	0.0484615	0.0394153
0.7	0.3	1	0.3	0.7	0	0.21	0.21	0		0.21	0.21	0	0	#DIV/0!	#DIV/0!	#DIV/0!	0.21	0.21	0	#DIV/0!
0.7	0.4	0	0.3	0.6	1	0.21	0.24	0		0.24	0.21	0	0	#DIV/0!	#DIV/0!	#DIV/0!	0.21	0.24	0	#DIV/0!
0.7	0.4	0.1	0.3	0.6	0.9	0.21	0.24	0.09		0.33	0.3	0.0189	0.0216	0.237624	0.207921	0.554455	0.21	0.24	0.09	0.049901	0.040244
0.7	0.4	0.2	0.3	0.6	0.8	0.21	0.24	0.16		0.4	0.37	0.0336	0.0384	0.313725	0.27451	0.411765	0.21	0.24	0.16	0.0658824	0.0481188
0.7	0.4	0.3	0.3	0.6	0.7	0.21	0.24	0.21		0.45	0.42	0.0441	0.0504	0.347826	0.304348	0.347826	0.21	0.24	0.21	0.0730435	0.0508583
0.7	0.4	0.4	0.3	0.6	0.6	0.21	0.24	0.24		0.48	0.45	0.0504	0.0576	0.363636	0.318182	0.318182	0.21	0.24	0.24	0.0763636	0.0519627
0.7	0.4	0.5	0.3	0.6	0.5	0.21	0.24	0.25		0.49	0.46	0.0525	0.06	0.368324	0.322284	0.309392	0.21	0.24	0.25	0.0773481	0.05227
0.7	0.4	0.6	0.3	0.6	0.4	0.21	0.24	0.24		0.48	0.45	0.0504	0.0576	0.363636	0.318182	0.318182	0.21	0.24	0.24	0.0763636	0.0519627
0.7	0.4	0.7	0.3	0.6	0.3	0.21	0.24	0.21		0.45	0.42	0.0441	0.0504	0.347826	0.304348	0.347826	0.21	0.24	0.21	0.0730435	0.0508583
0.7	0.4	0.8	0.3	0.6	0.2	0.21	0.24	0.16		0.4	0.37	0.0336	0.0384	0.313725	0.27451	0.411765	0.21	0.24	0.16	0.0658824	0.0481188
0.7	0.4	0.9	0.3	0.6	0.1	0.21	0.24	0.09		0.33	0.3	0.0189	0.0216	0.237624	0.207921	0.554455	0.21	0.24	0.09	0.049901	0.040244
0.7	0.4	1	0.3	0.6	0	0.21	0.24	0		0.24	0.21	0	0	#DIV/0!	#DIV/0!	#DIV/0!	0.21	0.24	0	#DIV/0!
0.7	0.5	0	0.3	0.5	1	0.21	0.25	0		0.25	0.21	0	0	#DIV/0!	#DIV/0!	#DIV/0!	0.21	0.25	0	#DIV/0!
0.7	0.5	0.1	0.3	0.5	0.9	0.21	0.25	0.09		0.34	0.3	0.0189	0.0225	0.239617	0.201278	0.559105	0.21	0.25	0.09	0.0503195	0.0404812
0.7	0.5	0.2	0.3	0.5	0.8	0.21	0.25	0.16		0.41	0.37	0.0336	0.04	0.317209	0.266455	0.416336	0.21	0.25	0.16	0.0666138	0.048421
0.7	0.5	0.3	0.3	0.5	0.7	0.21	0.25	0.21		0.46	0.42	0.0441	0.0525	0.352113	0.295775	0.352113	0.21	0.25	0.21	0.0739437	0.0511681
0.7	0.5	0.4	0.3	0.5	0.6	0.21	0.25	0.24		0.49	0.45	0.0504	0.06	0.368324	0.309392	0.322284	0.21	0.25	0.24	0.0773481	0.05227
0.7	0.5	0.5	0.3	0.5	0.5	0.21	0.25	0.25		0.5	0.46	0.0525	0.0625	0.373134	0.313433	0.313433	0.21	0.25	0.25	0.0783582	0.0525757
0.7	0.5	0.6	0.3	0.5	0.4	0.21	0.25	0.24		0.49	0.45	0.0504	0.06	0.368324	0.309392	0.322284	0.21	0.25	0.24	0.0773481	0.05227
0.7	0.5	0.7	0.3	0.5	0.3	0.21	0.25	0.21		0.46	0.42	0.0441	0.0525	0.352113	0.295775	0.352113	0.21	0.25	0.21	0.0739437	0.0511681
0.7	0.5	0.8	0.3	0.5	0.2	0.21	0.25	0.16		0.41	0.37	0.0336	0.04	0.317209	0.266455	0.416336	0.21	0.25	0.16	0.0666138	0.048421
0.7	0.5	0.9	0.3	0.5	0.1	0.21	0.25	0.09		0.34	0.3	0.0189	0.0225	0.239617	0.201278	0.559105	0.21	0.25	0.09	0.0503195	0.0404812
0.7	0.5	1	0.3	0.5	0	0.21	0.25	0		0.25	0.21	0	0	#DIV/0!	#DIV/0!	#DIV/0!	0.21	0.25	0	#DIV/0!
0.7	0.6	0	0.3	0.4	1	0.21	0.24	0		0.24	0.21	0	0	#DIV/0!	#DIV/0!	#DIV/0!	0.21	0.24	0	#DIV/0!
0.7	0.6	0.1	0.3	0.4	0.9	0.21	0.24	0.09		0.33	0.3	0.0189	0.0216	0.237624	0.207921	0.554455	0.21	0.24	0.09	0.049901	0.040244
0.7	0.6	0.2	0.3	0.4	0.8	0.21	0.24	0.16		0.4	0.37	0.0336	0.0384	0.313725	0.27451	0.411765	0.21	0.24	0.16	0.0658824	0.0481188
0.7	0.6	0.3	0.3	0.4	0.7	0.21	0.24	0.21		0.45	0.42	0.0441	0.0504	0.347826	0.304348	0.347826	0.21	0.24	0.21	0.0730435	0.0508583
0.7	0.6	0.4	0.3	0.4	0.6	0.21	0.24	0.24		0.48	0.45	0.0504	0.0576	0.363636	0.318182	0.318182	0.21	0.24	0.24	0.0763636	0.0519627
0.7	0.6	0.5	0.3	0.4	0.5	0.21	0.24	0.25		0.49	0.46	0.0525	0.06	0.368324	0.322284	0.309392	0.21	0.24	0.25	0.0773481	0.05227
0.7	0.6	0.6	0.3	0.4	0.4	0.21	0.24	0.24		0.48	0.45	0.0504	0.0576	0.363636	0.318182	0.318182	0.21	0.24	0.24	0.0763636	0.0519627
0.7	0.6	0.7	0.3	0.4	0.3	0.21	0.24	0.21		0.45	0.42	0.0441	0.0504	0.347826	0.304348	0.347826	0.21	0.24	0.21	0.0730435	0.0508583
0.7	0.6	0.8	0.3	0.4	0.2	0.21	0.24	0.16		0.4	0.37	0.0336	0.0384	0.313725	0.27451	0.411765	0.21	0.24	0.16	0.0658824	0.0481188
0.7	0.6	0.9	0.3	0.4	0.1	0.21	0.24	0.09		0.33	0.3	0.0189	0.0216	0.237624	0.207921	0.554455	0.21	0.24	0.09	0.049901	0.040244
0.7	0.6	1	0.3	0.4	0	0.21	0.24	0		0.24	0.21	0	0	#DIV/0!	#DIV/0!	#DIV/0!	0.21	0.24	0	#DIV/0!
0.7	0.7	0	0.3	0.3	1	0.21	0.21	0		0.21	0.21	0	0	#DIV/0!	#DIV/0!	#DIV/0!	0.21	0.21	0	#DIV/0!
0.7	0.7	0.1	0.3	0.3	0.9	0.21	0.21	0.09		0.3	0.3	0.0189	0.0189	0.230769	0.230769	0.538462	0.21	0.21	0.09	0.0484615	0.0394153
0.7	0.7	0.2	0.3	0.3	0.8	0.21	0.21	0.16		0.37	0.37	0.0336	0.0336	0.301887	0.301887	0.396226	0.21	0.21	0.16	0.0633962	0.0470535
0.7	0.7	0.3	0.3	0.3	0.7	0.21	0.21	0.21		0.42	0.42	0.0441	0.0441	0.333333	0.333333	0.333333	0.21	0.21	0.21	0.07	0.0497537
0.7	0.7	0.4	0.3	0.3	0.6	0.21	0.21	0.24		0.45	0.45	0.0504	0.0504	0.347826	0.347826	0.304348	0.21	0.21	0.24	0.0730435	0.0508583
0.7	0.7	0.5	0.3	0.3	0.5	0.21	0.21	0.25		0.46	0.46	0.0525	0.0525	0.352113	0.352113	0.295775	0.21	0.21	0.25	0.0739437	0.0511681
0.7	0.7	0.6	0.3	0.3	0.4	0.21	0.21	0.24		0.45	0.45	0.0504	0.0504	0.347826	0.347826	0.304348	0.21	0.21	0.24	0.0730435	0.0508583
0.7	0.7	0.7	0.3	0.3	0.3	0.21	0.21	0.21		0.42	0.42	0.0441	0.0441	0.333333	0.333333	0.333333	0.21	0.21	0.21	0.07	0.0497537
0.7	0.7	0.8	0.3	0.3	0.2	0.21	0.21	0.16		0.37	0.37	0.0336	0.0336	0.301887	0.301887	0.396226	0.21	0.21	0.16	0.0633962	0.0470535
0.7	0.7	0.9	0.3	0.3	0.1	0.21	0.21	0.09		0.3	0.3	0.0189	0.0189	0.230769	0.230769	0.538462	0.21	0.21	0.09	0.0484615	0.0394153
0.7	0.7	1	0.3	0.3	0	0.21	0.21	0		0.21	0.21	0	0	#DIV/0!	#DIV/0!	#DIV/0!	0.21	0.21	0	#DIV/0!
0.7	0.8	0	0.3	0.2	1	0.21	0.16	0		0.16	0.21	0	0	#DIV/0!	#DIV/0!	#DIV/0!	0.21	0.16	0	#DIV/0!
0.7	0.8	0.1	0.3	0.2	0.9	0.21	0.16	0.09		0.25	0.3	0.0189	0.0144	0.215247	0.282511	0.502242	0.21	0.16	0.09	0.0452018	0.0374657
0.7	0.8	0.2	0.3	0.2	0.8	0.21	0.16	0.16		0.32	0.37	0.0336	0.0256	0.275862	0.362069	0.362069	0.21	0.16	0.16	0.057931	0.0445048
0.7	0.8	0.3	0.3	0.2	0.7	0.21	0.16	0.21		0.37	0.42	0.0441	0.0336	0.301887	0.396226	0.301887	0.21	0.16	0.21	0.0633962	0.0470535
0.7	0.8	0.4	0.3	0.2	0.6	0.21	0.16	0.24		0.4	0.45	0.0504	0.0384	0.313725	0.411765	0.27451	0.21	0.16	0.24	0.0658824	0.0481188
0.7	0.8	0.5	0.3	0.2	0.5	0.21	0.16	0.25		0.41	0.46	0.0525	0.04	0.317209	0.416336	0.266455	0.21	0.16	0.25	0.0666138	0.048421
0.7	0.8	0.6	0.3	0.2	0.4	0.21	0.16	0.24		0.4	0.45	0.0504	0.0384	0.313725	0.411765	0.27451	0.21	0.16	0.24	0.0658824	0.0481188
0.7	0.8	0.7	0.3	0.2	0.3	0.21	0.16	0.21		0.37	0.42	0.0441	0.0336	0.301887	0.396226	0.301887	0.21	0.16	0.21	0.0633962	0.0470535
0.7	0.8	0.8	0.3	0.2	0.2	0.21	0.16	0.16		0.32	0.37	0.0336	0.0256	0.275862	0.362069	0.362069	0.21	0.16	0.16	0.057931	0.0445048
0.7	0.8	0.9	0.3	0.2	0.1	0.21	0.16	0.09		0.25	0.3	0.0189	0.0144	0.215247	0.282511	0.502242	0.21	0.16	0.09	0.0452018	0.0374657
0.7	0.8	1	0.3	0.2	0	0.21	0.16	0		0.16	0.21	0	0	#DIV/0!	#DIV/0!	#DIV/0!	0.21	0.16	0	#DIV/0!
0.7	0.9	0	0.3	0.1	1	0.21	0.09	0		0.09	0.21	0	0	#DIV/0!	#DIV/0!	#DIV/0!	0.21	0.09	0	#DIV/0!
0.7	0.9	0.1	0.3	0.1	0.9	0.21	0.09	0.09		0.18	0.3	0.0189	0.0081	0.176471	0.411765	0.411765	0.21	0.09	0.09	0.0370588	0.0321533
0.7	0.9	0.2	0.3	0.1	0.8	0.21	0.09	0.16		0.25	0.37	0.0336	0.0144	0.215247	0.502242	0.282511	0.21	0.09	0.16	0.0452018	0.0374657
0.7	0.9	0.3	0.3	0.1	0.7	0.21	0.09	0.21		0.3	0.42	0.0441	0.0189	0.230769	0.538462	0.230769	0.21	0.09	0.21	0.0484615	0.0394153
0.7	0.9	0.4	0.3	0.1	0.6	0.21	0.09	0.24		0.33	0.45	0.0504	0.0216	0.237624	0.554455	0.207921	0.21	0.09	0.24	0.049901	0.040244
0.7	0.9	0.5	0.3	0.1	0.5	0.21	0.09	0.25		0.34	0.46	0.0525	0.0225	0.239617	0.559105	0.201278	0.21	0.09	0.25	0.0503195	0.0404812
0.7	0.9	0.6	0.3	0.1	0.4	0.21	0.09	0.24		0.33	0.45	0.0504	0.0216	0.237624	0.554455	0.207921	0.21	0.09	0.24	0.049901	0.040244
0.7	0.9	0.7	0.3	0.1	0.3	0.21	0.09	0.21		0.3	0.42	0.0441	0.0189	0.230769	0.538462	0.230769	0.21	0.09	0.21	0.0484615	0.0394153
0.7	0.9	0.8	0.3	0.1	0.2	0.21	0.09	0.16		0.25	0.37	0.0336	0.0144	0.215247	0.502242	0.282511	0.21	0.09	0.16	0.0452018	0.0374657
0.7	0.9	0.9	0.3	0.1	0.1	0.21	0.09	0.09		0.18	0.3	0.0189	0.0081	0.176471	0.411765	0.411765	0.21	0.09	0.09	0.0370588	0.0321533
0.7	0.9	1	0.3	0.1	0	0.21	0.09	0		0.09	0.21	0	0	#DIV/0!	#DIV/0!	#DIV/0!	0.21	0.09	0	#DIV/0!
0.7	1	0	0.3	0	1	0.21	0	0		0	0.21	0	0	#DIV/0!	#DIV/0!	#DIV/0!	0.21	0	0	#DIV/0!
0.7	1	0.1	0.3	0	0.9	0.21	0	0.09		0.09	0.3	0.0189	0	#DIV/0!	1	#DIV/0!	0.21	0	0.09	#DIV/0!
0.7	1	0.2	0.3	0	0.8	0.21	0	0.16		0.16	0.37	0.0336	0	#DIV/0!	1	#DIV/0!	0.21	0	0.16	#DIV/0!
0.7	1	0.3	0.3	0	0.7	0.21	0	0.21		0.21	0.42	0.0441	0	#DIV/0!	1	#DIV/0!	0.21	0	0.21	#DIV/0!
0.7	1	0.4	0.3	0	0.6	0.21	0	0.24		0.24	0.45	0.0504	0	#DIV/0!	1	#DIV/0!	0.21	0	0.24	#DIV/0!
0.7	1	0.5	0.3	0	0.5	0.21	0	0.25		0.25	0.46	0.0525	0	#DIV/0!	1	#DIV/0!	0.21	0	0.25	#DIV/0!
0.7	1	0.6	0.3	0	0.4	0.21	0	0.24		0.24	0.45	0.0504	0	#DIV/0!	1	#DIV/0!	0.21	0	0.24	#DIV/0!
0.7	1	0.7	0.3	0	0.3	0.21	0	0.21		0.21	0.42	0.0441	0	#DIV/0!	1	#DIV/0!	0.21	0	0.21	#DIV/0!
0.7	1	0.8	0.3	0	0.2	0.21	0	0.16		0.16	0.37	0.0336	0	#DIV/0!	1	#DIV/0!	0.21	0	0.16	#DIV/0!
0.7	1	0.9	0.3	0	0.1	0.21	0	0.09		0.09	0.3	0.0189	0	#DIV/0!	1	#DIV/0!	0.21	0	0.09	#DIV/0!
0.7	1	1	0.3	0	0	0.21	0	0		0	0.21	0	0	#DIV/0!	#DIV/0!	#DIV/0!	0.21	0	0	#DIV/0!
0.8	0	0	0.2	1	1	0.16	0	0		0	0.16	0	0	#DIV/0!	#DIV/0!	#DIV/0!	0.16	0	0	#DIV/0!
0.8	0	0.1	0.2	1	0.9	0.16	0	0.09		0.09	0.25	0.0144	0	#DIV/0!	1	#DIV/0!	0.16	0	0.09	#DIV/0!
0.8	0	0.2	0.2	1	0.8	0.16	0	0.16		0.16	0.32	0.0256	0	#DIV/0!	1	#DIV/0!	0.16	0	0.16	#DIV/0!
0.8	0	0.3	0.2	1	0.7	0.16	0	0.21		0.21	0.37	0.0336	0	#DIV/0!	1	#DIV/0!	0.16	0	0.21	#DIV/0!
0.8	0	0.4	0.2	1	0.6	0.16	0	0.24		0.24	0.4	0.0384	0	#DIV/0!	1	#DIV/0!	0.16	0	0.24	#DIV/0!
0.8	0	0.5	0.2	1	0.5	0.16	0	0.25		0.25	0.41	0.04	0	#DIV/0!	1	#DIV/0!	0.16	0	0.25	#DIV/0!
0.8	0	0.6	0.2	1	0.4	0.16	0	0.24		0.24	0.4	0.0384	0	#DIV/0!	1	#DIV/0!	0.16	0	0.24	#DIV/0!
0.8	0	0.7	0.2	1	0.3	0.16	0	0.21		0.21	0.37	0.0336	0	#DIV/0!	1	#DIV/0!	0.16	0	0.21	#DIV/0!
0.8	0	0.8	0.2	1	0.2	0.16	0	0.16		0.16	0.32	0.0256	0	#DIV/0!	1	#DIV/0!	0.16	0	0.16	#DIV/0!
0.8	0	0.9	0.2	1	0.1	0.16	0	0.09		0.09	0.25	0.0144	0	#DIV/0!	1	#DIV/0!	0.16	0	0.09	#DIV/0!
0.8	0	1	0.2	1	0	0.16	0	0		0	0.16	0	0	#DIV/0!	#DIV/0!	#DIV/0!	0.16	0	0	#DIV/0!
0.8	0.1	0	0.2	0.9	1	0.16	0.09	0		0.09	0.16	0	0	#DIV/0!	#DIV/0!	#DIV/0!	0.16	0.09	0	#DIV/0!
0.8	0.1	0.1	0.2	0.9	0.9	0.16	0.09	0.09		0.18	0.25	0.0144	0.0081	0.219512	0.390244	0.390244	0.16	0.09	0.09	0.035122	0.0283114
0.8	0.1	0.2	0.2	0.9	0.8	0.16	0.09	0.16		0.25	0.32	0.0256	0.0144	0.264706	0.470588	0.264706	0.16	0.09	0.16	0.0423529	0.0322261
0.8	0.1	0.3	0.2	0.9	0.7	0.16	0.09	0.21		0.3	0.37	0.0336	0.0189	0.282511	0.502242	0.215247	0.16	0.09	0.21	0.0452018	0.0335889
0.8	0.1	0.4	0.2	0.9	0.6	0.16	0.09	0.24		0.33	0.4	0.0384	0.0216	0.290323	0.516129	0.193548	0.16	0.09	0.24	0.0464516	0.0341548
0.8	0.1	0.5	0.2	0.9	0.5	0.16	0.09	0.25		0.34	0.41	0.04	0.0225	0.292588	0.520156	0.187256	0.16	0.09	0.25	0.046814	0.0343153
0.8	0.1	0.6	0.2	0.9	0.4	0.16	0.09	0.24		0.33	0.4	0.0384	0.0216	0.290323	0.516129	0.193548	0.16	0.09	0.24	0.0464516	0.0341548
0.8	0.1	0.7	0.2	0.9	0.3	0.16	0.09	0.21		0.3	0.37	0.0336	0.0189	0.282511	0.502242	0.215247	0.16	0.09	0.21	0.0452018	0.0335889
0.8	0.1	0.8	0.2	0.9	0.2	0.16	0.09	0.16		0.25	0.32	0.0256	0.0144	0.264706	0.470588	0.264706	0.16	0.09	0.16	0.0423529	0.0322261
0.8	0.1	0.9	0.2	0.9	0.1	0.16	0.09	0.09		0.18	0.25	0.0144	0.0081	0.219512	0.390244	0.390244	0.16	0.09	0.09	0.035122	0.0283114
0.8	0.1	1	0.2	0.9	0	0.16	0.09	0		0.09	0.16	0	0	#DIV/0!	#DIV/0!	#DIV/0!	0.16	0.09	0	#DIV/0!
0.8	0.2	0	0.2	0.8	1	0.16	0.16	0		0.16	0.16	0	0	#DIV/0!	#DIV/0!	#DIV/0!	0.16	0.16	0	#DIV/0!
0.8	0.2	0.1	0.2	0.8	0.9	0.16	0.16	0.09		0.25	0.25	0.0144	0.0144	0.264706	0.264706	0.470588	0.16	0.16	0.09	0.0423529	0.0322261
0.8	0.2	0.2	0.2	0.8	0.8	0.16	0.16	0.16		0.32	0.32	0.0256	0.0256	0.333333	0.333333	0.333333	0.16	0.16	0.16	0.0533333	0.0369209
0.8	0.2	0.3	0.2	0.8	0.7	0.16	0.16	0.21		0.37	0.37	0.0336	0.0336	0.362069	0.362069	0.275862	0.16	0.16	0.21	0.057931	0.038439
0.8	0.2	0.4	0.2	0.8	0.6	0.16	0.16	0.24		0.4	0.4	0.0384	0.0384	0.375	0.375	0.25	0.16	0.16	0.24	0.06	0.039036
0.8	0.2	0.5	0.2	0.8	0.5	0.16	0.16	0.25		0.41	0.41	0.04	0.04	0.378788	0.378788	0.242424	0.16	0.16	0.25	0.0606061	0.0392007
0.8	0.2	0.6	0.2	0.8	0.4	0.16	0.16	0.24		0.4	0.4	0.0384	0.0384	0.375	0.375	0.25	0.16	0.16	0.24	0.06	0.039036
0.8	0.2	0.7	0.2	0.8	0.3	0.16	0.16	0.21		0.37	0.37	0.0336	0.0336	0.362069	0.362069	0.275862	0.16	0.16	0.21	0.057931	0.038439
0.8	0.2	0.8	0.2	0.8	0.2	0.16	0.16	0.16		0.32	0.32	0.0256	0.0256	0.333333	0.333333	0.333333	0.16	0.16	0.16	0.0533333	0.0369209
0.8	0.2	0.9	0.2	0.8	0.1	0.16	0.16	0.09		0.25	0.25	0.0144	0.0144	0.264706	0.264706	0.470588	0.16	0.16	0.09	0.0423529	0.0322261
0.8	0.2	1	0.2	0.8	0	0.16	0.16	0		0.16	0.16	0	0	#DIV/0!	#DIV/0!	#DIV/0!	0.16	0.16	0	#DIV/0!
0.8	0.3	0	0.2	0.7	1	0.16	0.21	0		0.21	0.16	0	0	#DIV/0!	#DIV/0!	#DIV/0!	0.16	0.21	0	#DIV/0!
0.8	0.3	0.1	0.2	0.7	0.9	0.16	0.21	0.09		0.3	0.25	0.0144	0.0189	0.282511	0.215247	0.502242	0.16	0.21	0.09	0.0452018	0.0335889
0.8	0.3	0.2	0.2	0.7	0.8	0.16	0.21	0.16		0.37	0.32	0.0256	0.0336	0.362069	0.275862	0.362069	0.16	0.21	0.16	0.057931	0.038439
0.8	0.3	0.3	0.2	0.7	0.7	0.16	0.21	0.21		0.42	0.37	0.0336	0.0441	0.396226	0.301887	0.301887	0.16	0.21	0.21	0.0633962	0.0398999
0.8	0.3	0.4	0.2	0.7	0.6	0.16	0.21	0.24		0.45	0.4	0.0384	0.0504	0.411765	0.313725	0.27451	0.16	0.21	0.24	0.0658824	0.0404409
0.8	0.3	0.5	0.2	0.7	0.5	0.16	0.21	0.25		0.46	0.41	0.04	0.0525	0.416336	0.317209	0.266455	0.16	0.21	0.25	0.0666138	0.0405854
0.8	0.3	0.6	0.2	0.7	0.4	0.16	0.21	0.24		0.45	0.4	0.0384	0.0504	0.411765	0.313725	0.27451	0.16	0.21	0.24	0.0658824	0.0404409
0.8	0.3	0.7	0.2	0.7	0.3	0.16	0.21	0.21		0.42	0.37	0.0336	0.0441	0.396226	0.301887	0.301887	0.16	0.21	0.21	0.0633962	0.0398999
0.8	0.3	0.8	0.2	0.7	0.2	0.16	0.21	0.16		0.37	0.32	0.0256	0.0336	0.362069	0.275862	0.362069	0.16	0.21	0.16	0.057931	0.038439
0.8	0.3	0.9	0.2	0.7	0.1	0.16	0.21	0.09		0.3	0.25	0.0144	0.0189	0.282511	0.215247	0.502242	0.16	0.21	0.09	0.0452018	0.0335889
0.8	0.3	1	0.2	0.7	0	0.16	0.21	0		0.21	0.16	0	0	#DIV/0!	#DIV/0!	#DIV/0!	0.16	0.21	0	#DIV/0!
0.8	0.4	0	0.2	0.6	1	0.16	0.24	0		0.24	0.16	0	0	#DIV/0!	#DIV/0!	#DIV/0!	0.16	0.24	0	#DIV/0!
0.8	0.4	0.1	0.2	0.6	0.9	0.16	0.24	0.09		0.33	0.25	0.0144	0.0216	0.290323	0.193548	0.516129	0.16	0.24	0.09	0.0464516	0.0341548
0.8	0.4	0.2	0.2	0.6	0.8	0.16	0.24	0.16		0.4	0.32	0.0256	0.0384	0.375	0.25	0.375	0.16	0.24	0.16	0.06	0.039036
0.8	0.4	0.3	0.2	0.6	0.7	0.16	0.24	0.21		0.45	0.37	0.0336	0.0504	0.411765	0.27451	0.313725	0.16	0.24	0.21	0.0658824	0.0404409
0.8	0.4	0.4	0.2	0.6	0.6	0.16	0.24	0.24		0.48	0.4	0.0384	0.0576	0.428571	0.285714	0.285714	0.16	0.24	0.24	0.0685714	0.0409391
0.8	0.4	0.5	0.2	0.6	0.5	0.16	0.24	0.25		0.49	0.41	0.04	0.06	0.433526	0.289017	0.277457	0.16	0.24	0.25	0.0693642	0.0410687
0.8	0.4	0.6	0.2	0.6	0.4	0.16	0.24	0.24		0.48	0.4	0.0384	0.0576	0.428571	0.285714	0.285714	0.16	0.24	0.24	0.0685714	0.0409391
0.8	0.4	0.7	0.2	0.6	0.3	0.16	0.24	0.21		0.45	0.37	0.0336	0.0504	0.411765	0.27451	0.313725	0.16	0.24	0.21	0.0658824	0.0404409
0.8	0.4	0.8	0.2	0.6	0.2	0.16	0.24	0.16		0.4	0.32	0.0256	0.0384	0.375	0.25	0.375	0.16	0.24	0.16	0.06	0.039036
0.8	0.4	0.9	0.2	0.6	0.1	0.16	0.24	0.09		0.33	0.25	0.0144	0.0216	0.290323	0.193548	0.516129	0.16	0.24	0.09	0.0464516	0.0341548
0.8	0.4	1	0.2	0.6	0	0.16	0.24	0		0.24	0.16	0	0	#DIV/0!	#DIV/0!	#DIV/0!	0.16	0.24	0	#DIV/0!
0.8	0.5	0	0.2	0.5	1	0.16	0.25	0		0.25	0.16	0	0	#DIV/0!	#DIV/0!	#DIV/0!	0.16	0.25	0	#DIV/0!
0.8	0.5	0.1	0.2	0.5	0.9	0.16	0.25	0.09		0.34	0.25	0.0144	0.0225	0.292588	0.187256	0.520156	0.16	0.25	0.09	0.046814	0.0343153
0.8	0.5	0.2	0.2	0.5	0.8	0.16	0.25	0.16		0.41	0.32	0.0256	0.04	0.378788	0.242424	0.378788	0.16	0.25	0.16	0.0606061	0.0392007
0.8	0.5	0.3	0.2	0.5	0.7	0.16	0.25	0.21		0.46	0.37	0.0336	0.0525	0.416336	0.266455	0.317209	0.16	0.25	0.21	0.0666138	0.0405854
0.8	0.5	0.4	0.2	0.5	0.6	0.16	0.25	0.24		0.49	0.4	0.0384	0.06	0.433526	0.277457	0.289017	0.16	0.25	0.24	0.0693642	0.0410687
0.8	0.5	0.5	0.2	0.5	0.5	0.16	0.25	0.25		0.5	0.41	0.04	0.0625	0.438596	0.280702	0.280702	0.16	0.25	0.25	0.0701754	0.0411932
0.8	0.5	0.6	0.2	0.5	0.4	0.16	0.25	0.24		0.49	0.4	0.0384	0.06	0.433526	0.277457	0.289017	0.16	0.25	0.24	0.0693642	0.0410687
0.8	0.5	0.7	0.2	0.5	0.3	0.16	0.25	0.21		0.46	0.37	0.0336	0.0525	0.416336	0.266455	0.317209	0.16	0.25	0.21	0.0666138	0.0405854
0.8	0.5	0.8	0.2	0.5	0.2	0.16	0.25	0.16		0.41	0.32	0.0256	0.04	0.378788	0.242424	0.378788	0.16	0.25	0.16	0.0606061	0.0392007
0.8	0.5	0.9	0.2	0.5	0.1	0.16	0.25	0.09		0.34	0.25	0.0144	0.0225	0.292588	0.187256	0.520156	0.16	0.25	0.09	0.046814	0.0343153
0.8	0.5	1	0.2	0.5	0	0.16	0.25	0		0.25	0.16	0	0	#DIV/0!	#DIV/0!	#DIV/0!	0.16	0.25	0	#DIV/0!
0.8	0.6	0	0.2	0.4	1	0.16	0.24	0		0.24	0.16	0	0	#DIV/0!	#DIV/0!	#DIV/0!	0.16	0.24	0	#DIV/0!
0.8	0.6	0.1	0.2	0.4	0.9	0.16	0.24	0.09		0.33	0.25	0.0144	0.0216	0.290323	0.193548	0.516129	0.16	0.24	0.09	0.0464516	0.0341548
0.8	0.6	0.2	0.2	0.4	0.8	0.16	0.24	0.16		0.4	0.32	0.0256	0.0384	0.375	0.25	0.375	0.16	0.24	0.16	0.06	0.039036
0.8	0.6	0.3	0.2	0.4	0.7	0.16	0.24	0.21		0.45	0.37	0.0336	0.0504	0.411765	0.27451	0.313725	0.16	0.24	0.21	0.0658824	0.0404409
0.8	0.6	0.4	0.2	0.4	0.6	0.16	0.24	0.24		0.48	0.4	0.0384	0.0576	0.428571	0.285714	0.285714	0.16	0.24	0.24	0.0685714	0.0409391
0.8	0.6	0.5	0.2	0.4	0.5	0.16	0.24	0.25		0.49	0.41	0.04	0.06	0.433526	0.289017	0.277457	0.16	0.24	0.25	0.0693642	0.0410687
0.8	0.6	0.6	0.2	0.4	0.4	0.16	0.24	0.24		0.48	0.4	0.0384	0.0576	0.428571	0.285714	0.285714	0.16	0.24	0.24	0.0685714	0.0409391
0.8	0.6	0.7	0.2	0.4	0.3	0.16	0.24	0.21		0.45	0.37	0.0336	0.0504	0.411765	0.27451	0.313725	0.16	0.24	0.21	0.0658824	0.0404409
0.8	0.6	0.8	0.2	0.4	0.2	0.16	0.24	0.16		0.4	0.32	0.0256	0.0384	0.375	0.25	0.375	0.16	0.24	0.16	0.06	0.039036
0.8	0.6	0.9	0.2	0.4	0.1	0.16	0.24	0.09		0.33	0.25	0.0144	0.0216	0.290323	0.193548	0.516129	0.16	0.24	0.09	0.0464516	0.0341548
0.8	0.6	1	0.2	0.4	0	0.16	0.24	0		0.24	0.16	0	0	#DIV/0!	#DIV/0!	#DIV/0!	0.16	0.24	0	#DIV/0!
0.8	0.7	0	0.2	0.3	1	0.16	0.21	0		0.21	0.16	0	0	#DIV/0!	#DIV/0!	#DIV/0!	0.16	0.21	0	#DIV/0!
0.8	0.7	0.1	0.2	0.3	0.9	0.16	0.21	0.09		0.3	0.25	0.0144	0.0189	0.282511	0.215247	0.502242	0.16	0.21	0.09	0.0452018	0.0335889
0.8	0.7	0.2	0.2	0.3	0.8	0.16	0.21	0.16		0.37	0.32	0.0256	0.0336	0.362069	0.275862	0.362069	0.16	0.21	0.16	0.057931	0.038439
0.8	0.7	0.3	0.2	0.3	0.7	0.16	0.21	0.21		0.42	0.37	0.0336	0.0441	0.396226	0.301887	0.301887	0.16	0.21	0.21	0.0633962	0.0398999
0.8	0.7	0.4	0.2	0.3	0.6	0.16	0.21	0.24		0.45	0.4	0.0384	0.0504	0.411765	0.313725	0.27451	0.16	0.21	0.24	0.0658824	0.0404409
0.8	0.7	0.5	0.2	0.3	0.5	0.16	0.21	0.25		0.46	0.41	0.04	0.0525	0.416336	0.317209	0.266455	0.16	0.21	0.25	0.0666138	0.0405854
0.8	0.7	0.6	0.2	0.3	0.4	0.16	0.21	0.24		0.45	0.4	0.0384	0.0504	0.411765	0.313725	0.27451	0.16	0.21	0.24	0.0658824	0.0404409
0.8	0.7	0.7	0.2	0.3	0.3	0.16	0.21	0.21		0.42	0.37	0.0336	0.0441	0.396226	0.301887	0.301887	0.16	0.21	0.21	0.0633962	0.0398999
0.8	0.7	0.8	0.2	0.3	0.2	0.16	0.21	0.16		0.37	0.32	0.0256	0.0336	0.362069	0.275862	0.362069	0.16	0.21	0.16	0.057931	0.038439
0.8	0.7	0.9	0.2	0.3	0.1	0.16	0.21	0.09		0.3	0.25	0.0144	0.0189	0.282511	0.215247	0.502242	0.16	0.21	0.09	0.0452018	0.0335889
0.8	0.7	1	0.2	0.3	0	0.16	0.21	0		0.21	0.16	0	0	#DIV/0!	#DIV/0!	#DIV/0!	0.16	0.21	0	#DIV/0!
0.8	0.8	0	0.2	0.2	1	0.16	0.16	0		0.16	0.16	0	0	#DIV/0!	#DIV/0!	#DIV/0!	0.16	0.16	0	#DIV/0!
0.8	0.8	0.1	0.2	0.2	0.9	0.16	0.16	0.09		0.25	0.25	0.0144	0.0144	0.264706	0.264706	0.470588	0.16	0.16	0.09	0.0423529	0.0322261
0.8	0.8	0.2	0.2	0.2	0.8	0.16	0.16	0.16		0.32	0.32	0.0256	0.0256	0.333333	0.333333	0.333333	0.16	0.16	0.16	0.0533333	0.0369209
0.8	0.8	0.3	0.2	0.2	0.7	0.16	0.16	0.21		0.37	0.37	0.0336	0.0336	0.362069	0.362069	0.275862	0.16	0.16	0.21	0.057931	0.038439
0.8	0.8	0.4	0.2	0.2	0.6	0.16	0.16	0.24		0.4	0.4	0.0384	0.0384	0.375	0.375	0.25	0.16	0.16	0.24	0.06	0.039036
0.8	0.8	0.5	0.2	0.2	0.5	0.16	0.16	0.25		0.41	0.41	0.04	0.04	0.378788	0.378788	0.242424	0.16	0.16	0.25	0.0606061	0.0392007
0.8	0.8	0.6	0.2	0.2	0.4	0.16	0.16	0.24		0.4	0.4	0.0384	0.0384	0.375	0.375	0.25	0.16	0.16	0.24	0.06	0.039036
0.8	0.8	0.7	0.2	0.2	0.3	0.16	0.16	0.21		0.37	0.37	0.0336	0.0336	0.362069	0.362069	0.275862	0.16	0.16	0.21	0.057931	0.038439
0.8	0.8	0.8	0.2	0.2	0.2	0.16	0.16	0.16		0.32	0.32	0.0256	0.0256	0.333333	0.333333	0.333333	0.16	0.16	0.16	0.0533333	0.0369209
0.8	0.8	0.9	0.2	0.2	0.1	0.16	0.16	0.09		0.25	0.25	0.0144	0.0144	0.264706	0.264706	0.470588	0.16	0.16	0.09	0.0423529	0.0322261
0.8	0.8	1	0.2	0.2	0	0.16	0.16	0		0.16	0.16	0	0	#DIV/0!	#DIV/0!	#DIV/0!	0.16	0.16	0	#DIV/0!
0.8	0.9	0	0.2	0.1	1	0.16	0.09	0		0.09	0.16	0	0	#DIV/0!	#DIV/0!	#DIV/0!	0.16	0.09	0	#DIV/0!
0.8	0.9	0.1	0.2	0.1	0.9	0.16	0.09	0.09		0.18	0.25	0.0144	0.0081	0.219512	0.390244	0.390244	0.16	0.09	0.09	0.035122	0.0283114
0.8	0.9	0.2	0.2	0.1	0.8	0.16	0.09	0.16		0.25	0.32	0.0256	0.0144	0.264706	0.470588	0.264706	0.16	0.09	0.16	0.0423529	0.0322261
0.8	0.9	0.3	0.2	0.1	0.7	0.16	0.09	0.21		0.3	0.37	0.0336	0.0189	0.282511	0.502242	0.215247	0.16	0.09	0.21	0.0452018	0.0335889
0.8	0.9	0.4	0.2	0.1	0.6	0.16	0.09	0.24		0.33	0.4	0.0384	0.0216	0.290323	0.516129	0.193548	0.16	0.09	0.24	0.0464516	0.0341548
0.8	0.9	0.5	0.2	0.1	0.5	0.16	0.09	0.25		0.34	0.41	0.04	0.0225	0.292588	0.520156	0.187256	0.16	0.09	0.25	0.046814	0.0343153
0.8	0.9	0.6	0.2	0.1	0.4	0.16	0.09	0.24		0.33	0.4	0.0384	0.0216	0.290323	0.516129	0.193548	0.16	0.09	0.24	0.0464516	0.0341548
0.8	0.9	0.7	0.2	0.1	0.3	0.16	0.09	0.21		0.3	0.37	0.0336	0.0189	0.282511	0.502242	0.215247	0.16	0.09	0.21	0.0452018	0.0335889
0.8	0.9	0.8	0.2	0.1	0.2	0.16	0.09	0.16		0.25	0.32	0.0256	0.0144	0.264706	0.470588	0.264706	0.16	0.09	0.16	0.0423529	0.0322261
0.8	0.9	0.9	0.2	0.1	0.1	0.16	0.09	0.09		0.18	0.25	0.0144	0.0081	0.219512	0.390244	0.390244	0.16	0.09	0.09	0.035122	0.0283114
0.8	0.9	1	0.2	0.1	0	0.16	0.09	0		0.09	0.16	0	0	#DIV/0!	#DIV/0!	#DIV/0!	0.16	0.09	0	#DIV/0!
0.8	1	0	0.2	0	1	0.16	0	0		0	0.16	0	0	#DIV/0!	#DIV/0!	#DIV/0!	0.16	0	0	#DIV/0!
0.8	1	0.1	0.2	0	0.9	0.16	0	0.09		0.09	0.25	0.0144	0	#DIV/0!	1	#DIV/0!	0.16	0	0.09	#DIV/0!
0.8	1	0.2	0.2	0	0.8	0.16	0	0.16		0.16	0.32	0.0256	0	#DIV/0!	1	#DIV/0!	0.16	0	0.16	#DIV/0!
0.8	1	0.3	0.2	0	0.7	0.16	0	0.21		0.21	0.37	0.0336	0	#DIV/0!	1	#DIV/0!	0.16	0	0.21	#DIV/0!
0.8	1	0.4	0.2	0	0.6	0.16	0	0.24		0.24	0.4	0.0384	0	#DIV/0!	1	#DIV/0!	0.16	0	0.24	#DIV/0!
0.8	1	0.5	0.2	0	0.5	0.16	0	0.25		0.25	0.41	0.04	0	#DIV/0!	1	#DIV/0!	0.16	0	0.25	#DIV/0!
0.8	1	0.6	0.2	0	0.4	0.16	0	0.24		0.24	0.4	0.0384	0	#DIV/0!	1	#DIV/0!	0.16	0	0.24	#DIV/0!
0.8	1	0.7	0.2	0	0.3	0.16	0	0.21		0.21	0.37	0.0336	0	#DIV/0!	1	#DIV/0!	0.16	0	0.21	#DIV/0!
0.8	1	0.8	0.2	0	0.2	0.16	0	0.16		0.16	0.32	0.0256	0	#DIV/0!	1	#DIV/0!	0.16	0	0.16	#DIV/0!
0.8	1	0.9	0.2	0	0.1	0.16	0	0.09		0.09	0.25	0.0144	0	#DIV/0!	1	#DIV/0!	0.16	0	0.09	#DIV/0!
0.8	1	1	0.2	0	0	0.16	0	0		0	0.16	0	0	#DIV/0!	#DIV/0!	#DIV/0!	0.16	0	0	#DIV/0!
0.9	0	0	0.1	1	1	0.09	0	0		0	0.09	0	0	#DIV/0!	#DIV/0!	#DIV/0!	0.09	0	0	#DIV/0!
0.9	0	0.1	0.1	1	0.9	0.09	0	0.09		0.09	0.18	0.0081	0	#DIV/0!	1	#DIV/0!	0.09	0	0.09	#DIV/0!
0.9	0	0.2	0.1	1	0.8	0.09	0	0.16		0.16	0.25	0.0144	0	#DIV/0!	1	#DIV/0!	0.09	0	0.16	#DIV/0!
0.9	0	0.3	0.1	1	0.7	0.09	0	0.21		0.21	0.3	0.0189	0	#DIV/0!	1	#DIV/0!	0.09	0	0.21	#DIV/0!
0.9	0	0.4	0.1	1	0.6	0.09	0	0.24		0.24	0.33	0.0216	0	#DIV/0!	1	#DIV/0!	0.09	0	0.24	#DIV/0!
0.9	0	0.5	0.1	1	0.5	0.09	0	0.25		0.25	0.34	0.0225	0	#DIV/0!	1	#DIV/0!	0.09	0	0.25	#DIV/0!
0.9	0	0.6	0.1	1	0.4	0.09	0	0.24		0.24	0.33	0.0216	0	#DIV/0!	1	#DIV/0!	0.09	0	0.24	#DIV/0!
0.9	0	0.7	0.1	1	0.3	0.09	0	0.21		0.21	0.3	0.0189	0	#DIV/0!	1	#DIV/0!	0.09	0	0.21	#DIV/0!
0.9	0	0.8	0.1	1	0.2	0.09	0	0.16		0.16	0.25	0.0144	0	#DIV/0!	1	#DIV/0!	0.09	0	0.16	#DIV/0!
0.9	0	0.9	0.1	1	0.1	0.09	0	0.09		0.09	0.18	0.0081	0	#DIV/0!	1	#DIV/0!	0.09	0	0.09	#DIV/0!
0.9	0	1	0.1	1	0	0.09	0	0		0	0.09	0	0	#DIV/0!	#DIV/0!	#DIV/0!	0.09	0	0	#DIV/0!
0.9	0.1	0	0.1	0.9	1	0.09	0.09	0		0.09	0.09	0	0	#DIV/0!	#DIV/0!	#DIV/0!	0.09	0.09	0	#DIV/0!
0.9	0.1	0.1	0.1	0.9	0.9	0.09	0.09	0.09		0.18	0.18	0.0081	0.0081	0.333333	0.333333	0.333333	0.09	0.09	0.09	0.03	0.020243
0.9	0.1	0.2	0.1	0.9	0.8	0.09	0.09	0.16		0.25	0.25	0.0144	0.0144	0.390244	0.390244	0.219512	0.09	0.09	0.16	0.035122	0.0217003
0.9	0.1	0.3	0.1	0.9	0.7	0.09	0.09	0.21		0.3	0.3	0.0189	0.0189	0.411765	0.411765	0.176471	0.09	0.09	0.21	0.0370588	0.0220995
0.9	0.1	0.4	0.1	0.9	0.6	0.09	0.09	0.24		0.33	0.33	0.0216	0.0216	0.421053	0.421053	0.157895	0.09	0.09	0.24	0.0378947	0.022246
0.9	0.1	0.5	0.1	0.9	0.5	0.09	0.09	0.25		0.34	0.34	0.0225	0.0225	0.423729	0.423729	0.152542	0.09	0.09	0.25	0.0381356	0.0222853
0.9	0.1	0.6	0.1	0.9	0.4	0.09	0.09	0.24		0.33	0.33	0.0216	0.0216	0.421053	0.421053	0.157895	0.09	0.09	0.24	0.0378947	0.022246
0.9	0.1	0.7	0.1	0.9	0.3	0.09	0.09	0.21		0.3	0.3	0.0189	0.0189	0.411765	0.411765	0.176471	0.09	0.09	0.21	0.0370588	0.0220995
0.9	0.1	0.8	0.1	0.9	0.2	0.09	0.09	0.16		0.25	0.25	0.0144	0.0144	0.390244	0.390244	0.219512	0.09	0.09	0.16	0.035122	0.0217003
0.9	0.1	0.9	0.1	0.9	0.1	0.09	0.09	0.09		0.18	0.18	0.0081	0.0081	0.333333	0.333333	0.333333	0.09	0.09	0.09	0.03	0.020243
0.9	0.1	1	0.1	0.9	0	0.09	0.09	0		0.09	0.09	0	0	#DIV/0!	#DIV/0!	#DIV/0!	0.09	0.09	0	#DIV/0!
0.9	0.2	0	0.1	0.8	1	0.09	0.16	0		0.16	0.09	0	0	#DIV/0!	#DIV/0!	#DIV/0!	0.09	0.16	0	#DIV/0!
0.9	0.2	0.1	0.1	0.8	0.9	0.09	0.16	0.09		0.25	0.18	0.0081	0.0144	0.390244	0.219512	0.390244	0.09	0.16	0.09	0.035122	0.0217003
0.9	0.2	0.2	0.1	0.8	0.8	0.09	0.16	0.16		0.32	0.25	0.0144	0.0256	0.470588	0.264706	0.264706	0.09	0.16	0.16	0.0423529	0.0227652
0.9	0.2	0.3	0.1	0.8	0.7	0.09	0.16	0.21		0.37	0.3	0.0189	0.0336	0.502242	0.282511	0.215247	0.09	0.16	0.21	0.0452018	0.0228657
0.9	0.2	0.4	0.1	0.8	0.6	0.09	0.16	0.24		0.4	0.33	0.0216	0.0384	0.516129	0.290323	0.193548	0.09	0.16	0.24	0.0464516	0.0228528
0.9	0.2	0.5	0.1	0.8	0.5	0.09	0.16	0.25		0.41	0.34	0.0225	0.04	0.520156	0.292588	0.187256	0.09	0.16	0.25	0.046814	0.0228426
0.9	0.2	0.6	0.1	0.8	0.4	0.09	0.16	0.24		0.4	0.33	0.0216	0.0384	0.516129	0.290323	0.193548	0.09	0.16	0.24	0.0464516	0.0228528
0.9	0.2	0.7	0.1	0.8	0.3	0.09	0.16	0.21		0.37	0.3	0.0189	0.0336	0.502242	0.282511	0.215247	0.09	0.16	0.21	0.0452018	0.0228657
0.9	0.2	0.8	0.1	0.8	0.2	0.09	0.16	0.16		0.32	0.25	0.0144	0.0256	0.470588	0.264706	0.264706	0.09	0.16	0.16	0.0423529	0.0227652
0.9	0.2	0.9	0.1	0.8	0.1	0.09	0.16	0.09		0.25	0.18	0.0081	0.0144	0.390244	0.219512	0.390244	0.09	0.16	0.09	0.035122	0.0217003
0.9	0.2	1	0.1	0.8	0	0.09	0.16	0		0.16	0.09	0	0	#DIV/0!	#DIV/0!	#DIV/0!	0.09	0.16	0	#DIV/0!
0.9	0.3	0	0.1	0.7	1	0.09	0.21	0		0.21	0.09	0	0	#DIV/0!	#DIV/0!	#DIV/0!	0.09	0.21	0	#DIV/0!
0.9	0.3	0.1	0.1	0.7	0.9	0.09	0.21	0.09		0.3	0.18	0.0081	0.0189	0.411765	0.176471	0.411765	0.09	0.21	0.09	0.0370588	0.0220995
0.9	0.3	0.2	0.1	0.7	0.8	0.09	0.21	0.16		0.37	0.25	0.0144	0.0336	0.502242	0.215247	0.282511	0.09	0.21	0.16	0.0452018	0.0228657
0.9	0.3	0.3	0.1	0.7	0.7	0.09	0.21	0.21		0.42	0.3	0.0189	0.0441	0.538462	0.230769	0.230769	0.09	0.21	0.21	0.0484615	0.0227594
0.9	0.3	0.4	0.1	0.7	0.6	0.09	0.21	0.24		0.45	0.33	0.0216	0.0504	0.554455	0.237624	0.207921	0.09	0.21	0.24	0.049901	0.0226373
0.9	0.3	0.5	0.1	0.7	0.5	0.09	0.21	0.25		0.46	0.34	0.0225	0.0525	0.559105	0.239617	0.201278	0.09	0.21	0.25	0.0503195	0.0225932
0.9	0.3	0.6	0.1	0.7	0.4	0.09	0.21	0.24		0.45	0.33	0.0216	0.0504	0.554455	0.237624	0.207921	0.09	0.21	0.24	0.049901	0.0226373
0.9	0.3	0.7	0.1	0.7	0.3	0.09	0.21	0.21		0.42	0.3	0.0189	0.0441	0.538462	0.230769	0.230769	0.09	0.21	0.21	0.0484615	0.0227594
0.9	0.3	0.8	0.1	0.7	0.2	0.09	0.21	0.16		0.37	0.25	0.0144	0.0336	0.502242	0.215247	0.282511	0.09	0.21	0.16	0.0452018	0.0228657
0.9	0.3	0.9	0.1	0.7	0.1	0.09	0.21	0.09		0.3	0.18	0.0081	0.0189	0.411765	0.176471	0.411765	0.09	0.21	0.09	0.0370588	0.0220995
0.9	0.3	1	0.1	0.7	0	0.09	0.21	0		0.21	0.09	0	0	#DIV/0!	#DIV/0!	#DIV/0!	0.09	0.21	0	#DIV/0!
0.9	0.4	0	0.1	0.6	1	0.09	0.24	0		0.24	0.09	0	0	#DIV/0!	#DIV/0!	#DIV/0!	0.09	0.24	0	#DIV/0!
0.9	0.4	0.1	0.1	0.6	0.9	0.09	0.24	0.09		0.33	0.18	0.0081	0.0216	0.421053	0.157895	0.421053	0.09	0.24	0.09	0.0378947	0.022246
0.9	0.4	0.2	0.1	0.6	0.8	0.09	0.24	0.16		0.4	0.25	0.0144	0.0384	0.516129	0.193548	0.290323	0.09	0.24	0.16	0.0464516	0.0228528
0.9	0.4	0.3	0.1	0.6	0.7	0.09	0.24	0.21		0.45	0.3	0.0189	0.0504	0.554455	0.207921	0.237624	0.09	0.24	0.21	0.049901	0.0226373
0.9	0.4	0.4	0.1	0.6	0.6	0.09	0.24	0.24		0.48	0.33	0.0216	0.0576	0.571429	0.214286	0.214286	0.09	0.24	0.24	0.0514286	0.0224574
0.9	0.4	0.5	0.1	0.6	0.5	0.09	0.24	0.25		0.49	0.34	0.0225	0.06	0.576369	0.216138	0.207493	0.09	0.24	0.25	0.0518732	0.0223953
0.9	0.4	0.6	0.1	0.6	0.4	0.09	0.24	0.24		0.48	0.33	0.0216	0.0576	0.571429	0.214286	0.214286	0.09	0.24	0.24	0.0514286	0.0224574
0.9	0.4	0.7	0.1	0.6	0.3	0.09	0.24	0.21		0.45	0.3	0.0189	0.0504	0.554455	0.207921	0.237624	0.09	0.24	0.21	0.049901	0.0226373
0.9	0.4	0.8	0.1	0.6	0.2	0.09	0.24	0.16		0.4	0.25	0.0144	0.0384	0.516129	0.193548	0.290323	0.09	0.24	0.16	0.0464516	0.0228528
0.9	0.4	0.9	0.1	0.6	0.1	0.09	0.24	0.09		0.33	0.18	0.0081	0.0216	0.421053	0.157895	0.421053	0.09	0.24	0.09	0.0378947	0.022246
0.9	0.4	1	0.1	0.6	0	0.09	0.24	0		0.24	0.09	0	0	#DIV/0!	#DIV/0!	#DIV/0!	0.09	0.24	0	#DIV/0!
0.9	0.5	0	0.1	0.5	1	0.09	0.25	0		0.25	0.09	0	0	#DIV/0!	#DIV/0!	#DIV/0!	0.09	0.25	0	#DIV/0!
0.9	0.5	0.1	0.1	0.5	0.9	0.09	0.25	0.09		0.34	0.18	0.0081	0.0225	0.423729	0.152542	0.423729	0.09	0.25	0.09	0.0381356	0.0222853
0.9	0.5	0.2	0.1	0.5	0.8	0.09	0.25	0.16		0.41	0.25	0.0144	0.04	0.520156	0.187256	0.292588	0.09	0.25	0.16	0.046814	0.0228426
0.9	0.5	0.3	0.1	0.5	0.7	0.09	0.25	0.21		0.46	0.3	0.0189	0.0525	0.559105	0.201278	0.239617	0.09	0.25	0.21	0.0503195	0.0225932
0.9	0.5	0.4	0.1	0.5	0.6	0.09	0.25	0.24		0.49	0.33	0.0216	0.06	0.576369	0.207493	0.216138	0.09	0.25	0.24	0.0518732	0.0223953
0.9	0.5	0.5	0.1	0.5	0.5	0.09	0.25	0.25		0.5	0.34	0.0225	0.0625	0.581395	0.209302	0.209302	0.09	0.25	0.25	0.0523256	0.0223276
0.9	0.5	0.6	0.1	0.5	0.4	0.09	0.25	0.24		0.49	0.33	0.0216	0.06	0.576369	0.207493	0.216138	0.09	0.25	0.24	0.0518732	0.0223953
0.9	0.5	0.7	0.1	0.5	0.3	0.09	0.25	0.21		0.46	0.3	0.0189	0.0525	0.559105	0.201278	0.239617	0.09	0.25	0.21	0.0503195	0.0225932
0.9	0.5	0.8	0.1	0.5	0.2	0.09	0.25	0.16		0.41	0.25	0.0144	0.04	0.520156	0.187256	0.292588	0.09	0.25	0.16	0.046814	0.0228426
0.9	0.5	0.9	0.1	0.5	0.1	0.09	0.25	0.09		0.34	0.18	0.0081	0.0225	0.423729	0.152542	0.423729	0.09	0.25	0.09	0.0381356	0.0222853
0.9	0.5	1	0.1	0.5	0	0.09	0.25	0		0.25	0.09	0	0	#DIV/0!	#DIV/0!	#DIV/0!	0.09	0.25	0	#DIV/0!
0.9	0.6	0	0.1	0.4	1	0.09	0.24	0		0.24	0.09	0	0	#DIV/0!	#DIV/0!	#DIV/0!	0.09	0.24	0	#DIV/0!
0.9	0.6	0.1	0.1	0.4	0.9	0.09	0.24	0.09		0.33	0.18	0.0081	0.0216	0.421053	0.157895	0.421053	0.09	0.24	0.09	0.0378947	0.022246
0.9	0.6	0.2	0.1	0.4	0.8	0.09	0.24	0.16		0.4	0.25	0.0144	0.0384	0.516129	0.193548	0.290323	0.09	0.24	0.16	0.0464516	0.0228528
0.9	0.6	0.3	0.1	0.4	0.7	0.09	0.24	0.21		0.45	0.3	0.0189	0.0504	0.554455	0.207921	0.237624	0.09	0.24	0.21	0.049901	0.0226373
0.9	0.6	0.4	0.1	0.4	0.6	0.09	0.24	0.24		0.48	0.33	0.0216	0.0576	0.571429	0.214286	0.214286	0.09	0.24	0.24	0.0514286	0.0224574
0.9	0.6	0.5	0.1	0.4	0.5	0.09	0.24	0.25		0.49	0.34	0.0225	0.06	0.576369	0.216138	0.207493	0.09	0.24	0.25	0.0518732	0.0223953
0.9	0.6	0.6	0.1	0.4	0.4	0.09	0.24	0.24		0.48	0.33	0.0216	0.0576	0.571429	0.214286	0.214286	0.09	0.24	0.24	0.0514286	0.0224574
0.9	0.6	0.7	0.1	0.4	0.3	0.09	0.24	0.21		0.45	0.3	0.0189	0.0504	0.554455	0.207921	0.237624	0.09	0.24	0.21	0.049901	0.0226373
0.9	0.6	0.8	0.1	0.4	0.2	0.09	0.24	0.16		0.4	0.25	0.0144	0.0384	0.516129	0.193548	0.290323	0.09	0.24	0.16	0.0464516	0.0228528
0.9	0.6	0.9	0.1	0.4	0.1	0.09	0.24	0.09		0.33	0.18	0.0081	0.0216	0.421053	0.157895	0.421053	0.09	0.24	0.09	0.0378947	0.022246
0.9	0.6	1	0.1	0.4	0	0.09	0.24	0		0.24	0.09	0	0	#DIV/0!	#DIV/0!	#DIV/0!	0.09	0.24	0	#DIV/0!
0.9	0.7	0	0.1	0.3	1	0.09	0.21	0		0.21	0.09	0	0	#DIV/0!	#DIV/0!	#DIV/0!	0.09	0.21	0	#DIV/0!
0.9	0.7	0.1	0.1	0.3	0.9	0.09	0.21	0.09		0.3	0.18	0.0081	0.0189	0.411765	0.176471	0.411765	0.09	0.21	0.09	0.0370588	0.0220995
0.9	0.7	0.2	0.1	0.3	0.8	0.09	0.21	0.16		0.37	0.25	0.0144	0.0336	0.502242	0.215247	0.282511	0.09	0.21	0.16	0.0452018	0.0228657
0.9	0.7	0.3	0.1	0.3	0.7	0.09	0.21	0.21		0.42	0.3	0.0189	0.0441	0.538462	0.230769	0.230769	0.09	0.21	0.21	0.0484615	0.0227594
0.9	0.7	0.4	0.1	0.3	0.6	0.09	0.21	0.24		0.45	0.33	0.0216	0.0504	0.554455	0.237624	0.207921	0.09	0.21	0.24	0.049901	0.0226373
0.9	0.7	0.5	0.1	0.3	0.5	0.09	0.21	0.25		0.46	0.34	0.0225	0.0525	0.559105	0.239617	0.201278	0.09	0.21	0.25	0.0503195	0.0225932
0.9	0.7	0.6	0.1	0.3	0.4	0.09	0.21	0.24		0.45	0.33	0.0216	0.0504	0.554455	0.237624	0.207921	0.09	0.21	0.24	0.049901	0.0226373
0.9	0.7	0.7	0.1	0.3	0.3	0.09	0.21	0.21		0.42	0.3	0.0189	0.0441	0.538462	0.230769	0.230769	0.09	0.21	0.21	0.0484615	0.0227594
0.9	0.7	0.8	0.1	0.3	0.2	0.09	0.21	0.16		0.37	0.25	0.0144	0.0336	0.502242	0.215247	0.282511	0.09	0.21	0.16	0.0452018	0.0228657
0.9	0.7	0.9	0.1	0.3	0.1	0.09	0.21	0.09		0.3	0.18	0.0081	0.0189	0.411765	0.176471	0.411765	0.09	0.21	0.09	0.0370588	0.0220995
0.9	0.7	1	0.1	0.3	0	0.09	0.21	0		0.21	0.09	0	0	#DIV/0!	#DIV/0!	#DIV/0!	0.09	0.21	0	#DIV/0!
0.9	0.8	0	0.1	0.2	1	0.09	0.16	0		0.16	0.09	0	0	#DIV/0!	#DIV/0!	#DIV/0!	0.09	0.16	0	#DIV/0!
0.9	0.8	0.1	0.1	0.2	0.9	0.09	0.16	0.09		0.25	0.18	0.0081	0.0144	0.390244	0.219512	0.390244	0.09	0.16	0.09	0.035122	0.0217003
0.9	0.8	0.2	0.1	0.2	0.8	0.09	0.16	0.16		0.32	0.25	0.0144	0.0256	0.470588	0.264706	0.264706	0.09	0.16	0.16	0.0423529	0.0227652
0.9	0.8	0.3	0.1	0.2	0.7	0.09	0.16	0.21		0.37	0.3	0.0189	0.0336	0.502242	0.282511	0.215247	0.09	0.16	0.21	0.0452018	0.0228657
0.9	0.8	0.4	0.1	0.2	0.6	0.09	0.16	0.24		0.4	0.33	0.0216	0.0384	0.516129	0.290323	0.193548	0.09	0.16	0.24	0.0464516	0.0228528
0.9	0.8	0.5	0.1	0.2	0.5	0.09	0.16	0.25		0.41	0.34	0.0225	0.04	0.520156	0.292588	0.187256	0.09	0.16	0.25	0.046814	0.0228426
0.9	0.8	0.6	0.1	0.2	0.4	0.09	0.16	0.24		0.4	0.33	0.0216	0.0384	0.516129	0.290323	0.193548	0.09	0.16	0.24	0.0464516	0.0228528
0.9	0.8	0.7	0.1	0.2	0.3	0.09	0.16	0.21		0.37	0.3	0.0189	0.0336	0.502242	0.282511	0.215247	0.09	0.16	0.21	0.0452018	0.0228657
0.9	0.8	0.8	0.1	0.2	0.2	0.09	0.16	0.16		0.32	0.25	0.0144	0.0256	0.470588	0.264706	0.264706	0.09	0.16	0.16	0.0423529	0.0227652
0.9	0.8	0.9	0.1	0.2	0.1	0.09	0.16	0.09		0.25	0.18	0.0081	0.0144	0.390244	0.219512	0.390244	0.09	0.16	0.09	0.035122	0.0217003
0.9	0.8	1	0.1	0.2	0	0.09	0.16	0		0.16	0.09	0	0	#DIV/0!	#DIV/0!	#DIV/0!	0.09	0.16	0	#DIV/0!
0.9	0.9	0	0.1	0.1	1	0.09	0.09	0		0.09	0.09	0	0	#DIV/0!	#DIV/0!	#DIV/0!	0.09	0.09	0	#DIV/0!
0.9	0.9	0.1	0.1	0.1	0.9	0.09	0.09	0.09		0.18	0.18	0.0081	0.0081	0.333333	0.333333	0.333333	0.09	0.09	0.09	0.03	0.020243
0.9	0.9	0.2	0.1	0.1	0.8	0.09	0.09	0.16		0.25	0.25	0.0144	0.0144	0.390244	0.390244	0.219512	0.09	0.09	0.16	0.035122	0.0217003
0.9	0.9	0.3	0.1	0.1	0.7	0.09	0.09	0.21		0.3	0.3	0.0189	0.0189	0.411765	0.411765	0.176471	0.09	0.09	0.21	0.0370588	0.0220995
0.9	0.9	0.4	0.1	0.1	0.6	0.09	0.09	0.24		0.33	0.33	0.0216	0.0216	0.421053	0.421053	0.157895	0.09	0.09	0.24	0.0378947	0.022246
0.9	0.9	0.5	0.1	0.1	0.5	0.09	0.09	0.25		0.34	0.34	0.0225	0.0225	0.423729	0.423729	0.152542	0.09	0.09	0.25	0.0381356	0.0222853
0.9	0.9	0.6	0.1	0.1	0.4	0.09	0.09	0.24		0.33	0.33	0.0216	0.0216	0.421053	0.421053	0.157895	0.09	0.09	0.24	0.0378947	0.022246
0.9	0.9	0.7	0.1	0.1	0.3	0.09	0.09	0.21		0.3	0.3	0.0189	0.0189	0.411765	0.411765	0.176471	0.09	0.09	0.21	0.0370588	0.0220995
0.9	0.9	0.8	0.1	0.1	0.2	0.09	0.09	0.16		0.25	0.25	0.0144	0.0144	0.390244	0.390244	0.219512	0.09	0.09	0.16	0.035122	0.0217003
0.9	0.9	0.9	0.1	0.1	0.1	0.09	0.09	0.09		0.18	0.18	0.0081	0.0081	0.333333	0.333333	0.333333	0.09	0.09	0.09	0.03	0.020243
0.9	0.9	1	0.1	0.1	0	0.09	0.09	0		0.09	0.09	0	0	#DIV/0!	#DIV/0!	#DIV/0!	0.09	0.09	0	#DIV/0!
0.9	1	0	0.1	0	1	0.09	0	0		0	0.09	0	0	#DIV/0!	#DIV/0!	#DIV/0!	0.09	0	0	#DIV/0!
0.9	1	0.1	0.1	0	0.9	0.09	0	0.09		0.09	0.18	0.0081	0	#DIV/0!	1	#DIV/0!	0.09	0	0.09	#DIV/0!
0.9	1	0.2	0.1	0	0.8	0.09	0	0.16		0.16	0.25	0.0144	0	#DIV/0!	1	#DIV/0!	0.09	0	0.16	#DIV/0!
0.9	1	0.3	0.1	0	0.7	0.09	0	0.21		0.21	0.3	0.0189	0	#DIV/0!	1	#DIV/0!	0.09	0	0.21	#DIV/0!
0.9	1	0.4	0.1	0	0.6	0.09	0	0.24		0.24	0.33	0.0216	0	#DIV/0!	1	#DIV/0!	0.09	0	0.24	#DIV/0!
0.9	1	0.5	0.1	0	0.5	0.09	0	0.25		0.25	0.34	0.0225	0	#DIV/0!	1	#DIV/0!	0.09	0	0.25	#DIV/0!
0.9	1	0.6	0.1	0	0.4	0.09	0	0.24		0.24	0.33	0.0216	0	#DIV/0!	1	#DIV/0!	0.09	0	0.24	#DIV/0!
0.9	1	0.7	0.1	0	0.3	0.09	0	0.21		0.21	0.3	0.0189	0	#DIV/0!	1	#DIV/0!	0.09	0	0.21	#DIV/0!
0.9	1	0.8	0.1	0	0.2	0.09	0	0.16		0.16	0.25	0.0144	0	#DIV/0!	1	#DIV/0!	0.09	0	0.16	#DIV/0!
0.9	1	0.9	0.1	0	0.1	0.09	0	0.09		0.09	0.18	0.0081	0	#DIV/0!	1	#DIV/0!	0.09	0	0.09	#DIV/0!
0.9	1	1	0.1	0	0	0.09	0	0		0	0.09	0	0	#DIV/0!	#DIV/0!	#DIV/0!	0.09	0	0	#DIV/0!
1	0	0	0	1	1	0	0	0		0	0	0	0	#DIV/0!	#DIV/0!	#DIV/0!	0	0	0	#DIV/0!
1	0	0.1	0	1	0.9	0	0	0.09		0.09	0.09	0	0	#DIV/0!	#DIV/0!	#DIV/0!	0	0	0.09	#DIV/0!
1	0	0.2	0	1	0.8	0	0	0.16		0.16	0.16	0	0	#DIV/0!	#DIV/0!	#DIV/0!	0	0	0.16	#DIV/0!
1	0	0.3	0	1	0.7	0	0	0.21		0.21	0.21	0	0	#DIV/0!	#DIV/0!	#DIV/0!	0	0	0.21	#DIV/0!
1	0	0.4	0	1	0.6	0	0	0.24		0.24	0.24	0	0	#DIV/0!	#DIV/0!	#DIV/0!	0	0	0.24	#DIV/0!
1	0	0.5	0	1	0.5	0	0	0.25		0.25	0.25	0	0	#DIV/0!	#DIV/0!	#DIV/0!	0	0	0.25	#DIV/0!
1	0	0.6	0	1	0.4	0	0	0.24		0.24	0.24	0	0	#DIV/0!	#DIV/0!	#DIV/0!	0	0	0.24	#DIV/0!
1	0	0.7	0	1	0.3	0	0	0.21		0.21	0.21	0	0	#DIV/0!	#DIV/0!	#DIV/0!	0	0	0.21	#DIV/0!
1	0	0.8	0	1	0.2	0	0	0.16		0.16	0.16	0	0	#DIV/0!	#DIV/0!	#DIV/0!	0	0	0.16	#DIV/0!
1	0	0.9	0	1	0.1	0	0	0.09		0.09	0.09	0	0	#DIV/0!	#DIV/0!	#DIV/0!	0	0	0.09	#DIV/0!
1	0	1	0	1	0	0	0	0		0	0	0	0	#DIV/0!	#DIV/0!	#DIV/0!	0	0	0	#DIV/0!
1	0.1	0	0	0.9	1	0	0.09	0		0.09	0	0	0	#DIV/0!	#DIV/0!	#DIV/0!	0	0.09	0	#DIV/0!
1	0.1	0.1	0	0.9	0.9	0	0.09	0.09		0.18	0.09	0	0.0081	1	#DIV/0!	#DIV/0!	0	0.09	0.09	#DIV/0!
1	0.1	0.2	0	0.9	0.8	0	0.09	0.16		0.25	0.16	0	0.0144	1	#DIV/0!	#DIV/0!	0	0.09	0.16	#DIV/0!
1	0.1	0.3	0	0.9	0.7	0	0.09	0.21		0.3	0.21	0	0.0189	1	#DIV/0!	#DIV/0!	0	0.09	0.21	#DIV/0!
1	0.1	0.4	0	0.9	0.6	0	0.09	0.24		0.33	0.24	0	0.0216	1	#DIV/0!	#DIV/0!	0	0.09	0.24	#DIV/0!
1	0.1	0.5	0	0.9	0.5	0	0.09	0.25		0.34	0.25	0	0.0225	1	#DIV/0!	#DIV/0!	0	0.09	0.25	#DIV/0!
1	0.1	0.6	0	0.9	0.4	0	0.09	0.24		0.33	0.24	0	0.0216	1	#DIV/0!	#DIV/0!	0	0.09	0.24	#DIV/0!
1	0.1	0.7	0	0.9	0.3	0	0.09	0.21		0.3	0.21	0	0.0189	1	#DIV/0!	#DIV/0!	0	0.09	0.21	#DIV/0!
1	0.1	0.8	0	0.9	0.2	0	0.09	0.16		0.25	0.16	0	0.0144	1	#DIV/0!	#DIV/0!	0	0.09	0.16	#DIV/0!
1	0.1	0.9	0	0.9	0.1	0	0.09	0.09		0.18	0.09	0	0.0081	1	#DIV/0!	#DIV/0!	0	0.09	0.09	#DIV/0!
1	0.1	1	0	0.9	0	0	0.09	0		0.09	0	0	0	#DIV/0!	#DIV/0!	#DIV/0!	0	0.09	0	#DIV/0!
1	0.2	0	0	0.8	1	0	0.16	0		0.16	0	0	0	#DIV/0!	#DIV/0!	#DIV/0!	0	0.16	0	#DIV/0!
1	0.2	0.1	0	0.8	0.9	0	0.16	0.09		0.25	0.09	0	0.0144	1	#DIV/0!	#DIV/0!	0	0.16	0.09	#DIV/0!
1	0.2	0.2	0	0.8	0.8	0	0.16	0.16		0.32	0.16	0	0.0256	1	#DIV/0!	#DIV/0!	0	0.16	0.16	#DIV/0!
1	0.2	0.3	0	0.8	0.7	0	0.16	0.21		0.37	0.21	0	0.0336	1	#DIV/0!	#DIV/0!	0	0.16	0.21	#DIV/0!
1	0.2	0.4	0	0.8	0.6	0	0.16	0.24		0.4	0.24	0	0.0384	1	#DIV/0!	#DIV/0!	0	0.16	0.24	#DIV/0!
1	0.2	0.5	0	0.8	0.5	0	0.16	0.25		0.41	0.25	0	0.04	1	#DIV/0!	#DIV/0!	0	0.16	0.25	#DIV/0!
1	0.2	0.6	0	0.8	0.4	0	0.16	0.24		0.4	0.24	0	0.0384	1	#DIV/0!	#DIV/0!	0	0.16	0.24	#DIV/0!
1	0.2	0.7	0	0.8	0.3	0	0.16	0.21		0.37	0.21	0	0.0336	1	#DIV/0!	#DIV/0!	0	0.16	0.21	#DIV/0!
1	0.2	0.8	0	0.8	0.2	0	0.16	0.16		0.32	0.16	0	0.0256	1	#DIV/0!	#DIV/0!	0	0.16	0.16	#DIV/0!
1	0.2	0.9	0	0.8	0.1	0	0.16	0.09		0.25	0.09	0	0.0144	1	#DIV/0!	#DIV/0!	0	0.16	0.09	#DIV/0!
1	0.2	1	0	0.8	0	0	0.16	0		0.16	0	0	0	#DIV/0!	#DIV/0!	#DIV/0!	0	0.16	0	#DIV/0!
1	0.3	0	0	0.7	1	0	0.21	0		0.21	0	0	0	#DIV/0!	#DIV/0!	#DIV/0!	0	0.21	0	#DIV/0!
1	0.3	0.1	0	0.7	0.9	0	0.21	0.09		0.3	0.09	0	0.0189	1	#DIV/0!	#DIV/0!	0	0.21	0.09	#DIV/0!
1	0.3	0.2	0	0.7	0.8	0	0.21	0.16		0.37	0.16	0	0.0336	1	#DIV/0!	#DIV/0!	0	0.21	0.16	#DIV/0!
1	0.3	0.3	0	0.7	0.7	0	0.21	0.21		0.42	0.21	0	0.0441	1	#DIV/0!	#DIV/0!	0	0.21	0.21	#DIV/0!
1	0.3	0.4	0	0.7	0.6	0	0.21	0.24		0.45	0.24	0	0.0504	1	#DIV/0!	#DIV/0!	0	0.21	0.24	#DIV/0!
1	0.3	0.5	0	0.7	0.5	0	0.21	0.25		0.46	0.25	0	0.0525	1	#DIV/0!	#DIV/0!	0	0.21	0.25	#DIV/0!
1	0.3	0.6	0	0.7	0.4	0	0.21	0.24		0.45	0.24	0	0.0504	1	#DIV/0!	#DIV/0!	0	0.21	0.24	#DIV/0!
1	0.3	0.7	0	0.7	0.3	0	0.21	0.21		0.42	0.21	0	0.0441	1	#DIV/0!	#DIV/0!	0	0.21	0.21	#DIV/0!
1	0.3	0.8	0	0.7	0.2	0	0.21	0.16		0.37	0.16	0	0.0336	1	#DIV/0!	#DIV/0!	0	0.21	0.16	#DIV/0!
1	0.3	0.9	0	0.7	0.1	0	0.21	0.09		0.3	0.09	0	0.0189	1	#DIV/0!	#DIV/0!	0	0.21	0.09	#DIV/0!
1	0.3	1	0	0.7	0	0	0.21	0		0.21	0	0	0	#DIV/0!	#DIV/0!	#DIV/0!	0	0.21	0	#DIV/0!
1	0.4	0	0	0.6	1	0	0.24	0		0.24	0	0	0	#DIV/0!	#DIV/0!	#DIV/0!	0	0.24	0	#DIV/0!
1	0.4	0.1	0	0.6	0.9	0	0.24	0.09		0.33	0.09	0	0.0216	1	#DIV/0!	#DIV/0!	0	0.24	0.09	#DIV/0!
1	0.4	0.2	0	0.6	0.8	0	0.24	0.16		0.4	0.16	0	0.0384	1	#DIV/0!	#DIV/0!	0	0.24	0.16	#DIV/0!
1	0.4	0.3	0	0.6	0.7	0	0.24	0.21		0.45	0.21	0	0.0504	1	#DIV/0!	#DIV/0!	0	0.24	0.21	#DIV/0!
1	0.4	0.4	0	0.6	0.6	0	0.24	0.24		0.48	0.24	0	0.0576	1	#DIV/0!	#DIV/0!	0	0.24	0.24	#DIV/0!
1	0.4	0.5	0	0.6	0.5	0	0.24	0.25		0.49	0.25	0	0.06	1	#DIV/0!	#DIV/0!	0	0.24	0.25	#DIV/0!
1	0.4	0.6	0	0.6	0.4	0	0.24	0.24		0.48	0.24	0	0.0576	1	#DIV/0!	#DIV/0!	0	0.24	0.24	#DIV/0!
1	0.4	0.7	0	0.6	0.3	0	0.24	0.21		0.45	0.21	0	0.0504	1	#DIV/0!	#DIV/0!	0	0.24	0.21	#DIV/0!
1	0.4	0.8	0	0.6	0.2	0	0.24	0.16		0.4	0.16	0	0.0384	1	#DIV/0!	#DIV/0!	0	0.24	0.16	#DIV/0!
1	0.4	0.9	0	0.6	0.1	0	0.24	0.09		0.33	0.09	0	0.0216	1	#DIV/0!	#DIV/0!	0	0.24	0.09	#DIV/0!
1	0.4	1	0	0.6	0	0	0.24	0		0.24	0	0	0	#DIV/0!	#DIV/0!	#DIV/0!	0	0.24	0	#DIV/0!
1	0.5	0	0	0.5	1	0	0.25	0		0.25	0	0	0	#DIV/0!	#DIV/0!	#DIV/0!	0	0.25	0	#DIV/0!
1	0.5	0.1	0	0.5	0.9	0	0.25	0.09		0.34	0.09	0	0.0225	1	#DIV/0!	#DIV/0!	0	0.25	0.09	#DIV/0!
1	0.5	0.2	0	0.5	0.8	0	0.25	0.16		0.41	0.16	0	0.04	1	#DIV/0!	#DIV/0!	0	0.25	0.16	#DIV/0!
1	0.5	0.3	0	0.5	0.7	0	0.25	0.21		0.46	0.21	0	0.0525	1	#DIV/0!	#DIV/0!	0	0.25	0.21	#DIV/0!
1	0.5	0.4	0	0.5	0.6	0	0.25	0.24		0.49	0.24	0	0.06	1	#DIV/0!	#DIV/0!	0	0.25	0.24	#DIV/0!
1	0.5	0.5	0	0.5	0.5	0	0.25	0.25		0.5	0.25	0	0.0625	1	#DIV/0!	#DIV/0!	0	0.25	0.25	#DIV/0!
1	0.5	0.6	0	0.5	0.4	0	0.25	0.24		0.49	0.24	0	0.06	1	#DIV/0!	#DIV/0!	0	0.25	0.24	#DIV/0!
1	0.5	0.7	0	0.5	0.3	0	0.25	0.21		0.46	0.21	0	0.0525	1	#DIV/0!	#DIV/0!	0	0.25	0.21	#DIV/0!
1	0.5	0.8	0	0.5	0.2	0	0.25	0.16		0.41	0.16	0	0.04	1	#DIV/0!	#DIV/0!	0	0.25	0.16	#DIV/0!
1	0.5	0.9	0	0.5	0.1	0	0.25	0.09		0.34	0.09	0	0.0225	1	#DIV/0!	#DIV/0!	0	0.25	0.09	#DIV/0!
1	0.5	1	0	0.5	0	0	0.25	0		0.25	0	0	0	#DIV/0!	#DIV/0!	#DIV/0!	0	0.25	0	#DIV/0!
1	0.6	0	0	0.4	1	0	0.24	0		0.24	0	0	0	#DIV/0!	#DIV/0!	#DIV/0!	0	0.24	0	#DIV/0!
1	0.6	0.1	0	0.4	0.9	0	0.24	0.09		0.33	0.09	0	0.0216	1	#DIV/0!	#DIV/0!	0	0.24	0.09	#DIV/0!
1	0.6	0.2	0	0.4	0.8	0	0.24	0.16		0.4	0.16	0	0.0384	1	#DIV/0!	#DIV/0!	0	0.24	0.16	#DIV/0!
1	0.6	0.3	0	0.4	0.7	0	0.24	0.21		0.45	0.21	0	0.0504	1	#DIV/0!	#DIV/0!	0	0.24	0.21	#DIV/0!
1	0.6	0.4	0	0.4	0.6	0	0.24	0.24		0.48	0.24	0	0.0576	1	#DIV/0!	#DIV/0!	0	0.24	0.24	#DIV/0!
1	0.6	0.5	0	0.4	0.5	0	0.24	0.25		0.49	0.25	0	0.06	1	#DIV/0!	#DIV/0!	0	0.24	0.25	#DIV/0!
1	0.6	0.6	0	0.4	0.4	0	0.24	0.24		0.48	0.24	0	0.0576	1	#DIV/0!	#DIV/0!	0	0.24	0.24	#DIV/0!
1	0.6	0.7	0	0.4	0.3	0	0.24	0.21		0.45	0.21	0	0.0504	1	#DIV/0!	#DIV/0!	0	0.24	0.21	#DIV/0!
1	0.6	0.8	0	0.4	0.2	0	0.24	0.16		0.4	0.16	0	0.0384	1	#DIV/0!	#DIV/0!	0	0.24	0.16	#DIV/0!
1	0.6	0.9	0	0.4	0.1	0	0.24	0.09		0.33	0.09	0	0.0216	1	#DIV/0!	#DIV/0!	0	0.24	0.09	#DIV/0!
1	0.6	1	0	0.4	0	0	0.24	0		0.24	0	0	0	#DIV/0!	#DIV/0!	#DIV/0!	0	0.24	0	#DIV/0!
1	0.7	0	0	0.3	1	0	0.21	0		0.21	0	0	0	#DIV/0!	#DIV/0!	#DIV/0!	0	0.21	0	#DIV/0!
1	0.7	0.1	0	0.3	0.9	0	0.21	0.09		0.3	0.09	0	0.0189	1	#DIV/0!	#DIV/0!	0	0.21	0.09	#DIV/0!
1	0.7	0.2	0	0.3	0.8	0	0.21	0.16		0.37	0.16	0	0.0336	1	#DIV/0!	#DIV/0!	0	0.21	0.16	#DIV/0!
1	0.7	0.3	0	0.3	0.7	0	0.21	0.21		0.42	0.21	0	0.0441	1	#DIV/0!	#DIV/0!	0	0.21	0.21	#DIV/0!
1	0.7	0.4	0	0.3	0.6	0	0.21	0.24		0.45	0.24	0	0.0504	1	#DIV/0!	#DIV/0!	0	0.21	0.24	#DIV/0!
1	0.7	0.5	0	0.3	0.5	0	0.21	0.25		0.46	0.25	0	0.0525	1	#DIV/0!	#DIV/0!	0	0.21	0.25	#DIV/0!
1	0.7	0.6	0	0.3	0.4	0	0.21	0.24		0.45	0.24	0	0.0504	1	#DIV/0!	#DIV/0!	0	0.21	0.24	#DIV/0!
1	0.7	0.7	0	0.3	0.3	0	0.21	0.21		0.42	0.21	0	0.0441	1	#DIV/0!	#DIV/0!	0	0.21	0.21	#DIV/0!
1	0.7	0.8	0	0.3	0.2	0	0.21	0.16		0.37	0.16	0	0.0336	1	#DIV/0!	#DIV/0!	0	0.21	0.16	#DIV/0!
1	0.7	0.9	0	0.3	0.1	0	0.21	0.09		0.3	0.09	0	0.0189	1	#DIV/0!	#DIV/0!	0	0.21	0.09	#DIV/0!
1	0.7	1	0	0.3	0	0	0.21	0		0.21	0	0	0	#DIV/0!	#DIV/0!	#DIV/0!	0	0.21	0	#DIV/0!
1	0.8	0	0	0.2	1	0	0.16	0		0.16	0	0	0	#DIV/0!	#DIV/0!	#DIV/0!	0	0.16	0	#DIV/0!
1	0.8	0.1	0	0.2	0.9	0	0.16	0.09		0.25	0.09	0	0.0144	1	#DIV/0!	#DIV/0!	0	0.16	0.09	#DIV/0!
1	0.8	0.2	0	0.2	0.8	0	0.16	0.16		0.32	0.16	0	0.0256	1	#DIV/0!	#DIV/0!	0	0.16	0.16	#DIV/0!
1	0.8	0.3	0	0.2	0.7	0	0.16	0.21		0.37	0.21	0	0.0336	1	#DIV/0!	#DIV/0!	0	0.16	0.21	#DIV/0!
1	0.8	0.4	0	0.2	0.6	0	0.16	0.24		0.4	0.24	0	0.0384	1	#DIV/0!	#DIV/0!	0	0.16	0.24	#DIV/0!
1	0.8	0.5	0	0.2	0.5	0	0.16	0.25		0.41	0.25	0	0.04	1	#DIV/0!	#DIV/0!	0	0.16	0.25	#DIV/0!
1	0.8	0.6	0	0.2	0.4	0	0.16	0.24		0.4	0.24	0	0.0384	1	#DIV/0!	#DIV/0!	0	0.16	0.24	#DIV/0!
1	0.8	0.7	0	0.2	0.3	0	0.16	0.21		0.37	0.21	0	0.0336	1	#DIV/0!	#DIV/0!	0	0.16	0.21	#DIV/0!
1	0.8	0.8	0	0.2	0.2	0	0.16	0.16		0.32	0.16	0	0.0256	1	#DIV/0!	#DIV/0!	0	0.16	0.16	#DIV/0!
1	0.8	0.9	0	0.2	0.1	0	0.16	0.09		0.25	0.09	0	0.0144	1	#DIV/0!	#DIV/0!	0	0.16	0.09	#DIV/0!
1	0.8	1	0	0.2	0	0	0.16	0		0.16	0	0	0	#DIV/0!	#DIV/0!	#DIV/0!	0	0.16	0	#DIV/0!
1	0.9	0	0	0.1	1	0	0.09	0		0.09	0	0	0	#DIV/0!	#DIV/0!	#DIV/0!	0	0.09	0	#DIV/0!
1	0.9	0.1	0	0.1	0.9	0	0.09	0.09		0.18	0.09	0	0.0081	1	#DIV/0!	#DIV/0!	0	0.09	0.09	#DIV/0!
1	0.9	0.2	0	0.1	0.8	0	0.09	0.16		0.25	0.16	0	0.0144	1	#DIV/0!	#DIV/0!	0	0.09	0.16	#DIV/0!
1	0.9	0.3	0	0.1	0.7	0	0.09	0.21		0.3	0.21	0	0.0189	1	#DIV/0!	#DIV/0!	0	0.09	0.21	#DIV/0!
1	0.9	0.4	0	0.1	0.6	0	0.09	0.24		0.33	0.24	0	0.0216	1	#DIV/0!	#DIV/0!	0	0.09	0.24	#DIV/0!
1	0.9	0.5	0	0.1	0.5	0	0.09	0.25		0.34	0.25	0	0.0225	1	#DIV/0!	#DIV/0!	0	0.09	0.25	#DIV/0!
1	0.9	0.6	0	0.1	0.4	0	0.09	0.24		0.33	0.24	0	0.0216	1	#DIV/0!	#DIV/0!	0	0.09	0.24	#DIV/0!
1	0.9	0.7	0	0.1	0.3	0	0.09	0.21		0.3	0.21	0	0.0189	1	#DIV/0!	#DIV/0!	0	0.09	0.21	#DIV/0!
1	0.9	0.8	0	0.1	0.2	0	0.09	0.16		0.25	0.16	0	0.0144	1	#DIV/0!	#DIV/0!	0	0.09	0.16	#DIV/0!
1	0.9	0.9	0	0.1	0.1	0	0.09	0.09		0.18	0.09	0	0.0081	1	#DIV/0!	#DIV/0!	0	0.09	0.09	#DIV/0!
1	0.9	1	0	0.1	0	0	0.09	0		0.09	0	0	0	#DIV/0!	#DIV/0!	#DIV/0!	0	0.09	0	#DIV/0!
1	1	0	0	0	1	0	0	0		0	0	0	0	#DIV/0!	#DIV/0!	#DIV/0!	0	0	0	#DIV/0!
1	1	0.1	0	0	0.9	0	0	0.09		0.09	0.09	0	0	#DIV/0!	#DIV/0!	#DIV/0!	0	0	0.09	#DIV/0!
1	1	0.2	0	0	0.8	0	0	0.16		0.16	0.16	0	0	#DIV/0!	#DIV/0!	#DIV/0!	0	0	0.16	#DIV/0!
1	1	0.3	0	0	0.7	0	0	0.21		0.21	0.21	0	0	#DIV/0!	#DIV/0!	#DIV/0!	0	0	0.21	#DIV/0!
1	1	0.4	0	0	0.6	0	0	0.24		0.24	0.24	0	0	#DIV/0!	#DIV/0!	#DIV/0!	0	0	0.24	#DIV/0!
1	1	0.5	0	0	0.5	0	0	0.25		0.25	0.25	0	0	#DIV/0!	#DIV/0!	#DIV/0!	0	0	0.25	#DIV/0!
1	1	0.6	0	0	0.4	0	0	0.24		0.24	0.24	0	0	#DIV/0!	#DIV/0!	#DIV/0!	0	0	0.24	#DIV/0!
1	1	0.7	0	0	0.3	0	0	0.21		0.21	0.21	0	0	#DIV/0!	#DIV/0!	#DIV/0!	0	0	0.21	#DIV/0!
1	1	0.8	0	0	0.2	0	0	0.16		0.16	0.16	0	0	#DIV/0!	#DIV/0!	#DIV/0!	0	0	0.16	#DIV/0!
1	1	0.9	0	0	0.1	0	0	0.09		0.09	0.09	0	0	#DIV/0!	#DIV/0!	#DIV/0!	0	0	0.09	#DIV/0!
1	1	1	0	0	0	0	0	0		0	0	0	0	#DIV/0!	#DIV/0!	#DIV/0!	0	0	0	#DIV/0!
Pu	Pc	Pcom	Qu	Qc	Qcom	A=Pu*Qu	B=Pc*Qc	C=Pcom*Qcom		B+C	A+C	CA	BC	W1	W2	W3
